# Supplementary material for: Transcriptome analysis of human heart failure reveals dysregulated cell adhesion in dilated cardiomyopathy and activated immune pathways in ischemic heart failure
Source: BMC Genomics. 2018 Nov 12;19:812. doi: 10.1186/s12864-018-5213-9 (PMC6233272; doi:10.1186/s12864-018-5213-9)
Supplement: Supplementary file 1 — Table S1. Sample table. Characteristics including sex, race, ethnicity, age, cause of death (if applicable) and RNA integrity (RIN) score are listed. (XLSX 15 kb) [file 12864_2018_5213_MOESM1_ESM.xlsx]

## Sheet: Sample Characteristics
Additional File 1: Table S1 Sample table. Characteristics including sex, race, ethnicity, age, cause of death (if applicable) and RNA integrity (RIN) score are listed.
Sample	Sex	Race	Ethnicity	Age at Transplant	Cause of Death (NF only)	RNA integrity (RIN)
NF8	Male	Unknown	Hispanic/Latino	46	CVA	8.5
NF7	Male	White	Unknown	31	CVA	7.6
NF6	Male	White	Unknown	54	CVA	8.4
NF5	Male	White	Unknown	40	Blunt head trauma	7.7
NF4	Male	White	Unknown	46	CVA	8.7
NF3	Male	White	Unknown	60	Respiratory Arrest	8.5
NF2	Male	White	Unknown	46	Subarachnoid hemorrhage	8.2
NF15	Male	White	Unknown	52	Gun shot wound	8.2
NF14	Male	White	Unknown	60	CVA	8.5
NF13	Female	White	Unknown	58	Cerebrovascular Stroke	8.5
NF12	Female	White	Unknown	56	Intercranial Hemorrhage/Stroke	8.9
NF11	Female	White	Not Hispanic/Latino	41	Anoxia, seizure	8.6
NF10	Male	White	Unknown	54	CVA	9.3
NF1	Male	White	Unknown	43	Hanging, Suicide	8.8
ICM64	Male	White	Not Hispanic/Latino	58	NA	8
ICM63	Female	White	Not Hispanic/Latino	55	NA	9
ICM61	Male	White	Not Hispanic/Latino	61	NA	8.1
ICM59	Male	White	Not Hispanic/Latino	49	NA	7.3
ICM58	Male	White	Unknown	62	NA	7.5
ICM56	Male	White	Not Hispanic/Latino	56	NA	7.6
ICM55	Female	White	Unknown	60	NA	7.1
ICM54	Female	White	Unknown	56	NA	7.1
ICM53	Male	White	Not Hispanic/Latino	54	NA	7.2
ICM52	Male	White	Not Hispanic/Latino	49	NA	7.9
ICM50	Male	White	Unknown	55	NA	7.1
ICM49	Male	White	Unknown	56	NA	7
ICM47	Male	White	Hispanic/Latino	63	NA	7.6
DCM8	Male	White	Unknown	57	NA	7.8
DCM78	Female	White	Not Hispanic/Latino	57	NA	8.5
DCM77	Male	Unknown	Unknown	44	NA	7.2
DCM76	Male	White	Not Hispanic/Latino	47	NA	7.9
DCM75	Female	White	Not Hispanic/Latino	43	NA	7.4
DCM74	Male	White	Not Hispanic/Latino	55	NA	8.1
DCM73	Male	Unknown	Hispanic/Latino	49	NA	7.6
DCM72	Male	White	Not Hispanic/Latino	61	NA	7.8
DCM6	Female	White	Not Hispanic/Latino	66	NA	7.1
DCM46	Female	White	Not Hispanic/Latino	46	NA	8.3
DCM44	Male	White	Hispanic/Latino	66	NA	7.1
DCM43	Male	White	Not Hispanic/Latino	28	NA	8.1
DCM4	Male	White	Unknown	26	NA	7.8
DCM39	Male	White	Not Hispanic/Latino	65	NA	7.5
DCM38	Male	White	Not Hispanic/Latino	52	NA	7.7
DCM35	Female	White	Not Hispanic/Latino	57	NA	7.8
DCM34	Male	White	Not Hispanic/Latino	59	NA	8
DCM33	Male	White	Not Hispanic/Latino	64	NA	7.3
DCM32	Male	Black or African American	Unknown	21	NA	7.9
DCM31	Male	White	Hispanic/Latino	20	NA	7.2
DCM3	Male	White	Unknown	66	NA	7
DCM29	Male	White	Not Hispanic/Latino	41	NA	7.4
DCM28	Male	White	Not Hispanic/Latino	43	NA	7.8
DCM26	Male	White	Not Hispanic/Latino	39	NA	8.2
DCM24	Male	White	Not Hispanic/Latino	63	NA	7.8
DCM22	Male	White	Not Hispanic/Latino	65	NA	7.9
DCM21	Male	Black or African American	Not Hispanic/Latino	52	NA	7.8
DCM20	Male	White	Hispanic/Latino	45	NA	8.2
DCM2	Male	White	Not Hispanic/Latino	38	NA	7.6
DCM19	Male	White	Not Hispanic/Latino	57	NA	7.6
DCM18	Male	White	Not Hispanic/Latino	29	NA	8.4
DCM17	Male	Unknown	Hispanic/Latino	49	NA	8.2
DCM16	Female	White	Unknown	51	NA	7.5
DCM14	Male	White	Not Hispanic/Latino	47	NA	8
DCM13	Male	White	Not Hispanic/Latino	27	NA	7.5
DCM12	Male	Black or African American	Not Hispanic/Latino	51	NA	7.3
DCM11	Female	White	Not Hispanic/Latino	59	NA	7.3
