# Supplementary material for: Transcriptome analysis of human heart failure reveals dysregulated cell adhesion in dilated cardiomyopathy and activated immune pathways in ischemic heart failure
Source: BMC Genomics. 2018 Nov 12;19:812. doi: 10.1186/s12864-018-5213-9 (PMC6233272; doi:10.1186/s12864-018-5213-9)
Supplement: Supplementary file 4 — Table S3. DEGs for unadjusted gene expression. DEGs at FDR ≤ 0.05 in DCM vs NF and ICM vs NF. (XLSX 568 kb) [file 12864_2018_5213_MOESM4_ESM.xlsx]

## Sheet: DCM vs NF
Additional File 4: Table S3a: DEGs for unadjusted gene expression.
DCM vs NF at FDR≤0.05
ENSG	Gene	NF_mean	DCM_mean	FC	Pval	FDR
ENSG00000175899	A2M	958.87	769.77	-1.25	0.000416675	0.000972766
ENSG00000094914	AAAS	63.82	72.2	1.13	0.000515146	0.0011771
ENSG00000158122	AAED1	21.84	16.69	-1.31	0.00116477	0.00240439
ENSG00000115977	AAK1	25.78	19.11	-1.35	0.00141179	0.00284833
ENSG00000090861	AARS	88.07	69.45	-1.27	3.29282e-06	1.59427e-05
ENSG00000266967	AARSD1	89.46	97.7	1.09	0.0197577	0.0288296
ENSG00000008311	AASS	41.13	25.76	-1.6	1.87046e-05	6.93119e-05
ENSG00000183044	ABAT	9.51	15.79	1.66	0.000764551	0.00165163
ENSG00000107331	ABCA2	33.19	42.43	1.28	0.00160488	0.00317447
ENSG00000141338	ABCA8	104.05	74.25	-1.4	0.00614749	0.0103336
ENSG00000115657	ABCB6	41.96	21.59	-1.94	8.75625e-13	1.4504e-10
ENSG00000006071	ABCC8	6.49	11.99	1.85	4.58641e-05	0.000147902
ENSG00000069431	ABCC9	36.22	25.87	-1.4	8.03978e-05	0.000239019
ENSG00000119688	ABCD4	47.68	57.19	1.2	0.000959807	0.00201535
ENSG00000033050	ABCF2	46.88	33.31	-1.41	7.76635e-11	4.0021e-09
ENSG00000106077	ABHD11	20.63	31.66	1.53	1.71197e-09	3.93912e-08
ENSG00000114779	ABHD14B	17.68	23.17	1.31	0.000112209	0.000316837
ENSG00000154175	ABI3BP	53.53	85.99	1.61	0.00748491	0.0122649
ENSG00000099204	ABLIM1	517.11	405.39	-1.28	1.31216e-05	5.1355e-05
ENSG00000159842	ABR	207.88	137.76	-1.51	8.25547e-07	5.09225e-06
ENSG00000114626	ABTB1	26.43	34.5	1.31	0.000355811	0.000853984
ENSG00000166016	ABTB2	10.83	17.77	1.64	0.00154741	0.00307801
ENSG00000229944	AC004797.1	35.1	23.31	-1.51	1.80262e-07	1.47642e-06
ENSG00000196295	AC005154.6	38.4	44.59	1.16	0.0304826	0.0421222
ENSG00000256210	AC005255.3	31.04	38.86	1.25	0.0222508	0.0319613
ENSG00000265638	AC005702.3	30.01	62.76	2.09	0.0201672	0.0293175
ENSG00000250347	AC005740.4	19.53	13.4	-1.46	5.8562e-06	2.59428e-05
ENSG00000263900	AC006483.1	63.64	281.65	4.43	0.016367	0.0243585
ENSG00000268643	AC006486.9	24.82	16.8	-1.48	6.12277e-07	3.95939e-06
ENSG00000231043	AC007238.1	83.62	67.36	-1.24	0.000156174	0.000421261
ENSG00000234431	AC007283.5	55.59	75.21	1.35	0.00085557	0.00182043
ENSG00000159186	AC007383.6	97.94	83.53	-1.17	0.0235847	0.0336429
ENSG00000238165	AC007560.1	145.48	117.53	-1.24	6.54674e-06	2.84094e-05
ENSG00000251583	AC008427.2	23.05	12.19	-1.89	1.43799e-10	6.64834e-09
ENSG00000251000	AC008592.3	17.63	10.33	-1.71	1.0453e-06	6.17079e-06
ENSG00000238150	AC008753.3	42.34	23.82	-1.78	0.000697066	0.00152516
ENSG00000213702	AC008865.1	15.14	30.52	2.02	3.78122e-13	8.90748e-11
ENSG00000248821	AC009238.6	11.54	5.84	-1.98	0.00437028	0.0076341
ENSG00000256309	AC009469.1	175.88	263.71	1.5	5.64019e-06	2.50917e-05
ENSG00000229695	AC011242.5	17.66	8.05	-2.19	5.84666e-09	1.06336e-07
ENSG00000257073	AC011933.1	5.91	12.2	2.06	2.06317e-06	1.08811e-05
ENSG00000227241	AC011998.4	94.74	180.01	1.9	1.43096e-05	5.53044e-05
ENSG00000221625	AC013283.1	137.95	283.02	2.05	2.18964e-06	1.14855e-05
ENSG00000272888	AC013394.2	32.41	42.75	1.32	3.26783e-05	0.000111336
ENSG00000223873	AC013733.5	10.5	16.42	1.56	3.7063e-08	4.31413e-07
ENSG00000234520	AC018464.3	169.81	120.22	-1.41	0.0112667	0.0175437
ENSG00000226221	AC022431.1	1060.29	723.8	-1.46	1.33371e-06	7.53183e-06
ENSG00000181495	AC026703.1	10.43	24.42	2.34	3.81325e-06	1.80346e-05
ENSG00000268913	AC026806.2	5.45	12.87	2.36	3.65184e-05	0.000122645
ENSG00000232531	AC027612.1	18.5	12.28	-1.51	4.03509e-10	1.41572e-08
ENSG00000143429	AC027612.6	16.35	21.8	1.33	0.00180838	0.00351377
ENSG00000255990	AC034102.1	14.79	27.21	1.84	1.58484e-08	2.24006e-07
ENSG00000234638	AC053503.6	30.32	7.36	-4.12	1.08785e-07	9.92913e-07
ENSG00000229023	AC067945.3	25.64	10.27	-2.5	1.49613e-10	6.68316e-09
ENSG00000228335	AC073063.10	69.71	55.89	-1.25	0.00152774	0.0030438
ENSG00000233087	AC073869.1	18.83	12.44	-1.51	9.79834e-06	4.01262e-05
ENSG00000224219	AC074290.1	13.66	85.48	6.26	2.53666e-08	3.22593e-07
ENSG00000226338	AC079150.2	1252.28	1779.97	1.42	0.00014513	0.0003971
ENSG00000230979	AC079250.1	144.99	117.67	-1.23	0.0209062	0.0302672
ENSG00000230621	AC080002.1	78.77	52.06	-1.51	0.000187171	0.000490325
ENSG00000237821	AC083873.4	18.27	11.8	-1.55	5.61393e-08	5.84676e-07
ENSG00000212694	AC084018.1	20.04	27.25	1.36	0.0003928	0.000928419
ENSG00000256586	AC091171.1	10.41	17.33	1.66	0.00475527	0.00820807
ENSG00000213846	AC098614.2	31.54	19.56	-1.61	2.7272e-09	5.86585e-08
ENSG00000255883	AC099522.2	96.93	54.22	-1.79	1.17401e-09	2.94814e-08
ENSG00000213383	AC104297.1	23.15	17.04	-1.36	3.21596e-06	1.56588e-05
ENSG00000256261	AC104698.1	17.86	39.55	2.21	5.66678e-08	5.85388e-07
ENSG00000237077	AC105399.2	21.95	27.81	1.27	0.00193104	0.00371273
ENSG00000234044	AC108059.1	47.3	23.1	-2.05	3.495e-06	1.67374e-05
ENSG00000235997	AC109642.1	9.05	15.31	1.69	0.000105795	0.000301305
ENSG00000231351	AC111200.7	7.73	15.16	1.96	4.40608e-11	2.65816e-09
ENSG00000240801	AC132217.4	99.15	185.17	1.87	5.16437e-06	2.32679e-05
ENSG00000167315	ACAA2	298.73	220.34	-1.36	3.15713e-05	0.000108365
ENSG00000111271	ACAD10	22.1	30.08	1.36	1.22253e-06	6.99175e-06
ENSG00000240303	ACAD11	66.19	55.78	-1.19	0.00429423	0.00751453
ENSG00000151498	ACAD8	31.47	42.47	1.35	5.93715e-07	3.84942e-06
ENSG00000122971	ACADS	47.26	58.73	1.24	0.000674611	0.00148324
ENSG00000072818	ACAP1	9.12	15.49	1.7	6.95416e-05	0.000211316
ENSG00000131584	ACAP3	98.67	85.94	-1.15	0.0067085	0.0111665
ENSG00000107897	ACBD5	60.38	43.35	-1.39	2.99874e-07	2.24402e-06
ENSG00000110455	ACCS	11.39	18.73	1.64	0.000310277	0.000757996
ENSG00000100813	ACIN1	97.85	89.33	-1.1	0.024548	0.034876
ENSG00000144476	ACKR3	19.51	27.56	1.41	0.00149593	0.00298764
ENSG00000131473	ACLY	29.1	22	-1.32	7.40917e-05	0.000222815
ENSG00000112304	ACOT13	75.12	55.58	-1.35	1.36571e-07	1.18115e-06
ENSG00000119673	ACOT2	17.82	23.04	1.29	0.0040296	0.00712198
ENSG00000143727	ACP1	68.69	57.07	-1.2	5.18508e-05	0.000164321
ENSG00000134575	ACP2	53.65	45.49	-1.18	0.0175603	0.0259084
ENSG00000155893	ACPL2	7.13	15.05	2.11	5.9324e-07	3.84942e-06
ENSG00000176715	ACSF3	24.46	31.07	1.27	0.000107506	0.000305476
ENSG00000151726	ACSL1	553.23	444.14	-1.25	0.0150059	0.0225705
ENSG00000131069	ACSS2	154.71	129.87	-1.19	0.00291268	0.00534657
ENSG00000143632	ACTA1	5040.15	9624.24	1.91	3.0331e-05	0.000104636
ENSG00000075624	ACTB	905.2	1143.09	1.26	0.00238032	0.00449485
ENSG00000136518	ACTL6A	41.98	52.12	1.24	0.00829537	0.013424
ENSG00000077522	ACTN2	2241.09	3060.48	1.37	1.0489e-05	4.25677e-05
ENSG00000130402	ACTN4	110.24	155.73	1.41	0.000145215	0.000397113
ENSG00000131966	ACTR10	89.19	115.56	1.3	5.1727e-08	5.54329e-07
ENSG00000138107	ACTR1A	128.48	110.05	-1.17	0.000124429	0.000346787
ENSG00000115073	ACTR1B	53.55	65.8	1.23	5.05863e-08	5.47594e-07
ENSG00000170634	ACYP2	69.14	77.32	1.12	0.00862606	0.013891
ENSG00000240616	AD000092.3	19.69	27.57	1.4	4.40062e-06	2.03512e-05
ENSG00000137845	ADAM10	59.12	38.9	-1.52	8.20959e-07	5.08296e-06
ENSG00000143537	ADAM15	73.07	105.02	1.44	9.49988e-06	3.90981e-05
ENSG00000114948	ADAM23	57.49	45.84	-1.25	0.000101494	0.000290394
ENSG00000168615	ADAM9	59.46	42.98	-1.38	0.0356877	0.0484753
ENSG00000163638	ADAMTS9	16.56	10.97	-1.51	0.00066627	0.00146766
ENSG00000185761	ADAMTSL5	29.79	66.13	2.22	3.58511e-12	4.12455e-10
ENSG00000163050	ADCK3	224.04	150.88	-1.48	0.000436665	0.00101369
ENSG00000174233	ADCY6	128.01	153.35	1.2	0.0190251	0.0278618
ENSG00000162104	ADCY9	30.65	18.98	-1.61	4.82261e-11	2.80676e-09
ENSG00000187758	ADH1A	15.91	7.29	-2.18	1.75893e-05	6.58231e-05
ENSG00000196616	ADH1B	133.06	46.99	-2.83	7.22509e-08	7.09177e-07
ENSG00000197894	ADH5	156.01	179.09	1.15	0.0174079	0.0257219
ENSG00000159346	ADIPOR1	106.02	90.88	-1.17	0.000954355	0.00200646
ENSG00000153531	ADPRHL1	380.06	517.43	1.36	2.05244e-05	7.50439e-05
ENSG00000106624	AEBP1	16.62	82.86	4.99	5.25907e-07	3.50157e-06
ENSG00000172493	AFF1	44.47	34.57	-1.29	2.53491e-06	1.28617e-05
ENSG00000141385	AFG3L2	162.58	127.02	-1.28	2.33972e-06	1.20569e-05
ENSG00000038002	AGA	19.79	12.96	-1.53	0.000156692	0.000422427
ENSG00000123908	AGO2	21.94	15.47	-1.42	0.000265805	0.000661771
ENSG00000138678	AGPAT9	30.14	40.67	1.35	0.00279509	0.00515944
ENSG00000188157	AGRN	11.79	20.23	1.72	5.64497e-05	0.000175965
ENSG00000135049	AGTPBP1	31.54	18.64	-1.69	2.0594e-07	1.65119e-06
ENSG00000177674	AGTRAP	12	19.83	1.65	6.65083e-08	6.6334e-07
ENSG00000153207	AHCTF1	65.71	46.29	-1.42	0.000108233	0.000307026
ENSG00000101444	AHCY	83.38	63.52	-1.31	3.81136e-05	0.000127225
ENSG00000173209	AHSA2	38.14	52.11	1.37	3.11021e-05	0.000106997
ENSG00000204472	AIF1	23.11	16.53	-1.4	0.0208508	0.0301958
ENSG00000156709	AIFM1	255.56	210.05	-1.22	8.1606e-05	0.000241884
ENSG00000146416	AIG1	51.3	58.8	1.15	0.0281479	0.0392467
ENSG00000106992	AK1	1110.86	967.16	-1.15	0.00347958	0.00626172
ENSG00000004455	AK2	202.58	155.17	-1.31	4.49115e-07	3.10303e-06
ENSG00000147853	AK3	175.1	154.6	-1.13	0.0263781	0.0371456
ENSG00000162433	AK4	16.8	25.52	1.52	3.81913e-06	1.80451e-05
ENSG00000155085	AK9	15.35	7.85	-1.96	1.37633e-12	1.94535e-10
ENSG00000121057	AKAP1	211.97	141.9	-1.49	5.57093e-08	5.83886e-07
ENSG00000170776	AKAP13	128.63	170.35	1.32	0.000224365	0.000573017
ENSG00000151320	AKAP6	41.18	51.13	1.24	0.00411731	0.00725369
ENSG00000011243	AKAP8L	135.73	105.78	-1.28	8.43871e-06	3.53782e-05
ENSG00000174574	AKIRIN1	51.95	43.08	-1.21	0.00336664	0.00607741
ENSG00000135334	AKIRIN2	34.59	43.66	1.26	5.85771e-06	2.59428e-05
ENSG00000117448	AKR1A1	52.42	60.96	1.16	0.0116836	0.0181188
ENSG00000151632	AKR1C2	20.39	12.48	-1.63	0.021617	0.0311504
ENSG00000053371	AKR7A2	38.05	46.46	1.22	0.00202143	0.00387597
ENSG00000105221	AKT2	211.37	183.71	-1.15	0.000530492	0.00120383
ENSG00000207765	AL132780.1	471.91	766.29	1.62	0.0012312	0.00251683
ENSG00000234631	AL162407.1	7.2	15.08	2.09	1.17095e-07	1.04753e-06
ENSG00000264338	AL359973.1	663.07	248.91	-2.66	0.00191572	0.00369044
ENSG00000255905	AL391319.1	8.66	34.91	4.03	2.33382e-10	9.38652e-09
ENSG00000252817	AL590431.1	10.42	43.6	4.18	0.0124573	0.0191624
ENSG00000224208	AL590762.6	22.51	16.08	-1.4	6.60804e-06	2.86503e-05
ENSG00000237008	AL591704.5	40.06	49.75	1.24	0.00191307	0.00368822
ENSG00000023330	ALAS1	84.5	104.86	1.24	0.000892063	0.00188591
ENSG00000128918	ALDH1A2	9.95	18.83	1.89	2.79613e-05	9.81025e-05
ENSG00000144908	ALDH1L1	53.17	40.87	-1.3	0.0276818	0.038695
ENSG00000159423	ALDH4A1	30.91	46.21	1.49	1.28551e-06	7.30128e-06
ENSG00000143149	ALDH9A1	71.75	101.05	1.41	8.30792e-07	5.1055e-06
ENSG00000149925	ALDOA	3665.22	4697.65	1.28	7.87408e-06	3.34074e-05
ENSG00000214297	ALDOAP2	149.18	112.61	-1.32	7.95171e-06	3.36502e-05
ENSG00000109107	ALDOC	425.02	321.67	-1.32	0.00759881	0.0124269
ENSG00000159063	ALG8	37.22	42.7	1.15	0.00702576	0.0116281
ENSG00000166199	ALKBH3	28.34	21.64	-1.31	0.000132128	0.000365568
ENSG00000125652	ALKBH7	62.6	108.93	1.74	4.46422e-09	8.66059e-08
ENSG00000198796	ALPK2	69.19	51.38	-1.35	0.00123693	0.0025275
ENSG00000136383	ALPK3	57.64	105.87	1.84	5.36051e-08	5.64703e-07
ENSG00000003393	ALS2	34.7	24.63	-1.41	1.94104e-06	1.02919e-05
ENSG00000123505	AMD1	50.05	36	-1.39	0.00249105	0.00466966
ENSG00000162066	AMDHD2	11.95	17.42	1.46	8.07889e-05	0.000240038
ENSG00000151743	AMN1	31.13	22.61	-1.38	3.34208e-06	1.61143e-05
ENSG00000166025	AMOTL1	10.84	18.78	1.73	9.84553e-07	5.88946e-06
ENSG00000114019	AMOTL2	30.06	39.29	1.31	0.00986471	0.0155863
ENSG00000145020	AMT	46.34	56.63	1.22	0.0012436	0.00254009
ENSG00000141552	ANAPC11	87.37	111.92	1.28	7.67829e-05	0.000229931
ENSG00000129055	ANAPC13	103.19	116.07	1.12	0.00343346	0.00618098
ENSG00000176248	ANAPC2	24.86	32.1	1.29	2.51185e-06	1.27578e-05
ENSG00000089053	ANAPC5	147.78	130.63	-1.13	0.000515475	0.00117731
ENSG00000196510	ANAPC7	74.74	59.85	-1.25	9.59433e-10	2.55178e-08
ENSG00000116194	ANGPTL1	22.68	31.55	1.39	0.0138223	0.0210197
ENSG00000029534	ANK1	195.32	134.45	-1.45	0.00665738	0.0110926
ENSG00000145362	ANK2	191.57	139.37	-1.37	3.72469e-05	0.000124669
ENSG00000151150	ANK3	239.23	170.15	-1.41	3.26161e-06	1.58343e-05
ENSG00000154122	ANKH	213.51	313.09	1.47	6.55358e-12	6.86867e-10
ENSG00000106524	ANKMY2	24.22	30.16	1.25	9.19037e-05	0.00026744
ENSG00000148677	ANKRD1	3966.54	7017.47	1.77	4.4944e-05	0.000145891
ENSG00000167522	ANKRD11	42.97	35.33	-1.22	6.21714e-06	2.7242e-05
ENSG00000118454	ANKRD13C	17.73	11.69	-1.52	9.63815e-09	1.54304e-07
ENSG00000132466	ANKRD17	33.92	45	1.33	5.1875e-08	5.54329e-07
ENSG00000163126	ANKRD23	10.53	21.32	2.02	7.02269e-05	0.000213006
ENSG00000206560	ANKRD28	24.17	16.2	-1.49	2.5415e-07	1.97077e-06
ENSG00000154945	ANKRD40	41.42	34.13	-1.21	2.8853e-05	0.000100794
ENSG00000136938	ANP32B	43.63	54	1.24	0.00158325	0.00314172
ENSG00000169604	ANTXR1	8.4	19.78	2.35	5.71433e-07	3.73926e-06
ENSG00000182718	ANXA2	180.4	126.57	-1.43	0.00277724	0.00513607
ENSG00000213406	ANXA2P1	32.97	22.33	-1.48	0.000241967	0.000609785
ENSG00000196975	ANXA4	16.9	24.28	1.44	0.00109627	0.00227867
ENSG00000138279	ANXA7	171.82	199.3	1.16	9.46033e-06	3.89677e-05
ENSG00000265590	AP000275.65	13.8	6.46	-2.14	3.17639e-07	2.35234e-06
ENSG00000254614	AP003068.23	12.88	6.33	-2.03	1.35163e-07	1.17928e-06
ENSG00000072958	AP1M1	27.58	33.92	1.23	0.000746322	0.00161935
ENSG00000182287	AP1S2	121.97	105.05	-1.16	0.0199838	0.0290679
ENSG00000006125	AP2B1	58.79	72.4	1.23	4.6137e-06	2.11344e-05
ENSG00000161203	AP2M1	309.4	345.72	1.12	0.0275597	0.038579
ENSG00000042753	AP2S1	190.4	149.39	-1.27	5.43898e-06	2.43499e-05
ENSG00000065000	AP3D1	84.99	78	-1.09	0.0276084	0.0386252
ENSG00000157823	AP3S2	78.09	59.79	-1.31	2.39887e-06	1.22849e-05
ENSG00000134262	AP4B1	22.43	27.96	1.25	1.55243e-06	8.49428e-06
ENSG00000221838	AP4M1	16.21	21.78	1.34	4.32428e-05	0.000141619
ENSG00000166313	APBB1	87.23	75.33	-1.16	0.0326485	0.0448364
ENSG00000113108	APBB3	20.12	38.13	1.9	4.52341e-13	9.72927e-11
ENSG00000164062	APEH	79.33	92.78	1.17	0.00143386	0.00288464
ENSG00000100823	APEX1	111.5	98.37	-1.13	0.018049	0.026566
ENSG00000117362	APH1A	54.53	74.08	1.36	1.60252e-09	3.73945e-08
ENSG00000105290	APLP1	16.51	31.54	1.91	1.73021e-06	9.34425e-06
ENSG00000084234	APLP2	203.08	262.72	1.29	2.22276e-05	8.05566e-05
ENSG00000118137	APOA1	28.82	164.18	5.7	1.32121e-11	1.02125e-09
ENSG00000163382	APOA1BP	82.42	95.43	1.16	0.0163211	0.0242974
ENSG00000124701	APOBEC2	202.69	138.28	-1.47	5.63868e-07	3.70938e-06
ENSG00000189058	APOD	1079.58	659.64	-1.64	0.00284723	0.005242
ENSG00000128335	APOL2	53.72	45.05	-1.19	0.00728722	0.0119767
ENSG00000178878	APOLD1	14.77	40.65	2.75	0.000854829	0.00182042
ENSG00000184831	APOO	316.78	233.49	-1.36	7.56123e-05	0.000226975
ENSG00000240583	AQP1	158.28	244.97	1.55	0.00370781	0.00660632
ENSG00000165272	AQP3	25.19	15.22	-1.66	0.0213744	0.0308728
ENSG00000120318	ARAP3	15.53	20.57	1.32	1.19523e-06	6.86759e-06
ENSG00000095139	ARCN1	49.81	58.26	1.17	0.000752985	0.00163235
ENSG00000119682	AREL1	24.1	17.6	-1.37	2.94074e-06	1.44774e-05
ENSG00000143761	ARF1	249.7	319.95	1.28	2.31804e-07	1.83477e-06
ENSG00000004059	ARF5	72.06	79.03	1.1	0.0287393	0.0400151
ENSG00000242247	ARFGAP3	31.81	25.7	-1.24	0.000209333	0.000540767
ENSG00000066777	ARFGEF1	32.91	26.53	-1.24	0.00136564	0.00276424
ENSG00000175220	ARHGAP1	54.71	95.31	1.74	1.4626e-10	6.68316e-09
ENSG00000107863	ARHGAP21	34.95	27.12	-1.29	0.00555607	0.00947135
ENSG00000141522	ARHGDIA	287.39	352.45	1.23	8.83584e-05	0.000258798
ENSG00000111348	ARHGDIB	132.07	108.37	-1.22	0.00406405	0.00717007
ENSG00000076928	ARHGEF1	36.81	44.66	1.21	0.00798883	0.0129874
ENSG00000074964	ARHGEF10L	33.62	40.28	1.2	0.00288339	0.00529871
ENSG00000110237	ARHGEF17	33.08	40.09	1.21	0.0150526	0.0226339
ENSG00000196843	ARID5A	12.71	37.5	2.95	6.98165e-07	4.45655e-06
ENSG00000177479	ARIH2	122.24	146.55	1.2	0.00947563	0.0150292
ENSG00000120805	ARL1	159.28	120.54	-1.32	8.38828e-06	3.52265e-05
ENSG00000152219	ARL14EP	40.39	34.85	-1.16	0.0318473	0.0438488
ENSG00000213465	ARL2	135.61	165.26	1.22	0.000605548	0.00134818
ENSG00000102931	ARL2BP	60.44	47.67	-1.27	4.22914e-06	1.97187e-05
ENSG00000162980	ARL5A	50.11	43.53	-1.15	0.0121027	0.0186808
ENSG00000134108	ARL8B	45.98	53.94	1.17	0.015779	0.0236041
ENSG00000114098	ARMC8	54.32	69.43	1.28	0.00336733	0.00607741
ENSG00000184867	ARMCX2	53.76	68.59	1.28	0.0162068	0.0241418
ENSG00000196440	ARMCX4	5	13	2.6	4.938e-06	2.24319e-05
ENSG00000133794	ARNTL	27.5	18.34	-1.5	0.00702174	0.0116253
ENSG00000128989	ARPP19	360.16	291.26	-1.24	0.000666399	0.00146766
ENSG00000105643	ARRDC2	18.19	31.09	1.71	0.011501	0.0178748
ENSG00000113369	ARRDC3	10.68	18.08	1.69	0.00105244	0.00219575
ENSG00000100299	ARSA	27.76	39.73	1.43	1.03157e-07	9.52083e-07
ENSG00000156219	ART3	289.81	166.6	-1.74	1.92568e-06	1.02324e-05
ENSG00000099889	ARVCF	32.47	40.02	1.23	0.0142533	0.0215631
ENSG00000104763	ASAH1	1184.45	1057.72	-1.12	0.0117476	0.0182123
ENSG00000088280	ASAP3	34.88	28.84	-1.21	0.0170376	0.0252577
ENSG00000165192	ASB11	73.08	54.4	-1.34	0.000787643	0.00169338
ENSG00000239388	ASB14	12.94	7.16	-1.81	0.000637193	0.00141291
ENSG00000146809	ASB15	51.86	31.5	-1.65	8.28094e-05	0.000245011
ENSG00000182177	ASB18	10.99	17.84	1.62	0.00426797	0.00747902
ENSG00000100628	ASB2	182.83	94.98	-1.92	5.16975e-08	5.54329e-07
ENSG00000177981	ASB8	94.9	73.42	-1.29	6.3134e-07	4.07202e-06
ENSG00000138303	ASCC1	54.77	46.99	-1.17	0.00356287	0.00638606
ENSG00000169093	ASMTL	27.32	36.5	1.34	5.58716e-07	3.68529e-06
ENSG00000138381	ASNSD1	40.66	27.34	-1.49	8.62243e-10	2.38297e-08
ENSG00000198363	ASPH	180.91	138.35	-1.31	1.05097e-05	4.2616e-05
ENSG00000106819	ASPN	28.74	80.7	2.81	2.9857e-06	1.46822e-05
ENSG00000064102	ASUN	42.79	30.91	-1.38	1.11924e-07	1.01594e-06
ENSG00000138138	ATAD1	95.17	79.13	-1.2	0.00259622	0.00484661
ENSG00000107669	ATE1	31.86	25.13	-1.27	0.0340589	0.046467
ENSG00000228218	ATF4P3	104.64	58.13	-1.8	1.03942e-08	1.61699e-07
ENSG00000170653	ATF7	34.78	24.97	-1.39	1.20171e-08	1.818e-07
ENSG00000166669	ATF7IP2	31.69	25.45	-1.25	0.0041791	0.00734946
ENSG00000144848	ATG3	78.13	59.01	-1.32	4.61688e-07	3.16778e-06
ENSG00000168397	ATG4B	44.62	52.05	1.17	0.00805069	0.0130751
ENSG00000198925	ATG9A	90.91	78.24	-1.16	0.0227624	0.0325826
ENSG00000142102	ATHL1	11.68	18.23	1.56	9.81117e-05	0.000282021
ENSG00000119787	ATL2	31.37	23.97	-1.31	0.000122933	0.000343975
ENSG00000111676	ATN1	37.08	43.74	1.18	0.0198616	0.0289242
ENSG00000168874	ATOH8	18.3	28.9	1.58	0.000158289	0.000425575
ENSG00000068650	ATP11A	29.39	22.72	-1.29	0.0120805	0.0186523
ENSG00000174437	ATP2A2	1558.35	1131.93	-1.38	0.000110204	0.000311923
ENSG00000058668	ATP2B4	56.29	72.57	1.29	0.0248676	0.0352595
ENSG00000099624	ATP5D	243.24	334.33	1.37	3.23813e-06	1.57513e-05
ENSG00000124172	ATP5E	381.48	261.82	-1.46	1.63996e-05	6.20724e-05
ENSG00000219806	ATP5F1P6	28.33	15.12	-1.87	2.05405e-09	4.61882e-08
ENSG00000261424	ATP5F1P7	72.62	48.35	-1.5	3.60067e-09	7.48424e-08
ENSG00000227440	ATP5G1P4	39.41	24.25	-1.63	4.39543e-09	8.66059e-08
ENSG00000135390	ATP5G2	625.08	726.26	1.16	0.00313543	0.00570886
ENSG00000169020	ATP5I	3125.62	2681.05	-1.17	0.00679526	0.0112844
ENSG00000241468	ATP5J2	2480.3	1757.22	-1.41	5.03921e-06	2.28287e-05
ENSG00000237701	ATP5JP1	71.67	153.35	2.14	0.014249	0.0215631
ENSG00000167283	ATP5L	1068.5	1319.26	1.23	4.57826e-05	0.000147902
ENSG00000225176	ATP5LP4	29.62	46.71	1.58	2.11453e-05	7.70861e-05
ENSG00000241837	ATP5O	2681.86	2167.87	-1.24	0.0155562	0.023299
ENSG00000125375	ATP5S	16.58	24.55	1.48	3.59452e-05	0.000121131
ENSG00000105341	ATP5SL	135.25	114.14	-1.18	0.000235623	0.000598371
ENSG00000117410	ATP6V0B	61.85	82.05	1.33	2.63606e-05	9.3548e-05
ENSG00000185883	ATP6V0C	109.2	130.11	1.19	0.00160346	0.00317292
ENSG00000159720	ATP6V0D1	105.08	95.64	-1.1	0.033474	0.0457953
ENSG00000223513	ATP6V0E1P2	44.55	30.95	-1.44	0.000128715	0.000357525
ENSG00000171130	ATP6V0E2	60.86	78.37	1.29	0.00764223	0.0124814
ENSG00000155097	ATP6V1C1	43.04	48.85	1.13	0.0218295	0.0314017
ENSG00000225099	ATP6V1E1P1	19.47	25.49	1.31	2.52125e-05	9.03158e-05
ENSG00000128524	ATP6V1F	81.7	96.08	1.18	0.0326553	0.0448364
ENSG00000047249	ATP6V1H	89.73	109.25	1.22	1.36751e-06	7.67886e-06
ENSG00000171953	ATPAF2	68.14	61.32	-1.11	0.0179041	0.0263606
ENSG00000138085	ATRAID	120.09	139.61	1.16	0.00438696	0.00765783
ENSG00000204842	ATXN2	70.55	58.53	-1.21	0.000780294	0.00168092
ENSG00000168488	ATXN2L	48.69	62.84	1.29	0.000303886	0.000743852
ENSG00000087152	ATXN7L3	49.42	37.8	-1.31	0.000287255	0.000709461
ENSG00000169857	AVEN	71.02	43.46	-1.63	4.61026e-09	8.87431e-08
ENSG00000160862	AZGP1	259.96	141.82	-1.83	0.000851174	0.0018142
ENSG00000163512	AZI2	93.56	77.4	-1.21	0.000685565	0.00150241
ENSG00000155096	AZIN1	43.51	91.4	2.1	9.88323e-11	4.88923e-09
ENSG00000166710	B2M	2548.5	3050.33	1.2	0.0145379	0.02194
ENSG00000162630	B3GALT2	45.08	20.18	-2.23	0.0015111	0.00301427
ENSG00000174684	B3GNT1	38.65	43.92	1.14	0.0236774	0.0337654
ENSG00000177191	B3GNT8	80.05	53.26	-1.5	0.0159484	0.0238143
ENSG00000117411	B4GALT2	22.57	27.88	1.24	0.00210981	0.00401742
ENSG00000158850	B4GALT3	63.72	46.43	-1.37	9.78153e-05	0.000281333
ENSG00000108641	B9D1	9.71	15.65	1.61	7.64276e-08	7.37013e-07
ENSG00000002330	BAD	123.78	93.77	-1.32	0.00122529	0.00250786
ENSG00000151929	BAG3	81.12	99.67	1.23	0.00598592	0.0100928
ENSG00000204463	BAG6	284.83	316.67	1.11	0.00461347	0.0080024
ENSG00000175334	BANF1	134.49	175.04	1.3	0.000150519	0.000409013
ENSG00000237758	BANF1P3	380.12	290.88	-1.31	0.00521298	0.00895749
ENSG00000223828	BANF1P4	54.11	38.51	-1.41	0.00106405	0.00221822
ENSG00000076108	BAZ2A	63.3	45.98	-1.38	4.68521e-05	0.000150407
ENSG00000123636	BAZ2B	23.59	17.6	-1.34	0.000716625	0.00156312
ENSG00000214413	BBIP1	65.76	50.58	-1.3	0.000493368	0.00113205
ENSG00000140463	BBS4	13.79	19.78	1.43	0.000278118	0.000688957
ENSG00000114439	BBX	19.55	13.34	-1.47	0.000699703	0.00153025
ENSG00000187244	BCAM	72.99	96.11	1.32	0.000586981	0.00131393
ENSG00000137936	BCAR3	29	21.63	-1.34	0.0143007	0.0216119
ENSG00000248098	BCKDHA	72.01	103.96	1.44	7.65832e-07	4.81394e-06
ENSG00000103507	BCKDK	62.47	83.56	1.34	2.17527e-05	7.90093e-05
ENSG00000119866	BCL11A	17.12	11.09	-1.54	0.000148803	0.00040558
ENSG00000129473	BCL2L2	29.1	35.99	1.24	0.003602	0.00644919
ENSG00000069399	BCL3	14.16	22.32	1.58	0.000853248	0.00181784
ENSG00000113916	BCL6	80.45	57.87	-1.39	0.00162612	0.00321135
ENSG00000161940	BCL6B	5.95	12.92	2.17	2.19965e-05	7.97778e-05
ENSG00000106635	BCL7B	110.6	91.32	-1.21	7.57778e-06	3.23166e-05
ENSG00000186174	BCL9L	57.6	35.36	-1.63	2.86939e-08	3.56655e-07
ENSG00000029363	BCLAF1	81.06	60.47	-1.34	9.18458e-05	0.000267429
ENSG00000164039	BDH2	33.22	43.29	1.3	8.93708e-06	3.7184e-05
ENSG00000126581	BECN1	177.43	133.62	-1.33	4.4338e-07	3.07199e-06
ENSG00000165626	BEND7	22.65	14.84	-1.53	4.16398e-06	1.94516e-05
ENSG00000133169	BEX1	8.44	22.05	2.61	0.00163783	0.0032306
ENSG00000182492	BGN	86.51	164.21	1.9	0.0164976	0.0245455
ENSG00000134107	BHLHE40	11.62	21.98	1.89	0.00036002	0.000862061
ENSG00000123095	BHLHE41	40.35	25.92	-1.56	0.0016325	0.00322136
ENSG00000015475	BID	25.51	16.72	-1.53	1.58291e-05	6.0193e-05
ENSG00000110330	BIRC2	44.33	34.04	-1.3	8.79283e-05	0.000257843
ENSG00000166619	BLCAP	78.42	84.07	1.07	0.00257256	0.0048097
ENSG00000197299	BLM	24.45	8.24	-2.97	1.2098e-06	6.92694e-06
ENSG00000106605	BLVRA	37.6	53.73	1.43	8.33573e-08	7.91494e-07
ENSG00000168283	BMI1	56.71	40.48	-1.4	2.3326e-05	8.41676e-05
ENSG00000125378	BMP4	9.24	20.18	2.18	3.99998e-09	8.1098e-08
ENSG00000176171	BNIP3	194.95	169.06	-1.15	0.0198124	0.028878
ENSG00000145919	BOD1	99.77	84.33	-1.18	0.00303464	0.00554985
ENSG00000183336	BOLA2	24.48	15.65	-1.56	7.25718e-08	7.09512e-07
ENSG00000163170	BOLA3	128.88	109.23	-1.18	0.0326402	0.0448364
ENSG00000137274	BPHL	15.64	22.04	1.41	1.12492e-06	6.50114e-06
ENSG00000158019	BRE	42.91	53.16	1.24	1.50143e-05	5.75336e-05
ENSG00000182685	BRICD5	12.34	17.81	1.44	0.00219488	0.00416656
ENSG00000254999	BRK1	127.26	146.65	1.15	0.00088294	0.00187142
ENSG00000100916	BRMS1L	22.14	14.42	-1.54	4.71258e-05	0.00015109
ENSG00000168000	BSCL2	13.29	24.87	1.87	0.000597786	0.0013339
ENSG00000064726	BTBD1	186.12	150.07	-1.24	0.000227332	0.000579996
ENSG00000133243	BTBD2	67.41	93.8	1.39	8.68974e-05	0.000255426
ENSG00000145741	BTF3	334.82	416.18	1.24	3.10206e-06	1.5194e-05
ENSG00000233594	BTF3P5	184.65	111.42	-1.66	9.51223e-07	5.72774e-06
ENSG00000219986	BTF3P7	101.71	71.54	-1.42	2.24089e-06	1.16647e-05
ENSG00000224834	BTF3P9	27.62	21.62	-1.28	0.0161257	0.0240356
ENSG00000133639	BTG1	68.36	88.75	1.3	0.00757982	0.0124059
ENSG00000159388	BTG2	40.75	103.82	2.55	0.00122911	0.00251359
ENSG00000112276	BVES	44.06	33.28	-1.32	0.0026681	0.00496019
ENSG00000148655	C10orf11	92.8	40.53	-2.29	7.7606e-06	3.30393e-05
ENSG00000166275	C10orf32	20.48	26.24	1.28	2.55864e-05	9.1486e-05
ENSG00000107738	C10orf54	83.92	66.86	-1.26	0.0173026	0.0255739
ENSG00000177354	C10orf71	36	51.82	1.44	0.00016489	0.000440211
ENSG00000236208	C10orf71-AS1	17.39	26.36	1.52	5.48427e-06	2.45305e-05
ENSG00000120029	C10orf76	52.73	72.7	1.38	1.40389e-06	7.8653e-06
ENSG00000211450	C11orf31	1272.7	1446.28	1.14	0.0204549	0.0297094
ENSG00000162194	C11orf48	80.8	58.74	-1.38	3.41988e-06	1.64414e-05
ENSG00000110696	C11orf58	155.53	140.05	-1.11	0.0244481	0.0347543
ENSG00000175573	C11orf68	35.98	45.48	1.26	2.8843e-06	1.42544e-05
ENSG00000149196	C11orf73	26.52	33.43	1.26	1.4364e-05	5.54323e-05
ENSG00000139637	C12orf10	19.63	27.84	1.42	2.22778e-06	1.16254e-05
ENSG00000111678	C12orf57	118.13	177.84	1.51	3.87899e-08	4.42665e-07
ENSG00000204954	C12orf73	25.78	19.02	-1.36	3.03307e-05	0.000104636
ENSG00000087302	C14orf166	231.69	188.16	-1.23	0.000113335	0.000319287
ENSG00000184601	C14orf180	55.08	71.92	1.31	0.00652772	0.0109023
ENSG00000188549	C15orf52	172.63	115.75	-1.49	7.22345e-09	1.24078e-07
ENSG00000205363	C15orf59	146.63	68.93	-2.13	1.22763e-12	1.83698e-10
ENSG00000130731	C16orf13	64.57	71.97	1.11	0.0302545	0.0418537
ENSG00000166780	C16orf45	56.38	72.38	1.28	0.00203147	0.0038892
ENSG00000140688	C16orf58	25.58	38.79	1.52	1.03852e-09	2.70243e-08
ENSG00000103544	C16orf62	16.15	23.36	1.45	8.78923e-07	5.35472e-06
ENSG00000070761	C16orf80	65.12	53.16	-1.22	0.000638118	0.00141306
ENSG00000155330	C16orf87	17.89	11.71	-1.53	1.77048e-07	1.4628e-06
ENSG00000153446	C16orf89	15.72	41.42	2.63	0.000108065	0.000306888
ENSG00000258315	C17orf49	31.22	42.61	1.36	2.39502e-06	1.22779e-05
ENSG00000074356	C17orf85	28.76	41.22	1.43	4.12413e-07	2.89391e-06
ENSG00000224877	C17orf89	110.06	140.77	1.28	0.000415093	0.000969531
ENSG00000123144	C19orf43	178.18	147.78	-1.21	0.000115171	0.000323537
ENSG00000160392	C19orf47	240.69	181.57	-1.33	4.5329e-08	5.01335e-07
ENSG00000104979	C19orf53	132.92	149.41	1.12	0.0136261	0.0207666
ENSG00000006015	C19orf60	29.26	47.53	1.62	6.61607e-10	1.98122e-08
ENSG00000130813	C19orf66	10.2	17.03	1.67	1.59012e-06	8.66334e-06
ENSG00000231245	C1DP1	42.68	35.21	-1.21	0.00794895	0.0129268
ENSG00000197982	C1orf122	36.07	49.48	1.37	0.000630415	0.00139976
ENSG00000162384	C1orf123	66.95	73.11	1.09	0.00474494	0.00820139
ENSG00000187642	C1orf170	133.83	91.82	-1.46	0.000263699	0.000656858
ENSG00000119280	C1orf198	37.15	43.15	1.16	0.0246334	0.0349674
ENSG00000116667	C1orf21	66.6	79.11	1.19	0.0274168	0.0384115
ENSG00000143612	C1orf43	435.74	348.18	-1.25	1.02513e-06	6.09533e-06
ENSG00000118292	C1orf54	14.97	21.79	1.46	0.000167088	0.000445358
ENSG00000117616	C1orf63	183.29	208.44	1.14	0.0123233	0.0189799
ENSG00000162585	C1orf86	31.5	42.07	1.34	7.87817e-05	0.000235204
ENSG00000173369	C1QB	70.35	52.78	-1.33	0.0197675	0.0288296
ENSG00000108561	C1QBP	316.39	241.7	-1.31	6.27649e-06	2.74777e-05
ENSG00000223953	C1QTNF5	15.54	23.25	1.5	0.000123067	0.000344156
ENSG00000174403	C20orf166-AS1	21.34	36.3	1.7	3.41685e-06	1.64414e-05
ENSG00000089101	C20orf26	53.17	76.04	1.43	0.00533919	0.00914577
ENSG00000160226	C21orf2	15.9	25.07	1.58	3.32686e-09	6.98637e-08
ENSG00000159079	C21orf59	27.47	33.47	1.22	9.73246e-05	0.000280084
ENSG00000242259	C22orf39	65.96	78.87	1.2	0.000185726	0.000486974
ENSG00000125730	C3	881.64	378.8	-2.33	9.90795e-06	4.05415e-05
ENSG00000088543	C3orf18	65.19	50.04	-1.3	6.84379e-05	0.000208474
ENSG00000164074	C4orf29	9.75	23.05	2.36	5.18808e-08	5.54329e-07
ENSG00000113583	C5orf15	63.31	41.55	-1.52	2.57531e-06	1.30267e-05
ENSG00000197536	C5orf56	8.76	15.61	1.78	9.1628e-12	8.05962e-10
ENSG00000186577	C6orf1	24.97	34.99	1.4	3.39453e-07	2.47681e-06
ENSG00000196821	C6orf106	151.85	76.64	-1.98	5.51191e-21	2.72674e-17
ENSG00000204564	C6orf136	79.95	106.95	1.34	1.52189e-06	8.40268e-06
ENSG00000204387	C6orf48	41.93	63.88	1.52	1.04873e-06	6.17626e-06
ENSG00000112308	C6orf62	59.14	72.15	1.22	0.000262201	0.000653456
ENSG00000198663	C6orf89	41.01	34.25	-1.2	0.00040664	0.000954176
ENSG00000146540	C7orf50	71.75	103.3	1.44	4.88899e-07	3.31767e-06
ENSG00000164898	C7orf55	69.49	101.58	1.46	2.1191e-05	7.71958e-05
ENSG00000146963	C7orf55-LUC7L2	29.76	38.42	1.29	0.000381053	0.000904544
ENSG00000176731	C8orf59	254.17	199.16	-1.28	7.98418e-06	3.37299e-05
ENSG00000189376	C8orf76	32.34	23.07	-1.4	7.11145e-06	3.05385e-05
ENSG00000253250	C8orf88	74.44	53.1	-1.4	0.000213685	0.000551146
ENSG00000204352	C9orf129	26.42	19.23	-1.37	1.16165e-05	4.63443e-05
ENSG00000148362	C9orf142	15.64	22.41	1.43	6.54658e-07	4.21143e-06
ENSG00000171159	C9orf16	27.32	45.4	1.66	9.75934e-08	9.10933e-07
ENSG00000164972	C9orf24	19.96	40.29	2.02	4.76593e-08	5.21616e-07
ENSG00000148120	C9orf3	115.92	144.52	1.25	0.00954443	0.0151189
ENSG00000147894	C9orf72	17.54	11.7	-1.5	3.49851e-07	2.54892e-06
ENSG00000136819	C9orf78	108.52	77.73	-1.4	2.55778e-07	1.974e-06
ENSG00000165233	C9orf89	24.05	29.16	1.21	0.00291401	0.00534703
ENSG00000167434	CA4	19.96	42.89	2.15	4.17365e-05	0.000137281
ENSG00000102547	CAB39L	29.6	20.56	-1.44	0.00025386	0.000634587
ENSG00000157445	CACNA2D3	27.59	13.76	-2.01	5.65225e-10	1.82572e-08
ENSG00000165995	CACNB2	24.27	14.71	-1.65	9.84156e-05	0.000282731
ENSG00000116161	CACYBP	69.8	42.78	-1.63	5.15812e-06	2.32679e-05
ENSG00000177855	CACYBPP2	16.66	8.13	-2.05	2.66205e-10	1.02884e-08
ENSG00000081803	CADPS2	16.33	7.83	-2.09	1.8207e-07	1.48876e-06
ENSG00000136436	CALCOCO2	374.28	231.2	-1.62	5.1001e-08	5.50877e-07
ENSG00000122786	CALD1	105.64	127.85	1.21	0.0303119	0.0419097
ENSG00000229097	CALM2P2	46.3	31.54	-1.47	0.00163851	0.00323065
ENSG00000233662	CALM2P4	51.03	41.74	-1.22	0.0225392	0.0323005
ENSG00000128595	CALU	266.67	181.77	-1.47	0.00185653	0.00359884
ENSG00000058404	CAMK2B	78.09	102.47	1.31	2.65264e-07	2.01794e-06
ENSG00000164615	CAMLG	14.98	22.71	1.52	3.73763e-06	1.77278e-05
ENSG00000171735	CAMTA1	146.88	202.97	1.38	1.65464e-10	7.11783e-09
ENSG00000144712	CAND2	19.99	25.79	1.29	0.000180341	0.000474547
ENSG00000162909	CAPN2	84.05	71.28	-1.18	0.0218587	0.0314346
ENSG00000092529	CAPN3	13.72	21.37	1.56	5.86406e-05	0.00018165
ENSG00000126247	CAPNS1	799.71	985.88	1.23	4.36499e-05	0.000142579
ENSG00000110888	CAPRIN2	36.11	25.04	-1.44	2.98552e-08	3.67397e-07
ENSG00000198898	CAPZA2	484.7	399.78	-1.21	0.0215843	0.0311124
ENSG00000100065	CARD10	12.37	17.44	1.41	0.00236348	0.00446776
ENSG00000105483	CARD8	37.79	31.84	-1.19	0.0117523	0.0182138
ENSG00000153048	CARHSP1	37.35	29.31	-1.27	0.0113398	0.0176492
ENSG00000213995	CARKD	17.82	24.27	1.36	1.36336e-07	1.18115e-06
ENSG00000177303	CASKIN2	19.61	24.7	1.26	0.00579485	0.00981751
ENSG00000118729	CASQ2	2418.6	2033.28	-1.19	0.00847992	0.0136824
ENSG00000121691	CAT	65.4	82.04	1.25	0.00335361	0.00606198
ENSG00000114423	CBLB	58.55	36.69	-1.6	0.000163989	0.000438754
ENSG00000160200	CBS	17.86	10.54	-1.69	0.0128518	0.0196824
ENSG00000172785	CBWD1	16.33	9.85	-1.66	2.90885e-05	0.000101267
ENSG00000108468	CBX1	46.88	35.87	-1.31	7.30969e-08	7.13236e-07
ENSG00000122565	CBX3	31.7	37.43	1.18	0.00619683	0.0104113
ENSG00000217241	CBX3P9	123.13	99.8	-1.23	4.51722e-06	2.0749e-05
ENSG00000094916	CBX5	53.46	30.96	-1.73	1.93387e-13	6.37791e-11
ENSG00000100307	CBX7	58.09	79.29	1.36	3.95254e-07	2.79332e-06
ENSG00000060339	CCAR1	59.24	49.62	-1.19	0.0177938	0.0262216
ENSG00000160799	CCDC12	66.44	51.71	-1.28	1.80113e-05	6.72469e-05
ENSG00000004766	CCDC132	19.97	14.67	-1.36	2.93968e-05	0.000102125
ENSG00000181982	CCDC149	18.66	11.78	-1.58	3.88768e-07	2.76724e-06
ENSG00000183401	CCDC159	29.67	38.69	1.3	3.80749e-05	0.000127182
ENSG00000177868	CCDC23	40.49	31.73	-1.28	0.000335292	0.000813482
ENSG00000147419	CCDC25	33.35	26.11	-1.28	1.46497e-05	5.63545e-05
ENSG00000151468	CCDC3	5.35	12.38	2.31	1.06232e-06	6.21929e-06
ENSG00000108588	CCDC47	112.78	85.34	-1.32	1.59675e-11	1.17897e-09
ENSG00000120860	CCDC53	142.5	120.17	-1.19	0.000879064	0.00186561
ENSG00000176155	CCDC57	15.99	21.45	1.34	0.00870549	0.0139916
ENSG00000160124	CCDC58	75.5	56.53	-1.34	2.61226e-05	9.28309e-05
ENSG00000198624	CCDC69	244.62	111.36	-2.2	1.28043e-16	1.58357e-13
ENSG00000091986	CCDC80	135.74	293.24	2.16	4.58099e-05	0.000147902
ENSG00000186166	CCDC84	17.37	23.4	1.35	4.8147e-05	0.000153766
ENSG00000175602	CCDC85B	18.13	31.53	1.74	3.7242e-06	1.76905e-05
ENSG00000205476	CCDC85C	23.59	16.78	-1.41	1.0115e-05	4.13205e-05
ENSG00000123106	CCDC91	65.59	49.38	-1.33	7.22844e-05	0.000218443
ENSG00000119242	CCDC92	77.15	59.54	-1.3	5.83449e-07	3.7978e-06
ENSG00000137077	CCL21	14.13	20.91	1.48	0.0292579	0.0406
ENSG00000112237	CCNC	38.86	44.15	1.14	0.0320716	0.0440963
ENSG00000110092	CCND1	43.75	68.1	1.56	0.000206916	0.000535364
ENSG00000118971	CCND2	28.26	51.65	1.83	2.36323e-07	1.86458e-06
ENSG00000166946	CCNDBP1	50.98	63.03	1.24	7.52985e-05	0.000226307
ENSG00000138764	CCNG2	6.65	12.14	1.83	3.83635e-05	0.000127887
ENSG00000118816	CCNI	412.41	492.65	1.19	0.00337397	0.00608717
ENSG00000221978	CCNL2	104.61	129.31	1.24	5.32942e-07	3.53888e-06
ENSG00000260916	CCPG1	128.07	108	-1.19	0.000813531	0.00174298
ENSG00000173992	CCS	25.51	35.09	1.38	1.00157e-06	5.97682e-06
ENSG00000115484	CCT4	112.79	126.55	1.12	0.00427092	0.00747902
ENSG00000150753	CCT5	83.79	69.95	-1.2	0.0338633	0.046247
ENSG00000146731	CCT6A	67.91	80.74	1.19	0.00178677	0.00347723
ENSG00000156261	CCT8	120.3	109.45	-1.1	0.0287655	0.0400402
ENSG00000226015	CCT8P1	40.04	31.16	-1.28	7.01898e-07	4.46884e-06
ENSG00000170458	CD14	24.22	16.28	-1.49	0.020711	0.0300063
ENSG00000177697	CD151	236.62	283.29	1.2	0.0111949	0.0174646
ENSG00000177575	CD163	194.23	98.8	-1.97	0.00109305	0.00227294
ENSG00000103855	CD276	34.4	26.55	-1.3	0.0286324	0.0398774
ENSG00000215039	CD27-AS1	34.02	41.1	1.21	0.00683752	0.0113469
ENSG00000174059	CD34	113.37	87.32	-1.3	0.0171318	0.0253594
ENSG00000116815	CD58	51.99	42.8	-1.21	0.00187153	0.00362367
ENSG00000085063	CD59	1003.71	734.88	-1.37	2.8296e-06	1.40543e-05
ENSG00000135404	CD63	2265.04	1623.35	-1.4	0.000164854	0.000440211
ENSG00000019582	CD74	386.82	730.35	1.89	9.20062e-07	5.57788e-06
ENSG00000110651	CD81	429.51	514.26	1.2	0.00152315	0.00303587
ENSG00000010278	CD9	49.86	92.81	1.86	4.79101e-09	9.17578e-08
ENSG00000125810	CD93	22.93	28.57	1.25	0.0311122	0.0429202
ENSG00000002586	CD99	62.32	34.51	-1.81	0.000560351	0.0012606
ENSG00000102181	CD99L2	73.22	60.4	-1.21	9.05742e-05	0.000264037
ENSG00000151465	CDC123	76.7	66.28	-1.16	0.0079153	0.0128806
ENSG00000176386	CDC26	14.07	7.4	-1.9	6.59499e-09	1.15693e-07
ENSG00000004897	CDC27	70.75	48.66	-1.45	9.1202e-08	8.6267e-07
ENSG00000105401	CDC37	308.17	230.88	-1.33	1.35392e-08	1.98161e-07
ENSG00000070831	CDC42	40.37	47.34	1.17	0.00147069	0.00294794
ENSG00000128283	CDC42EP1	9.92	15.21	1.53	0.0161584	0.0240769
ENSG00000167617	CDC42EP5	29.03	36.42	1.25	0.00823539	0.01334
ENSG00000237350	CDC42P6	53.89	43.27	-1.25	0.000967526	0.00202984
ENSG00000197622	CDC42SE1	43.95	54.67	1.24	0.00176951	0.00344841
ENSG00000164649	CDCA7L	52.58	38.47	-1.37	0.0136418	0.0207842
ENSG00000179776	CDH5	28.49	36.46	1.28	0.00454279	0.00789521
ENSG00000089486	CDIP1	48.42	54.37	1.12	0.00827109	0.0133891
ENSG00000103502	CDIPT	100.33	121.75	1.21	0.000472629	0.00109002
ENSG00000185324	CDK10	25.21	34.48	1.37	0.000126495	0.000351556
ENSG00000008128	CDK11A	45.49	38.11	-1.19	0.00576757	0.00977798
ENSG00000248333	CDK11B	91.49	74.45	-1.23	0.000133954	0.000369586
ENSG00000059758	CDK17	23.38	17.95	-1.3	0.00501889	0.00863898
ENSG00000111328	CDK2AP1	103.07	82.55	-1.25	0.000299575	0.000734753
ENSG00000135446	CDK4	94.62	111.21	1.18	0.000290894	0.000717375
ENSG00000136861	CDK5RAP2	64.71	46.08	-1.4	2.24199e-08	2.93416e-07
ENSG00000108465	CDK5RAP3	54.66	75.74	1.39	1.24696e-07	1.10749e-06
ENSG00000136807	CDK9	33.36	50.73	1.52	3.71526e-07	2.67801e-06
ENSG00000124762	CDKN1A	58.91	80.11	1.36	0.0133924	0.0204419
ENSG00000129757	CDKN1C	26.79	51.33	1.92	9.20516e-06	3.8107e-05
ENSG00000129355	CDKN2D	17.41	11.39	-1.53	9.50844e-12	8.05962e-10
ENSG00000091527	CDV3	74.61	65.52	-1.14	0.0338696	0.046247
ENSG00000149187	CELF1	56.48	44.33	-1.27	0.000442759	0.00102736
ENSG00000125817	CENPB	34.41	40.31	1.17	0.00175548	0.00342579
ENSG00000102901	CENPT	35.76	41.17	1.15	0.00447293	0.0077914
ENSG00000166582	CENPV	18.43	10.52	-1.75	7.20764e-05	0.000217947
ENSG00000116198	CEP104	46.95	33.76	-1.39	9.0055e-05	0.000262678
ENSG00000154240	CEP112	37.85	24.87	-1.52	4.78343e-07	3.26845e-06
ENSG00000143702	CEP170	38.77	31.49	-1.23	0.0100731	0.0158852
ENSG00000182923	CEP63	51.06	40.66	-1.26	0.0011134	0.00230886
ENSG00000114107	CEP70	25.82	18	-1.43	1.27688e-08	1.89124e-07
ENSG00000130695	CEP85	53.19	41.91	-1.27	0.0159654	0.0238325
ENSG00000258890	CEP95	27.6	35.84	1.3	0.00037817	0.000900623
ENSG00000100422	CERK	71.5	59	-1.21	0.00313501	0.00570886
ENSG00000143418	CERS2	104.82	118.12	1.13	0.0242728	0.0345149
ENSG00000139624	CERS5	25.76	39.66	1.54	2.48684e-08	3.17891e-07
ENSG00000172831	CES2	144.84	90.38	-1.6	0.000294521	0.000724512
ENSG00000153774	CFDP1	85.87	68.6	-1.25	0.00600854	0.0101275
ENSG00000000971	CFH	26.38	51.32	1.95	0.00460922	0.00799782
ENSG00000003402	CFLAR	214.28	188.33	-1.14	0.00701317	0.0116151
ENSG00000163320	CGGBP1	48.71	35.83	-1.36	1.2053e-06	6.90917e-06
ENSG00000128849	CGNL1	5.7	11.21	1.97	1.0427e-06	6.16278e-06
ENSG00000250479	CHCHD10	2415.38	1871.4	-1.29	3.64774e-05	0.000122591
ENSG00000106153	CHCHD2	215.18	255.65	1.19	0.000132371	0.000366037
ENSG00000106554	CHCHD3	249.22	174.46	-1.43	1.35436e-09	3.2683e-08
ENSG00000214973	CHCHD3P3	99.67	77.46	-1.29	5.35301e-06	2.40085e-05
ENSG00000163528	CHCHD4	34.22	25.37	-1.35	5.69204e-09	1.04679e-07
ENSG00000213964	CHCHD4P4	32.95	19.39	-1.7	1.75569e-08	2.41376e-07
ENSG00000125611	CHCHD5	16.28	23.59	1.45	1.51228e-07	1.27956e-06
ENSG00000173575	CHD2	23.41	16.43	-1.42	0.000177731	0.000468176
ENSG00000111642	CHD4	797.75	660.14	-1.21	0.0209689	0.0303402
ENSG00000177830	CHID1	67.86	76.35	1.13	0.00893645	0.0142839
ENSG00000100288	CHKB	89.61	108.24	1.21	0.00890369	0.0142429
ENSG00000131165	CHMP1A	40.62	46.64	1.15	0.00248961	0.00466872
ENSG00000115561	CHMP3	308.07	228.19	-1.35	1.70928e-10	7.22717e-09
ENSG00000258469	CHMP4BP1	30.69	18.34	-1.67	1.40748e-06	7.87592e-06
ENSG00000086065	CHMP5	31.91	43.86	1.37	5.73286e-08	5.9056e-07
ENSG00000106069	CHN2	35.42	26.47	-1.34	0.00262701	0.00490037
ENSG00000110172	CHORDC1	27.14	20.66	-1.31	0.000686512	0.0015034
ENSG00000160679	CHTOP	56.06	68.56	1.22	0.000158778	0.000426656
ENSG00000258289	CHURC1	98.9	118.67	1.2	0.00580547	0.00982877
ENSG00000005194	CIAPIN1	88.15	74.46	-1.18	0.0047371	0.008191
ENSG00000100865	CINP	50.82	33.46	-1.52	4.57454e-09	8.83993e-08
ENSG00000099622	CIRBP	222.83	311.91	1.4	3.86198e-06	1.81954e-05
ENSG00000122873	CISD1	180.26	162.23	-1.11	0.00473037	0.00818507
ENSG00000230055	CISD3	64.14	54.57	-1.18	0.0268354	0.0377144
ENSG00000114737	CISH	10	18.58	1.86	0.000207451	0.000536466
ENSG00000179862	CITED4	23.32	14.81	-1.57	7.18468e-05	0.000217386
ENSG00000175216	CKAP5	83.15	65.83	-1.26	8.60318e-07	5.25431e-06
ENSG00000104879	CKM	4776.89	3610.08	-1.32	0.00460015	0.0079877
ENSG00000131730	CKMT2	1759.51	1370.61	-1.28	7.25383e-05	0.000218943
ENSG00000268942	CKS1B	37.96	22.08	-1.72	1.14477e-05	4.58186e-05
ENSG00000163539	CLASP2	82.12	63.84	-1.29	0.000204874	0.00053119
ENSG00000121940	CLCC1	37.37	32.11	-1.16	0.00397578	0.00703188
ENSG00000109572	CLCN3	36.41	22.06	-1.65	5.59819e-07	3.68765e-06
ENSG00000184113	CLDN5	11.96	30.44	2.55	1.25131e-05	4.93639e-05
ENSG00000163815	CLEC3B	53.15	81.5	1.53	7.90154e-05	0.000235759
ENSG00000153132	CLGN	94.94	65.45	-1.45	3.16351e-06	1.54338e-05
ENSG00000130779	CLIP1	86.47	61.85	-1.4	4.60551e-08	5.07427e-07
ENSG00000013441	CLK1	123.18	175.39	1.42	3.89072e-05	0.000129525
ENSG00000188603	CLN3	31.08	25.09	-1.24	0.0200682	0.029182
ENSG00000166855	CLPX	72.7	49.35	-1.47	5.63819e-12	6.19825e-10
ENSG00000171603	CLSTN1	42.04	52.69	1.25	4.09276e-06	1.91742e-05
ENSG00000122705	CLTA	54.14	60.43	1.12	0.0214913	0.0310053
ENSG00000141367	CLTC	89.76	101.45	1.13	0.0154197	0.0231295
ENSG00000120885	CLU	495.78	674.18	1.36	0.00320154	0.00581212
ENSG00000132361	CLUH	214.03	186.27	-1.15	0.00843086	0.013621
ENSG00000125246	CLYBL	21.1	26.38	1.25	0.0116274	0.0180542
ENSG00000111726	CMAS	49.08	42.35	-1.16	0.0116399	0.0180679
ENSG00000103121	CMC2	186.66	153.85	-1.21	0.00342028	0.00615949
ENSG00000182712	CMC4	31.3	24.52	-1.28	8.97942e-05	0.000262327
ENSG00000184220	CMSS1	38.64	31.08	-1.24	0.0241946	0.0344334
ENSG00000140931	CMTM3	9.71	15.33	1.58	2.63844e-05	9.35653e-05
ENSG00000164309	CMYA5	446.37	618.87	1.39	0.00017147	0.000454101
ENSG00000100528	CNIH1	104.38	92.27	-1.13	0.00374876	0.0066685
ENSG00000125107	CNOT1	126.22	92.84	-1.36	1.12259e-08	1.73546e-07
ENSG00000111596	CNOT2	40.81	35.6	-1.15	0.026293	0.0370363
ENSG00000198791	CNOT7	75.8	57.54	-1.32	6.05915e-06	2.66678e-05
ENSG00000115649	CNPPD1	49.89	56.6	1.13	0.00405755	0.00716114
ENSG00000181924	COA4	72.61	55.6	-1.31	4.24241e-06	1.9762e-05
ENSG00000183513	COA5	45.58	58.13	1.28	6.59661e-10	1.98122e-08
ENSG00000168275	COA6	35.85	27.91	-1.28	0.0121415	0.018729
ENSG00000103051	COG4	33.22	39.82	1.2	0.00047392	0.00109249
ENSG00000164597	COG5	47.9	39.43	-1.21	0.00889327	0.0142425
ENSG00000111799	COL12A1	15.53	30.99	2	8.92556e-05	0.000261116
ENSG00000204291	COL15A1	24.37	38.93	1.6	0.00207052	0.00395172
ENSG00000084636	COL16A1	47.61	145.05	3.05	1.62611e-09	3.7767e-08
ENSG00000108821	COL1A1	98.28	133.87	1.36	0.0168615	0.0250367
ENSG00000164692	COL1A2	129.86	198.38	1.53	0.00113795	0.00235443
ENSG00000168542	COL3A1	85.61	103.7	1.21	0.0090341	0.0144213
ENSG00000130635	COL5A1	12.8	51.85	4.05	3.15675e-08	3.83697e-07
ENSG00000114270	COL7A1	25.77	37.63	1.46	3.59951e-06	1.72046e-05
ENSG00000144810	COL8A1	13.65	21.65	1.59	0.00726056	0.0119567
ENSG00000206561	COLQ	12.51	27.38	2.19	0.000708123	0.0015473
ENSG00000173163	COMMD1	72.9	91.93	1.26	0.000846583	0.00180519
ENSG00000145781	COMMD10	23.95	30.78	1.29	3.97665e-07	2.80635e-06
ENSG00000148444	COMMD3	152.84	168.17	1.1	0.0147807	0.0222791
ENSG00000269897	COMMD3-BMI1	22.31	7.2	-3.1	2.55946e-05	9.1486e-05
ENSG00000140365	COMMD4	21.05	31.13	1.48	5.61048e-08	5.84676e-07
ENSG00000149600	COMMD7	56.48	51.09	-1.11	0.0109157	0.0170617
ENSG00000122218	COPA	67.65	89.47	1.32	1.39387e-09	3.31513e-08
ENSG00000129083	COPB1	45.13	51.19	1.13	0.00423549	0.00743804
ENSG00000184432	COPB2	93.94	81.68	-1.15	0.00121434	0.00248855
ENSG00000181789	COPG1	61.94	82.66	1.33	1.54465e-06	8.49041e-06
ENSG00000158623	COPG2	19.17	24.72	1.29	3.35153e-07	2.44905e-06
ENSG00000172301	COPRS	103.31	76.33	-1.35	1.20216e-06	6.89917e-06
ENSG00000166200	COPS2	95.78	69.27	-1.38	4.4271e-09	8.66059e-08
ENSG00000141030	COPS3	298.08	220.01	-1.35	8.60367e-09	1.40935e-07
ENSG00000121022	COPS5	169.59	127.99	-1.33	3.72193e-09	7.70394e-08
ENSG00000111652	COPS7A	46.56	62.74	1.35	1.54627e-09	3.6253e-08
ENSG00000144524	COPS7B	18.11	26.24	1.45	3.87406e-07	2.76152e-06
ENSG00000198612	COPS8	56.34	65.73	1.17	0.00121003	0.00248177
ENSG00000005243	COPZ2	49.4	80.3	1.63	9.53798e-12	8.05962e-10
ENSG00000135469	COQ10A	247.35	183.8	-1.35	0.000171314	0.000453932
ENSG00000115520	COQ10B	20.28	28.45	1.4	4.69314e-07	3.2112e-06
ENSG00000173085	COQ2	38.44	29.94	-1.28	0.000213312	0.000550471
ENSG00000132423	COQ3	55.72	47.33	-1.18	0.0120659	0.018648
ENSG00000167113	COQ4	23.25	29.01	1.25	2.6211e-07	2.00047e-06
ENSG00000119723	COQ6	65.66	80.67	1.23	8.40048e-06	3.52478e-05
ENSG00000088682	COQ9	312.65	260.29	-1.2	4.74602e-06	2.16792e-05
ENSG00000145244	CORIN	73.94	45.68	-1.62	0.009721	0.015374
ENSG00000172725	CORO1B	39.27	47.03	1.2	0.0291866	0.0405238
ENSG00000110880	CORO1C	60.87	45.08	-1.35	0.000131172	0.000363533
ENSG00000178449	COX14	131.1	145.5	1.11	0.027243	0.0382113
ENSG00000014919	COX15	31.89	40.04	1.26	3.96363e-08	4.49726e-07
ENSG00000138495	COX17	420.6	303.97	-1.38	4.81803e-05	0.000153773
ENSG00000205105	COX17P1	45.22	28.09	-1.61	0.000115775	0.00032505
ENSG00000213025	COX20P1	22.62	15.44	-1.47	0.00143747	0.00289073
ENSG00000258956	COX4I1P1	16.27	8.21	-1.98	9.5906e-07	5.76485e-06
ENSG00000131055	COX4I2	17.54	24.93	1.42	0.00040553	0.000952591
ENSG00000135940	COX5B	829.21	946.62	1.14	0.00934996	0.0148645
ENSG00000226976	COX6A1P2	14.69	20.59	1.4	4.06417e-05	0.000134036
ENSG00000126267	COX6B1	1824.4	2109.39	1.16	0.00180756	0.00351356
ENSG00000234565	COX6B1P1	120.66	158.16	1.31	0.000534016	0.00120905
ENSG00000164919	COX6C	2381.77	1980.67	-1.2	0.00285384	0.00525221
ENSG00000161281	COX7A1	5919.69	6923.65	1.17	0.0254742	0.0360163
ENSG00000112695	COX7A2	2167.69	1903.72	-1.14	0.0341234	0.0465294
ENSG00000115944	COX7A2L	138.25	157.81	1.14	0.000302319	0.000740382
ENSG00000236764	COX7A2P2	117.54	169.18	1.44	1.69517e-05	6.38692e-05
ENSG00000243453	COX7BP1	30.98	16.95	-1.83	0.00737519	0.0121132
ENSG00000127184	COX7C	2077.21	2323.81	1.12	0.024059	0.0342503
ENSG00000235957	COX7CP1	23.31	92.5	3.97	6.58568e-10	1.98122e-08
ENSG00000176340	COX8A	726.53	947.14	1.3	3.62929e-06	1.73135e-05
ENSG00000160111	CPAMD8	37.15	26.71	-1.39	0.0277025	0.0387131
ENSG00000108582	CPD	17.66	12.28	-1.44	0.000393199	0.000928919
ENSG00000109472	CPE	38.96	60.58	1.55	1.33647e-05	5.21411e-05
ENSG00000106034	CPED1	11.12	18.31	1.65	7.43599e-06	3.17667e-05
ENSG00000214078	CPNE1	134.28	153.53	1.14	0.00942324	0.0149556
ENSG00000085719	CPNE3	40.65	33.38	-1.22	0.0121788	0.0187701
ENSG00000104324	CPQ	19.22	28.73	1.49	2.57078e-07	1.97479e-06
ENSG00000071894	CPSF1	45.01	55.73	1.24	0.00255801	0.00478611
ENSG00000127054	CPSF3L	170.63	136.34	-1.25	5.13924e-09	9.66686e-08
ENSG00000111605	CPSF6	69.83	51.74	-1.35	0.00323974	0.00587284
ENSG00000149532	CPSF7	45.69	51.64	1.13	0.00675329	0.011226
ENSG00000205560	CPT1B	340.36	420.01	1.23	0.00603416	0.0101603
ENSG00000157184	CPT2	17.16	23.27	1.36	1.5886e-05	6.03596e-05
ENSG00000169372	CRADD	42.81	78.22	1.83	3.64521e-15	3.00547e-12
ENSG00000157613	CREB3L1	25.77	18.81	-1.37	0.000591494	0.00132224
ENSG00000005339	CREBBP	36.36	30.96	-1.17	0.0250002	0.0354169
ENSG00000143162	CREG1	79.58	93.95	1.18	0.00349587	0.00628647
ENSG00000163703	CRELD1	56.86	69.17	1.22	0.0020284	0.00388483
ENSG00000095794	CREM	52.84	62.39	1.18	0.0131724	0.0201434
ENSG00000150938	CRIM1	21.33	32.93	1.54	0.00132257	0.00268918
ENSG00000213145	CRIP1	50.05	78.08	1.56	0.000844279	0.00180106
ENSG00000182351	CRIP1P4	11.93	25.14	2.11	0.00178057	0.00346655
ENSG00000182809	CRIP2	672.93	936.87	1.39	2.50112e-07	1.9511e-06
ENSG00000245694	CRNDE	45.66	84.11	1.84	1.29751e-06	7.35255e-06
ENSG00000170275	CRTAP	63.78	82.45	1.29	0.00208894	0.00398381
ENSG00000121671	CRY2	33.27	47.99	1.44	5.39316e-07	3.5764e-06
ENSG00000103316	CRYM	138.08	234.5	1.7	2.78873e-05	9.79124e-05
ENSG00000139631	CSAD	31.91	43.58	1.37	5.86297e-08	6.00499e-07
ENSG00000009307	CSDE1	909.7	682.01	-1.33	2.56407e-07	1.97479e-06
ENSG00000182578	CSF1R	13.29	19.44	1.46	0.00674033	0.011212
ENSG00000147408	CSGALNACT1	48.63	35.86	-1.36	2.32973e-05	8.41255e-05
ENSG00000103653	CSK	27.79	22.62	-1.23	0.00574764	0.00974753
ENSG00000113712	CSNK1A1	162.71	138.57	-1.17	0.00773323	0.0126217
ENSG00000213923	CSNK1E	113.47	132.9	1.17	0.00012355	0.000344934
ENSG00000070770	CSNK2A2	49.4	39.91	-1.24	0.00206911	0.00395056
ENSG00000254598	CSNK2A3	65.53	50.9	-1.29	5.30501e-08	5.6233e-07
ENSG00000204435	CSNK2B	100.56	118.04	1.17	9.56941e-05	0.000276357
ENSG00000144655	CSRNP1	10.51	22.95	2.18	0.000711771	0.00155321
ENSG00000159176	CSRP1	69.9	99.92	1.43	0.000463434	0.00106931
ENSG00000175183	CSRP2	34.13	21.12	-1.62	1.82995e-05	6.80658e-05
ENSG00000129170	CSRP3	1406.06	2142.55	1.52	2.26838e-05	8.215e-05
ENSG00000160213	CSTB	132.8	80.19	-1.66	3.7919e-09	7.78363e-08
ENSG00000233080	CTA-714B7.5	35.7	21.21	-1.68	2.72139e-06	1.35576e-05
ENSG00000273237	CTB-119C2.1	16.74	7.72	-2.17	1.36644e-09	3.28146e-08
ENSG00000264868	CTB-167B5.2	12.61	7.11	-1.77	1.88817e-07	1.53631e-06
ENSG00000269765	CTB-187L3.1	43.49	38.09	-1.14	0.0335165	0.0458408
ENSG00000249192	CTB-36O1.3	498016	399993	-1.25	0.00773654	0.0126229
ENSG00000244921	CTB-36O1.7	12395.6	9829.66	-1.26	0.0161009	0.0240057
ENSG00000244331	CTB-47B8.1	235.88	196.9	-1.2	0.0127361	0.0195305
ENSG00000267385	CTB-50L17.14	14.58	7.37	-1.98	3.22608e-07	2.38201e-06
ENSG00000268032	CTB-52I2.4	21.51	27.48	1.28	0.00118466	0.00243985
ENSG00000260497	CTB-55P19.1	131.21	62.95	-2.08	0.00187332	0.00362572
ENSG00000229119	CTB-63M22.1	22.48	38.05	1.69	9.22974e-06	3.8145e-05
ENSG00000253683	CTB-79E8.3	71.62	52.07	-1.38	0.00567757	0.00964192
ENSG00000230551	CTB-89H12.4	21.3	31.02	1.46	0.000493778	0.00113246
ENSG00000253785	CTC-308K20.3	14.75	8.38	-1.76	3.50839e-10	1.26686e-08
ENSG00000250222	CTC-338M12.5	16.36	21.59	1.32	0.0010347	0.00216068
ENSG00000268205	CTC-444N24.11	6.63	11.71	1.77	8.41976e-10	2.36662e-08
ENSG00000267660	CTC-479C5.17	7.86	12.92	1.64	3.5787e-08	4.2152e-07
ENSG00000233913	CTC-575D19.1	40.38	61.84	1.53	1.49992e-07	1.27335e-06
ENSG00000259479	CTD-2008A1.2	19.95	13.29	-1.5	6.57283e-05	0.000200758
ENSG00000264281	CTD-2031P19.4	51.89	33.5	-1.55	0.0172646	0.025533
ENSG00000242327	CTD-2184D3.1	82.98	98.61	1.19	0.00364363	0.00651194
ENSG00000178464	CTD-2192J16.15	230.99	285.32	1.24	0.000283931	0.000701601
ENSG00000269242	CTD-2192J16.22	14.89	9.04	-1.65	8.67828e-06	3.62903e-05
ENSG00000249774	CTD-2206G10.2	60.98	313.87	5.15	8.41682e-12	7.85623e-10
ENSG00000249286	CTD-2210P15.2	16.6	11.48	-1.45	0.00022068	0.00056575
ENSG00000225138	CTD-2228K2.7	6.63	12.65	1.91	0.00318622	0.00578643
ENSG00000230502	CTD-2230M5.1	18.1	12.6	-1.44	0.0315189	0.043445
ENSG00000185641	CTD-2287O16.1	1065.77	747.97	-1.42	1.74337e-05	6.53862e-05
ENSG00000253982	CTD-2336O2.1	27.37	38.42	1.4	2.23275e-06	1.1639e-05
ENSG00000266479	CTD-2515C13.1	114	57.65	-1.98	2.42588e-06	1.23667e-05
ENSG00000267319	CTD-2528L19.3	60.31	32.02	-1.88	5.88711e-07	3.82701e-06
ENSG00000268518	CTD-2545M3.8	17.4	37.84	2.17	7.55653e-05	0.000226971
ENSG00000260521	CTD-2576F9.1	10.79	17.46	1.62	2.60874e-09	5.66029e-08
ENSG00000213293	CTD-2666L21.3	16.62	32.94	1.98	6.79198e-09	1.17894e-07
ENSG00000213315	CTD-3035D6.1	87.6	104.68	1.19	0.00699673	0.0115956
ENSG00000266916	CTD-3064H18.1	21.36	14.86	-1.44	0.000229581	0.000584528
ENSG00000175826	CTDNEP1	105.33	91.89	-1.15	4.26402e-05	0.000139789
ENSG00000144579	CTDSP1	55.36	68.3	1.23	0.000159195	0.000427546
ENSG00000175215	CTDSP2	110.17	94.63	-1.16	0.024589	0.0349144
ENSG00000144677	CTDSPL	17.18	24.65	1.43	5.83447e-05	0.00018096
ENSG00000150281	CTF1	7.37	16.37	2.22	1.38003e-14	9.75288e-12
ENSG00000118523	CTGF	33.72	166.97	4.95	9.87746e-09	1.57118e-07
ENSG00000044115	CTNNA1	450.06	368.2	-1.22	0.000809411	0.0017349
ENSG00000168036	CTNNB1	64.48	89.28	1.38	2.26282e-08	2.95361e-07
ENSG00000178585	CTNNBIP1	53.09	36.44	-1.46	1.7973e-07	1.47642e-06
ENSG00000164733	CTSB	1207.63	897.51	-1.35	0.000555167	0.00125178
ENSG00000109861	CTSC	37.14	24.88	-1.49	0.00336476	0.00607721
ENSG00000143387	CTSK	13.9	28.03	2.02	1.73176e-05	6.5099e-05
ENSG00000101160	CTSZ	214.13	168.03	-1.27	0.00164623	0.00324458
ENSG00000085733	CTTN	129.66	150.07	1.16	0.0171165	0.0253518
ENSG00000180891	CUEDC1	98.92	72.8	-1.36	9.0682e-08	8.59394e-07
ENSG00000108094	CUL2	39.81	28.57	-1.39	4.05021e-09	8.17811e-08
ENSG00000036257	CUL3	82.03	74.16	-1.11	0.0205072	0.0297504
ENSG00000119929	CUTC	40.66	35.38	-1.15	0.0209334	0.0302978
ENSG00000150316	CWC15	101.88	74.99	-1.36	2.15345e-06	1.1321e-05
ENSG00000006210	CX3CL1	8.77	17.35	1.98	7.84506e-09	1.31558e-07
ENSG00000081041	CXCL2	6.47	19.28	2.98	0.000249864	0.00062618
ENSG00000121966	CXCR4	5.34	10.79	2.02	0.000349949	0.000844076
ENSG00000147113	CXorf36	21.64	15.93	-1.36	0.000236273	0.000598912
ENSG00000166347	CYB5A	116.08	98.59	-1.18	0.00665583	0.0110926
ENSG00000103018	CYB5B	54.58	62.15	1.14	0.000833488	0.00177957
ENSG00000159348	CYB5R1	177.57	216.52	1.22	0.000604119	0.00134621
ENSG00000071967	CYBRD1	31.18	43.5	1.4	0.00890505	0.0142429
ENSG00000179091	CYC1	401.44	358.37	-1.12	0.0146908	0.0221571
ENSG00000172115	CYCS	1053.65	744	-1.42	2.97377e-07	2.23575e-06
ENSG00000083799	CYLD	13.48	19.94	1.48	2.3254e-05	8.40561e-05
ENSG00000138061	CYP1B1	8.67	18.63	2.15	0.000674126	0.00148284
ENSG00000134716	CYP2J2	98.18	155.78	1.59	0.000104702	0.000298364
ENSG00000142871	CYR61	25.76	86.91	3.37	6.23406e-05	0.00019179
ENSG00000120306	CYSTM1	72.54	85.38	1.18	0.00834806	0.0135004
ENSG00000108669	CYTH1	44.63	34.82	-1.28	0.000196992	0.000513174
ENSG00000166265	CYYR1	26.17	19.94	-1.31	0.000278723	0.000690112
ENSG00000180902	D2HGDH	35.56	42.77	1.2	0.02798	0.0390567
ENSG00000100592	DAAM1	38.59	26.24	-1.47	7.26794e-05	0.000219235
ENSG00000149476	DAK	12.95	23.4	1.81	2.9655e-10	1.11987e-08
ENSG00000167657	DAPK3	82.93	123.28	1.49	0.000544666	0.00123035
ENSG00000115866	DARS	144.59	126.78	-1.14	0.00884611	0.0141761
ENSG00000204209	DAXX	30.89	25.87	-1.19	0.00190627	0.00367941
ENSG00000071626	DAZAP1	154.41	119.36	-1.29	0.000543712	0.00122875
ENSG00000183283	DAZAP2	166.84	220.99	1.32	7.80444e-07	4.86867e-06
ENSG00000223825	DAZAP2P1	25.3	47.48	1.88	3.74052e-09	7.71015e-08
ENSG00000155368	DBI	722.53	480.4	-1.5	7.6179e-07	4.79462e-06
ENSG00000218748	DBIP1	125.17	70.4	-1.78	1.8118e-08	2.46913e-07
ENSG00000136279	DBNL	34.1	39.32	1.15	0.0190683	0.0279167
ENSG00000100897	DCAF11	72.59	54.52	-1.33	6.72321e-09	1.17512e-07
ENSG00000132017	DCAF15	16.24	22.24	1.37	3.57075e-06	1.70836e-05
ENSG00000139990	DCAF5	42.51	36.43	-1.17	0.000660625	0.00145744
ENSG00000132716	DCAF8	343.13	297.58	-1.15	0.000428599	0.00099684
ENSG00000172992	DCAKD	18.44	26.51	1.44	1.1548e-08	1.76321e-07
ENSG00000175203	DCTN2	427.09	349.82	-1.22	0.000102124	0.000292028
ENSG00000137692	DCUN1D5	45.47	33.47	-1.36	3.3329e-09	6.98637e-08
ENSG00000130311	DDA1	47.72	40.75	-1.17	0.0279233	0.0389886
ENSG00000153904	DDAH1	9.75	17.32	1.78	0.00031627	0.000770734
ENSG00000213722	DDAH2	57.13	84.86	1.49	1.583e-05	6.0193e-05
ENSG00000167986	DDB1	150.96	193.77	1.28	3.7065e-07	2.67679e-06
ENSG00000175197	DDIT3	31.63	40.94	1.29	0.000676964	0.0014871
ENSG00000168209	DDIT4	39.47	71.86	1.82	0.00710256	0.0117395
ENSG00000244038	DDOST	191.81	222.09	1.16	0.00113724	0.00235395
ENSG00000204580	DDR1	16.01	26.79	1.67	0.000962816	0.00202081
ENSG00000198171	DDRGK1	49.67	44.07	-1.13	0.0137805	0.0209632
ENSG00000100201	DDX17	298.67	334.8	1.12	0.00366163	0.00653755
ENSG00000174243	DDX23	81.64	67.51	-1.21	0.000242305	0.000610016
ENSG00000198563	DDX39B	313.55	406.04	1.29	1.99391e-09	4.50406e-08
ENSG00000183258	DDX41	30.89	36.91	1.19	0.00023632	0.000598912
ENSG00000198231	DDX42	43.67	50.3	1.15	0.00719427	0.0118594
ENSG00000105671	DDX49	23.91	33.32	1.39	1.78152e-05	6.6615e-05
ENSG00000108654	DDX5	1365.22	949.26	-1.44	2.22428e-06	1.16194e-05
ENSG00000136271	DDX56	33.87	44.41	1.31	7.18185e-07	4.54912e-06
ENSG00000140995	DEF8	39.35	48.48	1.23	0.000780486	0.00168092
ENSG00000124795	DEK	99.25	55.97	-1.77	3.20332e-11	2.01631e-09
ENSG00000174839	DENND6A	21.94	16.35	-1.34	0.000424353	0.000987894
ENSG00000072849	DERL2	46.22	40.75	-1.13	0.0281325	0.0392365
ENSG00000175084	DES	20236.3	15084.1	-1.34	0.000406783	0.000954176
ENSG00000100418	DESI1	140.93	78.28	-1.8	2.14116e-13	6.62021e-11
ENSG00000182108	DEXI	92.93	75.06	-1.24	0.00202228	0.0038761
ENSG00000160049	DFFA	25.33	18.69	-1.36	9.25607e-08	8.7385e-07
ENSG00000058866	DGKG	24	36.44	1.52	0.000587916	0.00131543
ENSG00000172893	DHCR7	41.59	32.59	-1.28	0.00301041	0.0055137
ENSG00000095059	DHPS	101.93	118.64	1.16	0.000718669	0.00156619
ENSG00000108272	DHRS11	12.73	21.39	1.68	1.23557e-09	3.04099e-08
ENSG00000162496	DHRS3	54.71	70.35	1.29	0.00277568	0.00513534
ENSG00000100612	DHRS7	56.31	72.43	1.29	2.49167e-05	8.93856e-05
ENSG00000184544	DHRS7C	78.94	12.11	-6.52	7.87859e-07	4.90025e-06
ENSG00000174953	DHX36	49.38	63.02	1.28	6.0438e-06	2.66239e-05
ENSG00000135829	DHX9	31.96	41.15	1.29	2.86399e-06	1.41681e-05
ENSG00000131504	DIAPH1	42.59	62.28	1.46	9.26593e-05	0.000269322
ENSG00000211448	DIO2	17.89	31.35	1.75	0.00126261	0.00257451
ENSG00000176490	DIRAS1	108.41	71.41	-1.52	1.04282e-05	4.23896e-05
ENSG00000162595	DIRAS3	9.71	23.66	2.44	0.00170368	0.00333945
ENSG00000083520	DIS3	27.82	21.49	-1.29	1.32728e-05	5.19054e-05
ENSG00000166938	DIS3L	37.91	27.44	-1.38	8.09897e-06	3.41565e-05
ENSG00000150768	DLAT	97.18	87.38	-1.11	0.0366076	0.0496431
ENSG00000091140	DLD	229.65	252.99	1.1	0.0237359	0.0338292
ENSG00000075711	DLG1	50.11	40.19	-1.25	0.0294204	0.0407797
ENSG00000080845	DLGAP4	32.16	48.15	1.5	5.96346e-06	2.63169e-05
ENSG00000119689	DLST	101.2	110.72	1.09	0.00531918	0.00911465
ENSG00000178028	DMAP1	21.61	28.11	1.3	4.36065e-05	0.000142579
ENSG00000198947	DMD	120.41	97.76	-1.23	0.0224639	0.03223
ENSG00000103423	DNAJA3	83	63.91	-1.3	5.58529e-09	1.03874e-07
ENSG00000090520	DNAJB11	186.69	133.09	-1.4	1.83762e-05	6.82999e-05
ENSG00000135924	DNAJB2	74.72	85.31	1.14	0.025175	0.0356136
ENSG00000136770	DNAJC1	24.97	17.63	-1.42	9.6433e-06	3.96224e-05
ENSG00000007923	DNAJC11	96.48	70.33	-1.37	4.84886e-08	5.27193e-07
ENSG00000205981	DNAJC19	138.82	107.12	-1.3	3.83666e-06	1.80934e-05
ENSG00000258608	DNAJC19P9	25.25	37.61	1.49	1.73329e-07	1.44111e-06
ENSG00000105821	DNAJC2	22.29	17.28	-1.29	1.88482e-05	6.96876e-05
ENSG00000168724	DNAJC21	50.59	41.36	-1.22	0.00140502	0.00283584
ENSG00000224165	DNAJC27-AS1	5.42	10.72	1.98	6.50316e-06	2.82451e-05
ENSG00000126698	DNAJC8	84.35	70.75	-1.19	5.1004e-05	0.000161949
ENSG00000087470	DNM1L	62.5	48.3	-1.29	0.00136279	0.00276073
ENSG00000079805	DNM2	107.95	88.44	-1.22	0.000809358	0.0017349
ENSG00000130816	DNMT1	36.67	29.98	-1.22	0.00142763	0.00287443
ENSG00000112667	DNPH1	28.02	37.77	1.35	9.46159e-05	0.000274043
ENSG00000101457	DNTTIP1	18.02	25.69	1.43	1.87143e-06	1.00194e-05
ENSG00000130158	DOCK6	52.2	83.02	1.59	2.71463e-05	9.5855e-05
ENSG00000175920	DOK7	19.93	30.04	1.51	5.35437e-05	0.000168285
ENSG00000172269	DPAGT1	32.02	23.59	-1.36	1.31141e-05	5.1355e-05
ENSG00000000419	DPM1	70.17	78.44	1.12	0.0143847	0.0217286
ENSG00000179085	DPM3	45.41	53.69	1.18	0.00224172	0.00424895
ENSG00000074603	DPP8	26.63	18.41	-1.45	2.69532e-05	9.54457e-05
ENSG00000142002	DPP9	74.71	53.16	-1.41	4.45348e-09	8.66059e-08
ENSG00000143196	DPT	56.82	123.67	2.18	1.11057e-05	4.45578e-05
ENSG00000177990	DPY19L2	42.11	51.9	1.23	0.00384451	0.00682411
ENSG00000156162	DPY19L4	23.31	16.69	-1.4	0.00231074	0.00437476
ENSG00000162961	DPY30	55.78	46.98	-1.19	0.00023298	0.000592266
ENSG00000113657	DPYSL3	15.6	30.67	1.97	0.000170586	0.000452486
ENSG00000156171	DRAM2	73.76	56.57	-1.3	1.47275e-07	1.26045e-06
ENSG00000175550	DRAP1	129.52	105.48	-1.23	0.0101121	0.0159364
ENSG00000108591	DRG2	17.86	23.77	1.33	1.6397e-06	8.90405e-06
ENSG00000113360	DROSHA	138.58	105.83	-1.31	4.82351e-07	3.28676e-06
ENSG00000157538	DSCR3	56.56	43.52	-1.3	7.47976e-08	7.26856e-07
ENSG00000096696	DSP	117.97	87.73	-1.34	4.58126e-07	3.15647e-06
ENSG00000151914	DST	510.14	608.31	1.19	0.000347187	0.00083823
ENSG00000178498	DTX3	25.87	32.51	1.26	7.91377e-05	0.000235982
ENSG00000169718	DUS1L	90.62	79	-1.15	0.00190784	0.003681
ENSG00000120129	DUSP1	93.96	142.65	1.52	0.0182498	0.0268296
ENSG00000079393	DUSP13	40.26	19.03	-2.12	3.91248e-05	0.00013
ENSG00000112679	DUSP22	38.85	33.53	-1.16	0.0328165	0.0450454
ENSG00000198842	DUSP27	46.71	101.25	2.17	8.2274e-07	5.08762e-06
ENSG00000188542	DUSP28	11.11	17.59	1.58	7.243e-12	7.16622e-10
ENSG00000108861	DUSP3	292.37	256.46	-1.14	0.0166869	0.0248122
ENSG00000138166	DUSP5	5.33	12.31	2.31	4.10245e-05	0.000135029
ENSG00000139318	DUSP6	24.23	40.22	1.66	2.21991e-06	1.16088e-05
ENSG00000128951	DUT	59.67	71.11	1.19	0.00144118	0.00289583
ENSG00000107404	DVL1	62.2	39.63	-1.57	2.8813e-09	6.17048e-08
ENSG00000141627	DYM	50.61	38.83	-1.3	9.47553e-07	5.7235e-06
ENSG00000197102	DYNC1H1	238.35	318.24	1.34	1.03284e-06	6.13379e-06
ENSG00000158560	DYNC1I1	34.38	22.58	-1.52	3.24524e-06	1.57704e-05
ENSG00000077380	DYNC1I2	56.14	40.55	-1.38	2.45874e-06	1.25009e-05
ENSG00000205579	DYNLL1P1	5.41	11.5	2.13	5.45291e-05	0.000171165
ENSG00000264364	DYNLL2	46.64	62.9	1.35	2.11593e-07	1.6883e-06
ENSG00000146425	DYNLT1	128.49	154.59	1.2	0.0111983	0.0174646
ENSG00000105204	DYRK1B	28.83	37.76	1.31	0.00138077	0.00279031
ENSG00000010219	DYRK4	29.34	35.99	1.23	9.32563e-05	0.000270898
ENSG00000147654	EBAG9	36.58	30.5	-1.2	0.000482314	0.00111029
ENSG00000117395	EBNA1BP2	68.5	45.44	-1.51	5.22194e-08	5.56744e-07
ENSG00000093144	ECHDC1	103.56	86.71	-1.19	0.000337789	0.000818335
ENSG00000121310	ECHDC2	283.77	340.4	1.2	0.00191892	0.00369442
ENSG00000198721	ECI2	237.85	211.84	-1.12	0.00546566	0.00933976
ENSG00000143369	ECM1	18.9	29.26	1.55	0.000379505	0.000901734
ENSG00000106823	ECM2	11.47	21.82	1.9	0.00029577	0.000727224
ENSG00000249751	ECSCR	59.38	46.21	-1.29	0.0195472	0.0285419
ENSG00000107223	EDF1	531.79	453.72	-1.17	0.0055004	0.00938293
ENSG00000151617	EDNRA	8.03	17.62	2.19	3.28979e-05	0.000111776
ENSG00000250182	EEF1A1P13	17.96	27.76	1.55	0.000559267	0.0012593
ENSG00000196205	EEF1A1P5	13.41	40.87	3.05	2.39491e-09	5.32402e-08
ENSG00000233476	EEF1A1P6	42.51	73.98	1.74	1.52886e-06	8.4256e-06
ENSG00000114942	EEF1B2	72.55	96.04	1.32	3.58157e-05	0.000120777
ENSG00000228887	EEF1DP1	9.43	19.36	2.05	4.70294e-11	2.78084e-09
ENSG00000213130	EEF1DP5	11.87	18.3	1.54	0.000683172	0.00149874
ENSG00000254772	EEF1G	256.14	325.45	1.27	4.55146e-05	0.000147439
ENSG00000172638	EFEMP2	190.88	233.72	1.22	4.58979e-05	0.000147902
ENSG00000183690	EFHC2	12.98	7.86	-1.65	0.000722276	0.00157336
ENSG00000115468	EFHD1	20.54	30.69	1.49	6.9936e-05	0.000212254
ENSG00000169242	EFNA1	29.44	38.54	1.31	0.000249178	0.000624775
ENSG00000108883	EFTUD2	125.69	99.21	-1.27	5.05943e-07	3.40531e-06
ENSG00000172889	EGFL7	52.45	94.52	1.8	1.6236e-10	7.04558e-09
ENSG00000241404	EGFL8	13.66	18.86	1.38	3.30218e-05	0.00011212
ENSG00000135766	EGLN1	95.34	65.4	-1.46	0.000159998	0.000429235
ENSG00000269858	EGLN2	45.21	38.66	-1.17	0.0204779	0.0297167
ENSG00000129521	EGLN3	127.48	230.97	1.81	0.000108502	0.0003076
ENSG00000120738	EGR1	8.22	45.96	5.59	5.80813e-07	3.79061e-06
ENSG00000113790	EHHADH	28.67	23.51	-1.22	0.0349671	0.047601
ENSG00000149547	EI24	57.18	44.22	-1.29	3.6577e-08	4.28783e-07
ENSG00000173812	EIF1	615.22	761.48	1.24	4.46874e-05	0.000145344
ENSG00000236698	EIF1AXP1	129.14	114.09	-1.13	0.0216629	0.0311893
ENSG00000144895	EIF2A	197.55	165.29	-1.2	0.00278627	0.00514939
ENSG00000086232	EIF2AK1	72.54	65.2	-1.11	0.0106416	0.0166753
ENSG00000070785	EIF2B3	53.23	44.61	-1.19	4.70321e-05	0.000150887
ENSG00000134001	EIF2S1	88.75	74.44	-1.19	0.000790939	0.00169973
ENSG00000125977	EIF2S2	29.42	20.84	-1.41	1.44393e-09	3.40148e-08
ENSG00000107581	EIF3A	115.73	90.95	-1.27	6.82556e-07	4.37951e-06
ENSG00000205609	EIF3CL	174.91	202.91	1.16	0.0290312	0.0403307
ENSG00000175390	EIF3F	41.15	56.9	1.38	1.931e-08	2.59583e-07
ENSG00000233426	EIF3FP3	23.99	38.68	1.61	2.69458e-11	1.75693e-09
ENSG00000104131	EIF3J	63.56	50.69	-1.25	4.39741e-05	0.000143496
ENSG00000175749	EIF3KP1	12.25	20.72	1.69	1.06132e-09	2.73455e-08
ENSG00000226086	EIF3LP3	7.2	13.55	1.88	8.56809e-14	3.5322e-11
ENSG00000149100	EIF3M	200.13	180.53	-1.11	0.0141315	0.0214049
ENSG00000156976	EIF4A2	504.97	581.35	1.15	0.0158985	0.0237603
ENSG00000224781	EIF4A2P4	29.08	35.62	1.22	0.0010473	0.00218608
ENSG00000141543	EIF4A3	28.68	34.5	1.2	7.97546e-06	3.37219e-05
ENSG00000063046	EIF4B	35.12	41.07	1.17	0.00389581	0.00691021
ENSG00000151247	EIF4E	50.94	35.77	-1.42	3.86898e-08	4.42665e-07
ENSG00000135930	EIF4E2	60.9	46.61	-1.31	0.0273637	0.0383589
ENSG00000163412	EIF4E3	39.39	32.76	-1.2	0.000935252	0.00196881
ENSG00000187840	EIF4EBP1	36.09	18.6	-1.94	6.25585e-05	0.00019219
ENSG00000243056	EIF4EBP3	12.44	37.62	3.02	2.69914e-11	1.75693e-09
ENSG00000184708	EIF4ENIF1	42.88	31.34	-1.37	4.32558e-05	0.000141619
ENSG00000114867	EIF4G1	207.57	165.17	-1.26	4.21848e-05	0.000138571
ENSG00000110321	EIF4G2	3430.09	3039.2	-1.13	0.00853683	0.0137607
ENSG00000106682	EIF4H	41.23	50.25	1.22	2.49913e-07	1.9511e-06
ENSG00000233830	EIF4HP1	166.93	147.19	-1.13	0.00119858	0.00246544
ENSG00000006744	ELAC2	144.6	108.62	-1.33	5.92069e-08	6.0391e-07
ENSG00000120690	ELF1	23.73	29.57	1.25	0.00850906	0.0137204
ENSG00000109381	ELF2	32.94	24.62	-1.34	3.15766e-07	2.34494e-06
ENSG00000049540	ELN	37.94	52.79	1.39	0.0302955	0.0418988
ENSG00000134759	ELP2	46.7	69.96	1.5	7.32388e-11	3.89583e-09
ENSG00000163832	ELP6	34.91	29.4	-1.19	0.000318734	0.000775591
ENSG00000162618	ELTD1	29.9	24.21	-1.24	0.00203554	0.00389124
ENSG00000127463	EMC1	101.1	75.96	-1.33	0.00865475	0.0139236
ENSG00000161671	EMC10	44.69	62.47	1.4	0.000125985	0.000350337
ENSG00000125037	EMC3	209.28	126.42	-1.66	1.26253e-12	1.83698e-10
ENSG00000128463	EMC4	107.05	116.86	1.09	0.0216522	0.0311829
ENSG00000127774	EMC6	62.75	49.1	-1.28	9.5444e-05	0.000275795
ENSG00000134153	EMC7	128.89	91.28	-1.41	8.54149e-10	2.37386e-08
ENSG00000164035	EMCN	49.27	32.82	-1.5	0.00111628	0.00231346
ENSG00000126749	EMG1	27.19	33.25	1.22	0.00011135	0.00031477
ENSG00000066629	EML1	34.87	24.69	-1.41	0.000459293	0.00106088
ENSG00000125746	EML2	91.63	112.23	1.22	0.00305501	0.0055768
ENSG00000149499	EML3	25.92	35.15	1.36	9.51897e-05	0.000275221
ENSG00000134531	EMP1	50.18	87.41	1.74	9.25321e-05	0.00026911
ENSG00000213853	EMP2	84.93	71.77	-1.18	0.00761151	0.0124394
ENSG00000106991	ENG	199.65	263.24	1.32	0.00581972	0.00984952
ENSG00000167280	ENGASE	17.63	23.44	1.33	6.41977e-05	0.000196526
ENSG00000111674	ENO2	9.76	18.92	1.94	1.88518e-06	1.0069e-05
ENSG00000143420	ENSA	200.12	162.07	-1.23	2.65551e-07	2.01794e-06
ENSG00000259032	ENSAP2	80.24	63.43	-1.27	6.47929e-06	2.81909e-05
ENSG00000197217	ENTPD4	46.04	35.77	-1.29	0.000866867	0.0018413
ENSG00000197586	ENTPD6	106.22	82.14	-1.29	5.32566e-05	0.000167702
ENSG00000224032	EPB41L4A-AS1	21.62	35.1	1.62	4.09297e-06	1.91742e-05
ENSG00000086289	EPDR1	29.91	38.28	1.28	0.00149217	0.00298133
ENSG00000120915	EPHX2	22.27	35.03	1.57	0.0303864	0.042001
ENSG00000063245	EPN1	105.59	88.96	-1.19	0.0170994	0.0253342
ENSG00000072134	EPN2	50.99	34.45	-1.48	0.000110661	0.000313001
ENSG00000049283	EPN3	12.07	5.68	-2.13	8.46612e-06	3.54344e-05
ENSG00000136628	EPRS	76.56	67.97	-1.13	0.0147574	0.0222508
ENSG00000085832	EPS15	51.16	38.44	-1.33	3.99722e-06	1.87611e-05
ENSG00000127527	EPS15L1	59.02	44.56	-1.32	1.33375e-05	5.21012e-05
ENSG00000151491	EPS8	49.48	41.05	-1.21	0.0147872	0.0222821
ENSG00000164307	ERAP1	52.04	36.98	-1.41	0.000336432	0.000815447
ENSG00000141736	ERBB2	52.12	41.22	-1.26	0.00462418	0.00801536
ENSG00000082805	ERC1	20.67	14.47	-1.43	0.000237608	0.000601558
ENSG00000012061	ERCC1	325.02	262.84	-1.24	0.000147678	0.000402736
ENSG00000087502	ERGIC2	186.15	125.82	-1.48	1.57756e-07	1.3205e-06
ENSG00000125991	ERGIC3	114.77	157.49	1.37	3.33918e-07	2.44593e-06
ENSG00000254270	ERHP1	5.51	10.79	1.96	2.07474e-07	1.6608e-06
ENSG00000197930	ERO1L	25.13	19.4	-1.3	0.0120689	0.018648
ENSG00000149564	ESAM	54.22	66.86	1.23	0.00166478	0.00327593
ENSG00000139684	ESD	194.48	157.63	-1.23	5.21544e-06	2.34553e-05
ENSG00000268869	ESPNP	110.04	92.47	-1.19	0.00747995	0.0122609
ENSG00000139641	ESYT1	22.61	30.16	1.33	5.92256e-05	0.000183233
ENSG00000120705	ETF1	85.52	67.21	-1.27	3.82394e-06	1.80506e-05
ENSG00000140374	ETFA	914.53	809.46	-1.13	0.00405403	0.00715749
ENSG00000171503	ETFDH	320.43	231.24	-1.39	1.67449e-05	6.31378e-05
ENSG00000164089	ETNPPL	31.68	8.92	-3.55	2.41663e-07	1.90367e-06
ENSG00000196405	EVL	58.11	96.49	1.66	1.31364e-08	1.9341e-07
ENSG00000070367	EXOC5	39.87	33.68	-1.18	0.0227806	0.0325992
ENSG00000157036	EXOG	24.55	30.64	1.25	0.00426961	0.00747902
ENSG00000171824	EXOSC10	40.95	46.44	1.13	0.0123793	0.0190601
ENSG00000075914	EXOSC7	40.06	51.42	1.28	0.000860648	0.00182966
ENSG00000120699	EXOSC8	27.36	34.93	1.28	0.00212645	0.00404755
ENSG00000182197	EXT1	16.39	32.4	1.98	2.55354e-07	1.97394e-06
ENSG00000151348	EXT2	16.56	24.03	1.45	7.37766e-06	3.15721e-05
ENSG00000092820	EZR	191.4	164.88	-1.16	0.0101512	0.0159879
ENSG00000124491	F13A1	56.25	34.93	-1.61	0.00178951	0.00348121
ENSG00000181104	F2R	6.86	20.38	2.97	1.39935e-07	1.20602e-06
ENSG00000198734	F5	13.21	6.65	-1.99	0.00420948	0.00739762
ENSG00000121769	FABP3	10908	9314.61	-1.17	0.0254953	0.0360358
ENSG00000170323	FABP4	650.97	330.53	-1.97	1.07608e-05	4.34207e-05
ENSG00000234964	FABP5P7	117.65	82.2	-1.43	0.00446584	0.00778179
ENSG00000149485	FADS1	27.17	20.02	-1.36	0.00144327	0.00289885
ENSG00000134824	FADS2	12.91	17.96	1.39	0.0296891	0.041106
ENSG00000221968	FADS3	184.39	137.23	-1.34	0.00304529	0.00556728
ENSG00000185104	FAF1	95.52	72.89	-1.31	1.41474e-11	1.06251e-09
ENSG00000235272	FAM103A2P	77.73	58.07	-1.34	4.61449e-07	3.16778e-06
ENSG00000133193	FAM104A	22.51	15.57	-1.45	3.43233e-08	4.09151e-07
ENSG00000182518	FAM104B	27.46	20.6	-1.33	1.71813e-05	6.46356e-05
ENSG00000055147	FAM114A2	38.43	29.91	-1.28	1.73376e-05	6.51247e-05
ENSG00000048828	FAM120A	56.7	44.09	-1.29	0.000283781	0.00070158
ENSG00000122591	FAM126A	18.1	12.13	-1.49	1.26574e-05	4.98833e-05
ENSG00000203950	FAM127B	87.07	62.89	-1.38	3.31882e-08	3.99469e-07
ENSG00000212747	FAM127C	29.61	36.24	1.22	2.80127e-05	9.82131e-05
ENSG00000154153	FAM134B	287.32	230.38	-1.25	0.0120701	0.018648
ENSG00000035141	FAM136A	27.56	20.54	-1.34	1.46073e-05	5.62351e-05
ENSG00000138640	FAM13A	13.39	18.65	1.39	0.0188603	0.0276286
ENSG00000051009	FAM160A2	23.02	32.25	1.4	6.04104e-09	1.09069e-07
ENSG00000103254	FAM173A	15.5	22.76	1.47	1.51184e-05	5.78428e-05
ENSG00000189350	FAM179A	17.64	8.83	-2	0.00187993	0.00363461
ENSG00000172775	FAM192A	105.34	82.06	-1.28	7.58648e-10	2.19475e-08
ENSG00000124098	FAM210B	41.3	35.23	-1.17	0.000531616	0.00120527
ENSG00000175061	FAM211A-AS1	157.54	225.97	1.43	1.05456e-06	6.19583e-06
ENSG00000197852	FAM212B	22.5	16.07	-1.4	0.0331399	0.0454137
ENSG00000122378	FAM213A	85.79	62.51	-1.37	1.11398e-06	6.44545e-06
ENSG00000047346	FAM214A	45.84	57.98	1.26	0.00865846	0.013925
ENSG00000178761	FAM219B	98.65	142.95	1.45	4.19747e-05	0.000137973
ENSG00000178397	FAM220A	25.99	17.26	-1.51	5.2545e-10	1.72146e-08
ENSG00000219626	FAM228B	14.38	21.8	1.52	1.31227e-06	7.4192e-06
ENSG00000196937	FAM3C	90.95	63.22	-1.44	3.24014e-07	2.38882e-06
ENSG00000112773	FAM46A	35.47	22.67	-1.56	1.82551e-05	6.79519e-05
ENSG00000158246	FAM46B	28.69	18.67	-1.54	0.0255309	0.0360759
ENSG00000153310	FAM49B	30.4	25.23	-1.2	0.00935201	0.0148645
ENSG00000147382	FAM58A	79.55	47.43	-1.68	2.56749e-07	1.97479e-06
ENSG00000039523	FAM65A	58.23	71.31	1.22	0.000200242	0.000520819
ENSG00000042062	FAM65C	25.3	16.25	-1.56	0.000200588	0.000521445
ENSG00000165716	FAM69B	9.79	15.07	1.54	1.27412e-08	1.89124e-07
ENSG00000077458	FAM76B	21.3	14.92	-1.43	0.000204599	0.000530755
ENSG00000126882	FAM78A	32.05	17.69	-1.81	4.56768e-07	3.15151e-06
ENSG00000188343	FAM92A1	33.34	26.01	-1.28	5.20515e-05	0.000164804
ENSG00000166797	FAM96A	109.79	88.72	-1.24	0.00091961	0.00194083
ENSG00000119812	FAM98A	121.59	88.12	-1.38	1.568e-06	8.55225e-06
ENSG00000078098	FAP	6.52	16.62	2.55	2.8682e-05	0.00010029
ENSG00000152767	FARP1	16.2	25.74	1.59	0.00115765	0.0023942
ENSG00000116120	FARSB	39.9	33.81	-1.18	0.000589963	0.00131941
ENSG00000169710	FASN	31.01	18.81	-1.65	0.0152299	0.0228726
ENSG00000215251	FASTKD5	32.17	23.77	-1.35	5.31602e-07	3.53472e-06
ENSG00000083857	FAT1	62.31	73.11	1.17	0.0118149	0.0183052
ENSG00000235297	FAUP1	233.47	298.79	1.28	4.01993e-05	0.000133021
ENSG00000162458	FBLIM1	57.34	40.9	-1.4	0.000858989	0.00182692
ENSG00000077942	FBLN1	39.7	85.9	2.16	0.0133853	0.0204419
ENSG00000163520	FBLN2	40.75	71.66	1.76	8.41539e-05	0.000248246
ENSG00000140092	FBLN5	67.71	83.48	1.23	0.0321992	0.044247
ENSG00000112787	FBRSL1	149.54	129.23	-1.16	0.0227543	0.0325805
ENSG00000145743	FBXL17	50.78	33.81	-1.5	3.84657e-05	0.000128141
ENSG00000138081	FBXO11	42.18	37.06	-1.14	0.00109749	0.0022793
ENSG00000135108	FBXO21	21.94	30.15	1.37	2.31933e-06	1.19767e-05
ENSG00000156804	FBXO32	193.26	131.2	-1.47	0.00155237	0.00308665
ENSG00000112146	FBXO9	56.59	84.02	1.48	4.29611e-07	2.99336e-06
ENSG00000119402	FBXW2	39.89	34.65	-1.15	4.41456e-06	2.03674e-05
ENSG00000109670	FBXW7	65.87	45.97	-1.43	0.000541658	0.00122467
ENSG00000158869	FCER1G	45.52	24.26	-1.88	9.70273e-07	5.81811e-06
ENSG00000203747	FCGR3A	16.77	9.56	-1.75	0.00142566	0.00287164
ENSG00000104870	FCGRT	66.81	123.19	1.84	2.10244e-09	4.70624e-08
ENSG00000142748	FCN3	47.91	16.07	-2.98	2.19169e-06	1.14855e-05
ENSG00000073712	FERMT2	151.6	105.85	-1.43	1.15851e-09	2.92407e-08
ENSG00000225733	FGD5-AS1	48.15	53.19	1.1	0.0276553	0.038669
ENSG00000113578	FGF1	54.02	71.53	1.32	0.00714745	0.0117901
ENSG00000140285	FGF7	30.92	11	-2.81	1.20023e-08	1.818e-07
ENSG00000172456	FGGY	28.69	36.06	1.26	0.000730543	0.00158857
ENSG00000091483	FH	323.44	251.88	-1.28	2.91172e-06	1.43755e-05
ENSG00000134775	FHOD3	140.99	205.64	1.46	2.42909e-06	1.23667e-05
ENSG00000234213	FHP1	14.01	19.77	1.41	7.58953e-09	1.29022e-07
ENSG00000176971	FIBIN	8.19	18.04	2.2	9.88772e-05	0.000283563
ENSG00000172500	FIBP	134.83	118.49	-1.14	0.0350303	0.0476477
ENSG00000118407	FILIP1	66.95	56.52	-1.18	0.0116522	0.0180814
ENSG00000168386	FILIP1L	57.4	86.78	1.51	0.000350709	0.000845495
ENSG00000139914	FITM1	98.14	120.7	1.23	0.0108404	0.0169547
ENSG00000141756	FKBP10	18.71	24.63	1.32	0.0154613	0.023184
ENSG00000173486	FKBP2	106.93	79.16	-1.35	0.00188012	0.00363461
ENSG00000100442	FKBP3	200.47	144.9	-1.38	8.4714e-10	2.36768e-08
ENSG00000004478	FKBP4	42.6	33.98	-1.25	0.0249792	0.0353974
ENSG00000122642	FKBP9	42.15	49.18	1.17	0.012614	0.0193619
ENSG00000177731	FLII	404.18	362.59	-1.11	0.0335782	0.0458998
ENSG00000136068	FLNB	23.05	41.76	1.81	3.33292e-06	1.60858e-05
ENSG00000128591	FLNC	291.11	403.74	1.39	0.00785819	0.0128003
ENSG00000137312	FLOT1	413.37	290.29	-1.42	2.35031e-11	1.59274e-09
ENSG00000059122	FLYWCH1	24.23	31.16	1.29	0.000661108	0.00145744
ENSG00000122176	FMOD	13.81	107.06	7.75	8.26978e-07	5.09472e-06
ENSG00000109920	FNBP4	125.74	83.3	-1.51	1.38166e-05	5.35664e-05
ENSG00000257365	FNTB	21.74	27.45	1.26	0.00282547	0.00520969
ENSG00000053254	FOXN3	52.83	35.12	-1.5	4.45459e-09	8.66059e-08
ENSG00000110074	FOXRED1	28.53	33.78	1.18	0.00250753	0.00469699
ENSG00000136877	FPGS	41.43	50.93	1.23	0.0040758	0.00718823
ENSG00000073910	FRY	54.19	83.54	1.54	2.74131e-08	3.43324e-07
ENSG00000186628	FSD2	82.98	42.09	-1.97	7.68839e-07	4.82645e-06
ENSG00000070404	FSTL3	31.38	67.21	2.14	8.46644e-06	3.54344e-05
ENSG00000167996	FTH1	1642.82	1010.91	-1.63	0.00035966	0.000861617
ENSG00000219507	FTH1P8	24.19	13.17	-1.84	0.00382315	0.0067935
ENSG00000108592	FTSJ3	50.65	40.7	-1.24	0.000579103	0.00129806
ENSG00000162613	FUBP1	79.07	91.65	1.16	0.00173377	0.00339279
ENSG00000107164	FUBP3	42.1	55.77	1.32	0.000151628	0.000410565
ENSG00000001036	FUCA2	45.3	37.1	-1.22	0.00169673	0.00332953
ENSG00000140564	FURIN	42.15	29.24	-1.44	2.10507e-05	7.67979e-05
ENSG00000089280	FUS	165.8	226.67	1.37	3.00007e-07	2.24402e-06
ENSG00000165060	FXN	37.96	43.66	1.15	0.00314002	0.00571143
ENSG00000129245	FXR2	142.85	112.64	-1.27	1.03864e-05	4.22546e-05
ENSG00000266964	FXYD1	308.77	585.91	1.9	1.59629e-14	9.87106e-12
ENSG00000089327	FXYD5	24.22	29.3	1.21	0.0155524	0.023299
ENSG00000137726	FXYD6	54.55	67.04	1.23	0.00674616	0.0112179
ENSG00000163820	FYCO1	102.42	82.66	-1.24	0.00680873	0.011303
ENSG00000122068	FYTTD1	70.59	60.82	-1.16	0.0333152	0.0456286
ENSG00000157240	FZD1	6.52	12.78	1.96	4.34367e-06	2.01388e-05
ENSG00000123689	G0S2	122.21	40.49	-3.02	1.93721e-06	1.02826e-05
ENSG00000138757	G3BP2	121.93	86.51	-1.41	4.8353e-05	0.000154125
ENSG00000171298	GAA	28.11	39.89	1.42	1.0862e-07	9.92913e-07
ENSG00000139112	GABARAPL1	357.93	413.06	1.15	0.0213816	0.0308741
ENSG00000034713	GABARAPL2	226.24	285.94	1.26	3.07001e-06	1.50668e-05
ENSG00000109158	GABRA4	11.38	21.19	1.86	0.000185419	0.000486615
ENSG00000116717	GADD45A	27.31	51.63	1.89	1.04225e-06	6.16278e-06
ENSG00000130222	GADD45G	13.03	45.84	3.52	2.14842e-06	1.13066e-05
ENSG00000179271	GADD45GIP1	131.18	104.57	-1.25	2.98448e-05	0.000103319
ENSG00000178950	GAK	25.47	30.47	1.2	0.0026333	0.00490656
ENSG00000141429	GALNT1	29.86	22.26	-1.34	0.000100779	0.000288514
ENSG00000110328	GALNT18	15.12	20.37	1.35	0.000568869	0.00127744
ENSG00000213930	GALT	38.44	50.89	1.32	3.96332e-06	1.86374e-05
ENSG00000218582	GAPDHP63	272.02	182.38	-1.49	2.3489e-07	1.85623e-06
ENSG00000235587	GAPDHP65	111.58	86.58	-1.29	0.000368564	0.000879965
ENSG00000249489	GAPDHP70	275.41	227.27	-1.21	0.00134831	0.00273476
ENSG00000136895	GARNL3	19.91	30.42	1.53	1.09698e-05	4.412e-05
ENSG00000159131	GART	58.85	49.49	-1.19	3.14646e-05	0.000108094
ENSG00000183087	GAS6	182.52	210.76	1.15	0.00350616	0.00630038
ENSG00000141013	GAS8	40.1	46.87	1.17	0.00941275	0.0149438
ENSG00000141448	GATA6	23.59	36.47	1.55	5.59883e-08	5.84676e-07
ENSG00000266010	GATA6-AS1	97.5	122.06	1.25	0.02491	0.0353094
ENSG00000239521	GATS	24.44	14.13	-1.73	3.26085e-07	2.40051e-06
ENSG00000146729	GBAS	515.06	409.73	-1.26	0.000792497	0.00170234
ENSG00000162645	GBP2	28.87	18.44	-1.57	0.00136417	0.0027624
ENSG00000117226	GBP3	15.74	9.86	-1.6	0.00392415	0.00694554
ENSG00000001084	GCLC	53.65	41.92	-1.28	4.96603e-05	0.000158088
ENSG00000111846	GCNT2	25.92	17.32	-1.5	0.000762592	0.00164956
ENSG00000137878	GCOM1	259.98	79.67	-3.26	1.3594e-06	7.65069e-06
ENSG00000224837	GCSHP5	81.31	66.88	-1.22	0.00135751	0.00275118
ENSG00000006007	GDE1	135.08	120.57	-1.12	0.0215616	0.0310887
ENSG00000057608	GDI2	125.5	97.82	-1.28	8.96069e-07	5.44577e-06
ENSG00000102886	GDPD3	8.82	15.92	1.8	0.000150641	0.000409013
ENSG00000164949	GEM	15.36	27.25	1.77	0.0182123	0.0267825
ENSG00000006625	GGCT	30.58	23.51	-1.3	5.71763e-06	2.54134e-05
ENSG00000165678	GHITM	312.96	378.13	1.21	6.18769e-06	2.71967e-05
ENSG00000055211	GINM1	32.66	41.61	1.27	5.40487e-07	3.57937e-06
ENSG00000108262	GIT1	58.52	43.78	-1.34	2.68512e-06	1.34175e-05
ENSG00000187513	GJA4	24.14	29.23	1.21	0.0138545	0.0210441
ENSG00000143140	GJA5	12.72	18.28	1.44	0.0231261	0.0330364
ENSG00000165113	GKAP1	29.42	19.98	-1.47	7.03075e-09	1.21612e-07
ENSG00000109738	GLRB	7.84	13.21	1.68	1.78286e-06	9.594e-06
ENSG00000023572	GLRX2	48.79	33.91	-1.44	0.000119438	0.000334955
ENSG00000228234	GLRXP	9.3	20.3	2.18	5.50422e-08	5.78118e-07
ENSG00000120820	GLT8D2	9.68	18.64	1.93	6.29104e-09	1.12353e-07
ENSG00000224051	GLTPD1	44.92	33.57	-1.34	0.00204041	0.00389726
ENSG00000105373	GLTSCR2	204.29	299.11	1.46	7.84954e-07	4.89064e-06
ENSG00000140632	GLYR1	133.87	87	-1.54	3.04625e-11	1.95712e-09
ENSG00000137198	GMPR	124.6	103.63	-1.2	0.0229218	0.0327824
ENSG00000100938	GMPR2	71.04	95.52	1.34	2.63702e-06	1.32709e-05
ENSG00000114353	GNAI2	95.03	116.7	1.23	0.000645772	0.00142873
ENSG00000087460	GNAS	1094	1320.67	1.21	8.99094e-06	3.73766e-05
ENSG00000078369	GNB1	185.57	142.55	-1.3	1.3627e-05	5.30808e-05
ENSG00000172354	GNB2	105.65	126.6	1.2	0.000414016	0.00096793
ENSG00000111664	GNB3	8.85	20.4	2.31	9.25902e-10	2.47591e-08
ENSG00000174021	GNG5	516.37	434.59	-1.19	0.00167993	0.00330179
ENSG00000133136	GNG5P2	44.72	19.65	-2.28	2.12848e-08	2.793e-07
ENSG00000204590	GNL1	31.35	40.28	1.28	3.70346e-05	0.000124042
ENSG00000134697	GNL2	58.56	41.96	-1.4	6.02004e-05	0.000186016
ENSG00000163938	GNL3	46.59	33.75	-1.38	4.27455e-06	1.98743e-05
ENSG00000090581	GNPTG	26.16	32.11	1.23	0.000351012	0.000845814
ENSG00000135677	GNS	101.34	71.77	-1.41	1.56119e-06	8.52452e-06
ENSG00000136935	GOLGA1	27.39	20.2	-1.36	1.88883e-06	1.0069e-05
ENSG00000167110	GOLGA2	74.68	63.73	-1.17	0.0037709	0.00670547
ENSG00000114745	GORASP1	61.69	72.12	1.17	0.000260562	0.000650027
ENSG00000120053	GOT1	906.33	792.82	-1.14	0.0262378	0.0369691
ENSG00000197858	GPAA1	66.64	85.12	1.28	0.000214392	0.000552106
ENSG00000119927	GPAM	14.43	9.16	-1.58	0.0002735	0.000678878
ENSG00000204438	GPANK1	36.72	28.6	-1.28	3.11455e-06	1.524e-05
ENSG00000160818	GPATCH4	30.4	17.91	-1.7	1.17709e-12	1.8247e-10
ENSG00000159592	GPBP1L1	134.58	116.04	-1.16	0.00316181	0.0057442
ENSG00000125772	GPCPD1	13.56	21.59	1.59	3.72962e-07	2.68175e-06
ENSG00000167588	GPD1	15.14	6.41	-2.36	1.28801e-06	7.30711e-06
ENSG00000152642	GPD1L	148.28	114.9	-1.29	0.000910591	0.00192344
ENSG00000105220	GPI	278.69	344.94	1.24	4.13604e-07	2.89496e-06
ENSG00000142751	GPN2	117.58	90.52	-1.3	0.0126144	0.0193619
ENSG00000148358	GPR107	19.69	30.33	1.54	0.00147953	0.00296205
ENSG00000152990	GPR125	46.26	28.05	-1.65	1.18355e-07	1.05687e-06
ENSG00000180758	GPR157	30.19	22.07	-1.37	0.0319724	0.0439843
ENSG00000167191	GPRC5B	66.72	49.94	-1.34	3.36717e-05	0.000114014
ENSG00000169727	GPS1	44.86	63.44	1.41	6.05134e-08	6.14639e-07
ENSG00000132522	GPS2	162.38	114.42	-1.42	3.36192e-08	4.02698e-07
ENSG00000160360	GPSM1	29.22	37.87	1.3	0.0272033	0.0381773
ENSG00000167701	GPT	43.19	31.51	-1.37	0.000288291	0.00071131
ENSG00000166123	GPT2	12.81	7.53	-1.7	2.56655e-06	1.29956e-05
ENSG00000211445	GPX3	15441.2	9713.74	-1.59	7.07204e-06	3.04221e-05
ENSG00000161835	GRASP	26.08	56.37	2.16	7.24493e-06	3.10847e-05
ENSG00000106070	GRB10	29.85	38.9	1.3	0.000370418	0.000883964
ENSG00000115290	GRB14	41.77	21.25	-1.97	2.94114e-06	1.44774e-05
ENSG00000177885	GRB2	119.44	83.13	-1.44	6.7334e-05	0.000205364
ENSG00000178719	GRINA	71.47	87.22	1.22	0.000421534	0.000981792
ENSG00000109519	GRPEL1	135	88.55	-1.52	2.55249e-10	1.01017e-08
ENSG00000132463	GRSF1	171.22	142.89	-1.2	4.83359e-05	0.000154125
ENSG00000253738	GS1-251I9.4	48.43	39.53	-1.23	0.000830545	0.00177405
ENSG00000104518	GSDMD	20	35.43	1.77	2.08091e-07	1.66305e-06
ENSG00000082701	GSK3B	39.36	30.26	-1.3	6.92865e-05	0.00021067
ENSG00000148180	GSN	588.75	1216.03	2.07	2.29052e-08	2.98189e-07
ENSG00000103342	GSPT1	133.73	92.35	-1.45	3.15731e-12	3.8714e-10
ENSG00000104687	GSR	44.27	35.91	-1.23	0.000159886	0.000429167
ENSG00000134184	GSTM1	5.65	14.26	2.52	0.0194041	0.028358
ENSG00000213366	GSTM2	66.05	83.1	1.26	0.000110216	0.000311923
ENSG00000134202	GSTM3	193.84	134.94	-1.44	0.00550032	0.00938293
ENSG00000168765	GSTM4	33.14	26.85	-1.23	0.000391884	0.000927141
ENSG00000148834	GSTO1	183.17	229.48	1.25	0.000235772	0.000598442
ENSG00000140307	GTF2A2	299.78	241.66	-1.24	0.00032486	0.000789333
ENSG00000125651	GTF2F1	65.22	47.79	-1.36	2.17868e-06	1.14415e-05
ENSG00000122034	GTF3A	362.06	238.45	-1.52	8.76609e-07	5.34721e-06
ENSG00000077235	GTF3C1	80.14	95.04	1.19	5.8101e-05	0.00018043
ENSG00000178605	GTPBP6	61.64	51.62	-1.19	0.00320376	0.00581402
ENSG00000138867	GUCD1	186.88	151.65	-1.23	0.00245325	0.00461278
ENSG00000164116	GUCY1A3	26.81	15.12	-1.77	4.64584e-05	0.000149466
ENSG00000143774	GUK1	242.01	371.3	1.53	2.5998e-10	1.01638e-08
ENSG00000163754	GYG1	157.38	188.22	1.2	0.0160179	0.0238892
ENSG00000113648	H2AFY	172.29	150.41	-1.15	0.00373273	0.00664477
ENSG00000164032	H2AFZ	88.56	66.58	-1.33	5.84543e-05	0.000181186
ENSG00000218502	H2AFZP3	40.51	22.61	-1.79	2.33105e-10	9.38652e-09
ENSG00000132475	H3F3B	166.82	211.61	1.27	8.69025e-06	3.63097e-05
ENSG00000188375	H3F3C	44.78	59.93	1.34	2.54626e-08	3.22983e-07
ENSG00000138029	HADHB	881.27	652.86	-1.35	3.66997e-05	0.000123081
ENSG00000103253	HAGHL	59.43	35.64	-1.67	0.0159226	0.0237829
ENSG00000113196	HAND1	31.56	23.14	-1.36	9.31882e-06	3.8481e-05
ENSG00000164107	HAND2	133.61	91.07	-1.47	0.000168623	0.000448241
ENSG00000112855	HARS2	29.18	34.75	1.19	0.000298292	0.00073197
ENSG00000213397	HAUS7	24.88	30.7	1.23	0.000525218	0.0011957
ENSG00000188536	HBA2	9.96	64.31	6.46	3.09101e-09	6.59105e-08
ENSG00000244734	HBB	90.96	576.16	6.33	5.64203e-08	5.85388e-07
ENSG00000113070	HBEGF	27.49	46.47	1.69	0.0233319	0.0332919
ENSG00000112339	HBS1L	106.76	74.1	-1.44	3.7401e-07	2.68538e-06
ENSG00000116478	HDAC1	26.43	32.06	1.21	0.000643253	0.00142379
ENSG00000100429	HDAC10	11.08	17.54	1.58	1.02719e-07	9.49814e-07
ENSG00000171720	HDAC3	89.42	97.86	1.09	0.0149285	0.02247
ENSG00000061273	HDAC7	66.77	79.27	1.19	0.00258544	0.00483012
ENSG00000111906	HDDC2	159.68	123.19	-1.3	3.69639e-06	1.75996e-05
ENSG00000184508	HDDC3	24.12	18.2	-1.33	1.35577e-05	5.28525e-05
ENSG00000143321	HDGF	233.96	152.98	-1.53	8.62659e-17	1.42252e-13
ENSG00000166503	HDGFRP3	60.88	48.9	-1.24	0.00131102	0.00266678
ENSG00000167220	HDHD2	68.37	51.21	-1.34	2.66853e-07	2.02473e-06
ENSG00000115677	HDLBP	952.91	730.46	-1.3	3.6482e-10	1.3078e-08
ENSG00000164818	HEATR2	17.05	23	1.35	0.00024426	0.000614314
ENSG00000129493	HEATR5A	26.13	20.55	-1.27	0.000128909	0.000357862
ENSG00000008869	HEATR5B	20.97	11.03	-1.9	6.74618e-09	1.17512e-07
ENSG00000013583	HEBP1	61.03	54.72	-1.12	0.00601889	0.0101415
ENSG00000092148	HECTD1	153.16	127.67	-1.2	5.69762e-07	3.73326e-06
ENSG00000126107	HECTD3	36.38	27.78	-1.31	6.21642e-06	2.7242e-05
ENSG00000138411	HECW2	26.02	16.54	-1.57	0.0360885	0.0489794
ENSG00000089472	HEPH	8.99	18.44	2.05	0.000576658	0.00129375
ENSG00000103657	HERC1	86.94	111.7	1.28	5.91094e-06	2.61106e-05
ENSG00000128731	HERC2	77.07	65.08	-1.18	3.728e-05	0.000124695
ENSG00000140181	HERC2P2	75.21	41.97	-1.79	1.09272e-06	6.34573e-06
ENSG00000180229	HERC2P3	23.5	12.23	-1.92	6.11606e-05	0.000188629
ENSG00000114315	HES1	8.02	15.81	1.97	0.000409739	0.000959743
ENSG00000188290	HES4	11.89	24.08	2.03	1.78659e-08	2.44827e-07
ENSG00000213614	HEXA	86	102.95	1.2	0.000771091	0.00166431
ENSG00000049860	HEXB	111.99	167.58	1.5	0.000115093	0.000323504
ENSG00000164683	HEY1	15.77	24.35	1.54	2.79721e-07	2.11264e-06
ENSG00000135547	HEY2	26.33	13.77	-1.91	0.000106675	0.000303462
ENSG00000163909	HEYL	21.36	31.07	1.45	0.0283833	0.0395527
ENSG00000168509	HFE2	39.88	63.38	1.59	1.15174e-05	4.59859e-05
ENSG00000185359	HGS	64.38	75.63	1.17	0.00623437	0.0104618
ENSG00000198130	HIBCH	57.87	44.72	-1.29	0.000397406	0.000937514
ENSG00000181061	HIGD1A	563.42	372.8	-1.51	2.52072e-09	5.51769e-08
ENSG00000258016	HIGD1AP1	46.76	66.16	1.41	1.07489e-05	4.34082e-05
ENSG00000146066	HIGD2A	161.04	195.7	1.22	0.00240406	0.00453235
ENSG00000187837	HIST1H1C	191.24	110.91	-1.72	6.65117e-06	2.87868e-05
ENSG00000180573	HIST1H2AC	17.88	23.2	1.3	0.00957088	0.0151511
ENSG00000158373	HIST1H2BD	27.91	17.16	-1.63	5.02134e-07	3.38965e-06
ENSG00000184678	HIST2H2BE	87.69	104.08	1.19	0.00481001	0.00829676
ENSG00000156515	HK1	221.31	188.87	-1.17	0.00573564	0.00973053
ENSG00000206503	HLA-A	150.11	232.6	1.55	0.000190265	0.000497485
ENSG00000234745	HLA-B	413.6	588.76	1.42	0.000164451	0.00043975
ENSG00000204525	HLA-C	321.13	416.27	1.3	0.00158322	0.00314172
ENSG00000231389	HLA-DPA1	102.18	150.63	1.47	0.00832885	0.0134738
ENSG00000223865	HLA-DPB1	43.95	73.26	1.67	0.000217512	0.000559269
ENSG00000196735	HLA-DQA1	6.35	16.08	2.53	7.29265e-06	3.12353e-05
ENSG00000179344	HLA-DQB1	33.64	60.7	1.8	0.000294163	0.000723991
ENSG00000204287	HLA-DRA	74.54	136.75	1.83	3.00849e-05	0.000104004
ENSG00000196126	HLA-DRB1	76.67	122.96	1.6	0.000131901	0.000365146
ENSG00000229391	HLA-DRB6	29.71	46.12	1.55	0.013827	0.0210197
ENSG00000204592	HLA-E	113.31	177.66	1.57	1.40822e-10	6.57213e-09
ENSG00000204642	HLA-F	50.92	85.09	1.67	7.17449e-08	7.0561e-07
ENSG00000206341	HLA-H	19.02	33.11	1.74	0.000406347	0.000954057
ENSG00000256269	HMBS	19.29	12.69	-1.52	3.63549e-08	4.27191e-07
ENSG00000148357	HMCN2	11.55	22.53	1.95	0.00148871	0.00297561
ENSG00000233155	HMGA1P8	17.51	10.82	-1.62	2.59403e-05	9.24544e-05
ENSG00000189403	HMGB1	97.48	81.3	-1.2	7.14979e-05	0.000216463
ENSG00000164104	HMGB2	71.16	91.4	1.28	0.000287658	0.000710101
ENSG00000117305	HMGCL	43.92	52.39	1.19	0.00168701	0.00331176
ENSG00000134240	HMGCS2	77.42	24.22	-3.2	0.0242017	0.0344336
ENSG00000205581	HMGN1	31.46	42.09	1.34	3.99412e-05	0.000132344
ENSG00000224040	HMGN1P4	31.7	19.68	-1.61	0.000341116	0.000825263
ENSG00000198830	HMGN2	23.2	42.98	1.85	4.45216e-10	1.51603e-08
ENSG00000118418	HMGN3	263.03	220.35	-1.19	0.0121795	0.0187701
ENSG00000103415	HMOX2	161.34	87.18	-1.85	5.58613e-13	1.10538e-10
ENSG00000189159	HN1	40.89	26.03	-1.57	0.000921677	0.00194437
ENSG00000177733	HNRNPA0	35.22	47.97	1.36	4.1322e-09	8.27612e-08
ENSG00000135486	HNRNPA1	57.31	74.76	1.3	4.04981e-05	0.00013383
ENSG00000224578	HNRNPA1P48	13.42	21.64	1.61	2.78136e-10	1.06662e-08
ENSG00000122566	HNRNPA2B1	1228.67	816.98	-1.5	9.25995e-12	8.05962e-10
ENSG00000170144	HNRNPA3	14.7	19.9	1.35	7.09921e-06	3.05124e-05
ENSG00000197451	HNRNPAB	62.31	54.07	-1.15	0.0140434	0.021291
ENSG00000092199	HNRNPC	203.01	170.77	-1.19	0.00879045	0.0141098
ENSG00000138668	HNRNPD	284.81	229.64	-1.24	2.70743e-05	9.56689e-05
ENSG00000152795	HNRNPDL	307.36	258.62	-1.19	0.000309003	0.000755255
ENSG00000169813	HNRNPF	63.62	55.12	-1.15	0.000102547	0.000293061
ENSG00000169045	HNRNPH1	875.86	737.63	-1.19	0.00112828	0.00233637
ENSG00000227347	HNRNPKP2	99.38	80.27	-1.24	1.9249e-05	7.08519e-05
ENSG00000104824	HNRNPL	153.97	191.41	1.24	2.42984e-06	1.23667e-05
ENSG00000125944	HNRNPR	101.01	90.95	-1.11	0.0349946	0.0476123
ENSG00000153187	HNRNPU	142.91	127.21	-1.12	0.00793477	0.012908
ENSG00000152413	HOMER1	66.19	42.47	-1.56	3.06423e-05	0.000105562
ENSG00000103942	HOMER2	78.96	54.72	-1.44	4.48958e-08	5.00224e-07
ENSG00000171476	HOPX	56.37	12.71	-4.44	1.39802e-05	5.41158e-05
ENSG00000127483	HP1BP3	178.57	131.74	-1.36	2.68788e-06	1.34177e-05
ENSG00000132541	HRSP12	58.6	49.52	-1.18	0.0128551	0.0196824
ENSG00000230989	HSBP1	130.74	145.79	1.12	0.0056492	0.00960364
ENSG00000166530	HSBP1P2	13.72	20.96	1.53	0.00143072	0.00287949
ENSG00000072506	HSD17B10	127.6	108.12	-1.18	0.000280409	0.000693716
ENSG00000133835	HSD17B4	615.13	533.89	-1.15	0.00287428	0.00528394
ENSG00000204228	HSD17B8	10.6	17.69	1.67	2.30912e-10	9.38652e-09
ENSG00000185122	HSF1	71.69	85.45	1.19	0.000546483	0.00123389
ENSG00000080824	HSP90AA1	558.46	407.45	-1.37	0.000190441	0.000497682
ENSG00000096384	HSP90AB1	351.02	447.97	1.28	9.58003e-05	0.000276502
ENSG00000183199	HSP90AB3P	51.91	70.63	1.36	1.82262e-05	6.79466e-05
ENSG00000204389	HSPA1A	38.28	50.79	1.33	0.00769276	0.0125598
ENSG00000204388	HSPA1B	16.9	24.27	1.44	0.00161489	0.00319045
ENSG00000126803	HSPA2	19.02	34.39	1.81	0.000767961	0.00165827
ENSG00000256356	HSPA8P5	14.93	9.17	-1.63	0.000504843	0.00115677
ENSG00000224773	HSPA8P7	6.51	11.81	1.81	1.22788e-05	4.85946e-05
ENSG00000113013	HSPA9	1068.49	936.62	-1.14	4.24632e-05	0.000139393
ENSG00000106211	HSPB1	732.19	973.24	1.33	0.0013669	0.00276567
ENSG00000236060	HSPB1P1	156.89	240.95	1.54	1.4729e-05	5.65717e-05
ENSG00000230216	HSPB1P2	81.41	101.93	1.25	0.00594209	0.0100258
ENSG00000170276	HSPB2	21.2	27.29	1.29	0.00779537	0.0127105
ENSG00000169271	HSPB3	427.79	301.51	-1.42	0.000164829	0.000440211
ENSG00000173641	HSPB7	5029.73	4449.38	-1.13	0.012558	0.0192993
ENSG00000152137	HSPB8	331.57	482.72	1.46	1.51619e-07	1.27997e-06
ENSG00000133265	HSPBP1	24.81	30.77	1.24	0.000320403	0.000779269
ENSG00000144381	HSPD1	253.76	192.51	-1.32	3.06606e-08	3.74514e-07
ENSG00000115541	HSPE1	56.73	64.97	1.15	0.00962035	0.0152245
ENSG00000258645	HSPE1P2	66.02	45.88	-1.44	8.54677e-05	0.000251672
ENSG00000259746	HSPE1P3	15.01	24.97	1.66	5.68526e-05	0.000176998
ENSG00000142798	HSPG2	162.99	211	1.29	0.000807082	0.00173216
ENSG00000109854	HTATIP2	25.71	13.96	-1.84	1.28387e-06	7.30034e-06
ENSG00000166033	HTRA1	46.41	95.49	2.06	1.40865e-09	3.33425e-08
ENSG00000136273	HUS1	25.19	19.26	-1.31	6.25642e-05	0.00019219
ENSG00000114378	HYAL1	74.16	60.26	-1.23	0.000509674	0.00116729
ENSG00000178922	HYI	29.16	40.11	1.38	5.9204e-05	0.000183233
ENSG00000242028	HYPK	27.55	46.8	1.7	3.7566e-07	2.69059e-06
ENSG00000005700	IBTK	42.2	36.97	-1.14	0.0333733	0.0456828
ENSG00000108622	ICAM2	59.83	80.41	1.34	0.0064113	0.0107369
ENSG00000076662	ICAM3	34.62	21.82	-1.59	8.46548e-07	5.1888e-06
ENSG00000116237	ICMT	62.13	48.94	-1.27	0.00210307	0.00400766
ENSG00000167862	ICT1	60.75	51.42	-1.18	0.00713559	0.0117744
ENSG00000125968	ID1	73.89	112.78	1.53	0.000138561	0.000381435
ENSG00000115738	ID2	50.62	65.07	1.29	0.0175418	0.0258965
ENSG00000117318	ID3	121.15	193.18	1.59	2.43439e-07	1.91461e-06
ENSG00000119912	IDE	31.8	23.91	-1.33	0.000379021	0.00090145
ENSG00000138413	IDH1	37.41	23.96	-1.56	3.34233e-07	2.44593e-06
ENSG00000182054	IDH2	997.67	754.27	-1.32	0.000578838	0.00129806
ENSG00000166411	IDH3A	409.78	321.75	-1.27	0.00424265	0.00744797
ENSG00000067829	IDH3G	169.57	154.68	-1.1	0.00699176	0.0115912
ENSG00000160888	IER2	7.92	20.48	2.59	8.70094e-10	2.39131e-08
ENSG00000137331	IER3	25.18	77.98	3.1	8.1361e-05	0.000241303
ENSG00000267228	IER3IP1	18.63	6.83	-2.73	1.46736e-05	5.64027e-05
ENSG00000162783	IER5	15.85	26.42	1.67	8.98815e-05	0.000262327
ENSG00000165949	IFI27	290.17	400.31	1.38	0.00228525	0.00432816
ENSG00000165948	IFI27L1	12.86	19.8	1.54	5.02541e-07	3.38965e-06
ENSG00000216490	IFI30	18.93	9.61	-1.97	0.000213832	0.000551238
ENSG00000137965	IFI44	24.17	34.03	1.41	0.0110956	0.0173154
ENSG00000126709	IFI6	51.15	90.14	1.76	0.000353135	0.000849689
ENSG00000185885	IFITM1	75.01	109.42	1.46	0.000167691	0.000446244
ENSG00000142089	IFITM3	415.7	357.45	-1.16	0.0185845	0.027273
ENSG00000027697	IFNGR1	140.86	119.92	-1.17	0.0152146	0.0228565
ENSG00000006652	IFRD1	25.17	35.72	1.42	0.00274488	0.00508383
ENSG00000214706	IFRD2	119.12	91.87	-1.3	1.63828e-05	6.20566e-05
ENSG00000119650	IFT43	18.38	33.28	1.81	5.10526e-11	2.92713e-09
ENSG00000118096	IFT46	40.01	30.08	-1.33	1.14384e-05	4.58184e-05
ENSG00000167244	IGF2	42.01	71.74	1.71	0.0005495	0.00123957
ENSG00000073792	IGF2BP2	18.52	13.09	-1.41	2.40326e-05	8.65278e-05
ENSG00000146674	IGFBP3	99.32	119.37	1.2	0.0315998	0.0435322
ENSG00000115461	IGFBP5	101.55	154.98	1.53	0.000764398	0.00165163
ENSG00000167779	IGFBP6	38.84	64.19	1.65	0.000157221	0.000423394
ENSG00000137070	IL11RA	41.29	57.99	1.4	5.91143e-06	2.61106e-05
ENSG00000008517	IL32	22.51	33.29	1.48	0.000362519	0.000867207
ENSG00000137033	IL33	9.7	15.23	1.57	0.0033814	0.00609836
ENSG00000134352	IL6ST	138.07	82.13	-1.68	0.00127151	0.00259067
ENSG00000143621	ILF2	118.18	104.14	-1.13	0.00547013	0.00934417
ENSG00000166333	ILK	192.23	229.24	1.19	0.00107951	0.00224573
ENSG00000132323	ILKAP	36.31	44.48	1.23	2.24239e-06	1.16647e-05
ENSG00000132305	IMMT	300.21	260.14	-1.15	0.000979065	0.00205143
ENSG00000141401	IMPA2	40.3	24.83	-1.62	2.25219e-06	1.17034e-05
ENSG00000178035	IMPDH2	73.36	65.72	-1.12	0.0225869	0.0323502
ENSG00000132849	INADL	54.81	65	1.19	0.0174854	0.0258287
ENSG00000241644	INMT	11.99	25.22	2.1	7.3497e-07	4.63762e-06
ENSG00000128908	INO80	34.17	23.63	-1.45	9.91033e-09	1.57136e-07
ENSG00000169592	INO80E	26.32	31.59	1.2	0.000799172	0.00171593
ENSG00000165458	INPPL1	213.77	177.31	-1.21	0.00511516	0.00879858
ENSG00000171105	INSR	31.91	37.25	1.17	0.0291402	0.0404706
ENSG00000164880	INTS1	40.2	57.17	1.42	1.18438e-05	4.71751e-05
ENSG00000138785	INTS12	32.42	25.85	-1.25	1.49242e-07	1.27293e-06
ENSG00000143624	INTS3	21.97	29.67	1.35	2.84317e-06	1.41075e-05
ENSG00000164941	INTS8	46.46	37.79	-1.23	0.000922806	0.00194592
ENSG00000117408	IPO13	46.33	51.65	1.11	0.0308764	0.0426188
ENSG00000065150	IPO5	48.87	56.71	1.16	0.0162495	0.0241982
ENSG00000205339	IPO7	91.98	65.2	-1.41	0.00311805	0.00568349
ENSG00000250588	IQCJ-SCHIP1	29.71	68.83	2.32	7.56194e-08	7.31489e-07
ENSG00000144711	IQSEC1	39.51	31.6	-1.25	0.000451933	0.00104521
ENSG00000184216	IRAK1	70.1	49.78	-1.41	0.00148705	0.0029735
ENSG00000168310	IRF2	35.7	27.88	-1.28	0.0030482	0.00556848
ENSG00000126456	IRF3	86.3	100.68	1.17	0.0108905	0.0170276
ENSG00000185507	IRF7	10.95	16.28	1.49	0.000821589	0.0017572
ENSG00000213928	IRF9	44.29	53.97	1.22	0.022819	0.0326447
ENSG00000167378	IRGQ	14.17	19.17	1.35	1.46961e-06	8.16873e-06
ENSG00000177508	IRX3	54.17	75.62	1.4	0.00420727	0.00739636
ENSG00000113430	IRX4	22.27	16	-1.39	7.65713e-05	0.000229575
ENSG00000176842	IRX5	8.64	14.54	1.68	0.000509989	0.00116748
ENSG00000165898	ISCA2	27.98	39.25	1.4	5.02932e-07	3.38965e-06
ENSG00000136003	ISCU	526.1	637.71	1.21	0.000782064	0.00168285
ENSG00000187608	ISG15	12.58	17.86	1.42	0.0160145	0.0238892
ENSG00000129009	ISLR	7.18	21.01	2.93	8.49951e-09	1.39691e-07
ENSG00000182149	IST1	87.84	104.25	1.19	0.00158707	0.00314805
ENSG00000129636	ITFG1	154.34	129.33	-1.19	0.00141692	0.00285519
ENSG00000111203	ITFG2	22.65	28.1	1.24	0.00279733	0.00516165
ENSG00000137809	ITGA11	24.16	14.59	-1.66	0.000106188	0.000302252
ENSG00000150093	ITGB1	937.97	584.36	-1.61	1.87805e-05	6.95413e-05
ENSG00000119185	ITGB1BP1	238.8	188.58	-1.27	0.00335388	0.00606198
ENSG00000269378	ITGB1P1	96.9	75.36	-1.29	0.0287989	0.0400641
ENSG00000123243	ITIH5	10.83	26.43	2.44	8.24449e-12	7.84336e-10
ENSG00000136156	ITM2B	731.1	879.48	1.2	9.34827e-05	0.000271396
ENSG00000125877	ITPA	25.76	33.43	1.3	0.000133265	0.000368302
ENSG00000100605	ITPK1	125.68	73.72	-1.7	1.18024e-11	9.57153e-10
ENSG00000148841	ITPRIP	26.94	40.6	1.51	0.000147018	0.000401157
ENSG00000128928	IVD	73.34	120.63	1.64	3.35955e-10	1.24027e-08
ENSG00000163166	IWS1	45.65	34.92	-1.31	1.09908e-10	5.33588e-09
ENSG00000162434	JAK1	124.96	77.96	-1.6	8.81073e-10	2.4081e-08
ENSG00000096968	JAK2	11.8	31.58	2.68	1.04339e-09	2.70243e-08
ENSG00000166086	JAM3	23.1	42.48	1.84	9.21304e-11	4.6507e-09
ENSG00000171988	JMJD1C	28.9	37.35	1.29	9.0197e-06	3.74647e-05
ENSG00000161999	JMJD8	70.65	63.91	-1.11	0.0258968	0.0365407
ENSG00000177606	JUN	47.86	83.14	1.74	4.24373e-07	2.96522e-06
ENSG00000171223	JUNB	22.98	42.77	1.86	0.00145446	0.00292014
ENSG00000130522	JUND	75.29	94.98	1.26	0.0207138	0.0300063
ENSG00000173801	JUP	156.58	121.3	-1.29	0.000443871	0.00102897
ENSG00000160145	KALRN	29.51	40.89	1.39	0.00120032	0.00246799
ENSG00000107104	KANK1	67.35	78.36	1.16	0.0289016	0.0401701
ENSG00000197256	KANK2	476.6	293.49	-1.62	1.65433e-08	2.29359e-07
ENSG00000114982	KANSL3	27.2	32.74	1.2	0.00116225	0.0024007
ENSG00000065427	KARS	174.03	148.54	-1.17	0.000293089	0.000721708
ENSG00000114166	KAT2B	74.25	43.67	-1.7	3.8835e-08	4.42665e-07
ENSG00000172977	KAT5	42.67	53.25	1.25	0.000322138	0.000783103
ENSG00000103510	KAT8	42.16	51.44	1.22	0.000655985	0.00145003
ENSG00000187715	KBTBD12	17.18	22.93	1.33	0.0142335	0.0215462
ENSG00000176407	KCMF1	49.64	43.59	-1.14	0.0119378	0.0184897
ENSG00000171385	KCND3	16.02	9.41	-1.7	5.09781e-07	3.41719e-06
ENSG00000055118	KCNH2	85.04	58.79	-1.45	4.47424e-10	1.51603e-08
ENSG00000120049	KCNIP2	428.03	121.78	-3.51	9.91477e-07	5.92371e-06
ENSG00000187486	KCNJ11	26.27	18.01	-1.46	0.00547453	0.00934846
ENSG00000168135	KCNJ4	19.31	41.94	2.17	6.64887e-08	6.6334e-07
ENSG00000121361	KCNJ8	81.3	58.94	-1.38	0.00548666	0.00936595
ENSG00000104756	KCTD9	46.55	35.83	-1.3	7.46464e-08	7.26856e-07
ENSG00000136240	KDELR2	86.26	71.03	-1.21	0.00266164	0.00495191
ENSG00000115548	KDM3A	33.41	39.53	1.18	0.0120747	0.0186492
ENSG00000126012	KDM5C	36.64	30.33	-1.21	0.00890303	0.0142429
ENSG00000128052	KDR	20.99	13.96	-1.5	0.000976487	0.0020469
ENSG00000079999	KEAP1	145.7	120.53	-1.21	3.2133e-05	0.000109856
ENSG00000121774	KHDRBS1	30.56	43.27	1.42	3.47632e-10	1.26451e-08
ENSG00000235750	KIAA0040	19.07	13.53	-1.41	0.00146567	0.00294053
ENSG00000007202	KIAA0100	58.29	50.89	-1.15	0.00203936	0.00389677
ENSG00000081791	KIAA0141	106.45	164.61	1.55	2.02599e-11	1.41528e-09
ENSG00000164961	KIAA0196	46.56	34.06	-1.37	3.29567e-06	1.59427e-05
ENSG00000170871	KIAA0232	33.93	28.72	-1.18	0.000217482	0.000559269
ENSG00000100647	KIAA0247	7.22	12.33	1.71	2.30859e-11	1.58619e-09
ENSG00000136813	KIAA0368	155.49	116.22	-1.34	3.00554e-08	3.68943e-07
ENSG00000132680	KIAA0907	41.11	33.93	-1.21	0.00366457	0.00653755
ENSG00000163807	KIAA1143	38.81	23.88	-1.63	1.0707e-09	2.74167e-08
ENSG00000122203	KIAA1191	80.32	98.02	1.22	7.80909e-05	0.000233706
ENSG00000165757	KIAA1462	21.64	31.59	1.46	4.31135e-06	2.00265e-05
ENSG00000144320	KIAA1715	38.29	21.33	-1.8	6.59238e-08	6.60172e-07
ENSG00000137177	KIF13A	42.64	64.44	1.51	1.55289e-06	8.49428e-06
ENSG00000129250	KIF1C	606.32	458.18	-1.32	6.44623e-08	6.46846e-07
ENSG00000139116	KIF21A	53.14	43.47	-1.22	0.00471393	0.00816234
ENSG00000131437	KIF3A	17.31	9.09	-1.9	5.68788e-07	3.73182e-06
ENSG00000170759	KIF5B	175.12	137.13	-1.28	0.000736964	0.00160113
ENSG00000075945	KIFAP3	53.76	76.47	1.42	0.000498112	0.00114187
ENSG00000126214	KLC1	107.9	127.2	1.18	0.00950469	0.0150656
ENSG00000137171	KLC4	25.81	32.57	1.26	0.000268502	0.000667813
ENSG00000127528	KLF2	40.02	78.23	1.95	2.40446e-06	1.23008e-05
ENSG00000136826	KLF4	22.15	37.96	1.71	0.000435889	0.00101277
ENSG00000114648	KLHL18	22.81	29.66	1.3	0.00720707	0.0118765
ENSG00000162413	KLHL21	67.73	48.11	-1.41	0.00606491	0.0102086
ENSG00000213160	KLHL23	15.11	8.53	-1.77	9.51729e-07	5.72774e-06
ENSG00000124743	KLHL31	121.81	74.65	-1.63	2.44125e-05	8.77678e-05
ENSG00000135686	KLHL36	20.59	32.07	1.56	0.00168521	0.00330955
ENSG00000175946	KLHL38	74.62	45.48	-1.64	0.000342736	0.000828292
ENSG00000239474	KLHL41	160.5	116.36	-1.38	0.0016018	0.00317091
ENSG00000005483	KMT2E	18.31	23.33	1.27	0.00613516	0.0103198
ENSG00000103550	KNOP1	14.98	9.58	-1.56	0.00120734	0.00247934
ENSG00000114030	KPNA1	72.84	52.22	-1.39	6.06883e-05	0.00018729
ENSG00000102753	KPNA3	53.16	41.04	-1.3	0.000632373	0.00140285
ENSG00000186432	KPNA4	136.56	109.85	-1.24	0.000351984	0.000847332
ENSG00000133619	KRBA1	17.95	31.96	1.78	0.0014664	0.00294053
ENSG00000172086	KRCC1	42.1	33.1	-1.27	1.06513e-07	9.79402e-07
ENSG00000129347	KRI1	31.34	23.65	-1.33	2.7876e-05	9.79124e-05
ENSG00000001631	KRIT1	53.75	42.52	-1.26	9.83411e-07	5.88946e-06
ENSG00000111615	KRR1	35.27	22.61	-1.56	3.79348e-08	4.37444e-07
ENSG00000170421	KRT8	65.12	50.17	-1.3	0.0102628	0.016138
ENSG00000126790	L3HYPDH	21.98	15.62	-1.41	0.00518176	0.00890694
ENSG00000103642	LACTB	60.82	33.18	-1.83	1.06648e-11	8.79313e-10
ENSG00000147592	LACTB2	83.17	39.64	-2.1	2.88145e-10	1.0965e-08
ENSG00000196569	LAMA2	99.37	171.15	1.72	7.25433e-08	7.09512e-07
ENSG00000172037	LAMB2	835.49	1076.44	1.29	2.51696e-05	9.02277e-05
ENSG00000135862	LAMC1	118.71	90.96	-1.31	0.00215595	0.0041021
ENSG00000185896	LAMP1	74.78	95.65	1.28	1.89619e-05	6.98991e-05
ENSG00000149357	LAMTOR1	169.36	187.3	1.11	0.012296	0.0189438
ENSG00000188186	LAMTOR4	65.41	89.44	1.37	2.55371e-07	1.97394e-06
ENSG00000115365	LANCL1	32.47	38.75	1.19	0.00805916	0.0130846
ENSG00000068697	LAPTM4A	511.91	420.25	-1.22	0.000223287	0.000570854
ENSG00000104341	LAPTM4B	103.15	127.02	1.23	0.000154736	0.000417609
ENSG00000162511	LAPTM5	29.57	21.03	-1.41	0.0120064	0.0185785
ENSG00000133424	LARGE	93.19	78.01	-1.19	0.00999995	0.0157899
ENSG00000155506	LARP1	103.51	74.86	-1.38	4.52329e-05	0.000146733
ENSG00000166173	LARP6	68.72	46.37	-1.48	1.32856e-07	1.16739e-06
ENSG00000174720	LARP7	130.6	109.54	-1.19	0.0109234	0.0170628
ENSG00000133706	LARS	116.83	86.19	-1.36	3.2199e-11	2.01631e-09
ENSG00000213626	LBH	88.95	115.44	1.3	0.0194414	0.0283958
ENSG00000213398	LCAT	34.74	59.92	1.72	8.23182e-11	4.19823e-09
ENSG00000187922	LCN10	43.55	19.32	-2.25	0.0066823	0.0111304
ENSG00000267206	LCN6	71.71	31.4	-2.28	0.00718276	0.0118444
ENSG00000169744	LDB2	42.84	28.46	-1.51	0.00669567	0.0111489
ENSG00000134333	LDHA	299.52	161.98	-1.85	1.0203e-06	6.07517e-06
ENSG00000214110	LDHAP4	84.27	57.3	-1.47	0.00127421	0.00259512
ENSG00000213574	LDHAP5	37.21	21.7	-1.71	1.30253e-05	5.10586e-05
ENSG00000235847	LDHAP7	33.53	14.74	-2.27	6.22445e-08	6.28416e-07
ENSG00000232662	LDHBP1	17.65	23.21	1.32	0.000314079	0.000766526
ENSG00000213684	LDHBP2	63.14	84.54	1.34	0.00152851	0.00304411
ENSG00000167615	LENG8	84.74	122.56	1.45	6.92903e-07	4.4344e-06
ENSG00000090530	LEPREL1	5.7	21.91	3.84	1.85369e-05	6.87421e-05
ENSG00000110811	LEPREL2	10.88	23.48	2.16	1.00077e-08	1.57344e-07
ENSG00000050426	LETMD1	25.45	33.21	1.3	0.000485191	0.00111587
ENSG00000108679	LGALS3BP	527.6	739.08	1.4	5.16069e-05	0.000163653
ENSG00000168961	LGALS9	14.6	20.13	1.38	0.0186032	0.0272843
ENSG00000153902	LGI4	14.54	20	1.38	0.00159293	0.00315715
ENSG00000205213	LGR4	29.9	13.92	-2.15	2.76546e-07	2.09185e-06
ENSG00000183722	LHFP	78.11	99.47	1.27	0.0024698	0.00463861
ENSG00000107902	LHPP	8.68	14.35	1.65	5.52844e-06	2.46444e-05
ENSG00000005156	LIG3	30.21	22.45	-1.35	0.00238525	0.00450203
ENSG00000104863	LIN7B	16.36	22.17	1.36	4.35991e-05	0.000142579
ENSG00000232388	LINC00493	92.48	107.52	1.16	0.000625993	0.00139119
ENSG00000260032	LINC00657	85.81	99.64	1.16	0.00448078	0.00780233
ENSG00000237854	LINC00674	78.3	63.91	-1.23	0.0115338	0.0179202
ENSG00000233117	LINC00702	51.94	83.59	1.61	0.00860468	0.0138611
ENSG00000237949	LINC00844	29.03	15.09	-1.92	0.00878017	0.0140979
ENSG00000241135	LINC00881	94.04	61.13	-1.54	0.00571027	0.00969414
ENSG00000241769	LINC00893	15.31	24.68	1.61	1.08919e-06	6.33907e-06
ENSG00000204054	LINC00963	11.85	17.35	1.46	0.000529393	0.00120231
ENSG00000214194	LINC00998	152.09	190.38	1.25	6.95945e-06	2.99899e-05
ENSG00000228794	LINC01128	27.24	20.29	-1.34	0.000150564	0.000409013
ENSG00000074695	LMAN1	49.53	37.38	-1.33	0.000124893	0.000347494
ENSG00000139636	LMBR1L	62.45	83.71	1.34	6.43856e-06	2.80693e-05
ENSG00000100258	LMF2	22.03	32.52	1.48	1.59535e-07	1.33314e-06
ENSG00000170807	LMOD2	635.22	1084.02	1.71	4.67812e-05	0.000150277
ENSG00000163380	LMOD3	188.93	128.53	-1.47	5.88519e-08	6.0153e-07
ENSG00000129038	LOXL1	44.52	77.87	1.75	0.00366452	0.00653755
ENSG00000111684	LPCAT3	62.35	40.63	-1.53	2.58015e-07	1.97891e-06
ENSG00000176454	LPCAT4	86.9	51.33	-1.69	3.21093e-05	0.000109851
ENSG00000175445	LPL	415.85	742.25	1.78	0.000277526	0.000687837
ENSG00000186001	LRCH3	31.36	41.02	1.31	0.000539705	0.00122137
ENSG00000162337	LRP5	19.62	31.97	1.63	8.24177e-07	5.09014e-06
ENSG00000138095	LRPPRC	141.09	123.34	-1.14	0.0015637	0.00310653
ENSG00000163827	LRRC2	108.9	75.66	-1.44	3.43939e-05	0.000116141
ENSG00000122477	LRRC39	254.04	153.61	-1.65	1.01678e-07	9.44833e-07
ENSG00000132128	LRRC41	27.29	34.08	1.25	2.50444e-07	1.9511e-06
ENSG00000130764	LRRC47	61.37	76.04	1.24	7.26755e-06	3.11548e-05
ENSG00000137821	LRRC49	55.71	77.59	1.39	0.00383524	0.00681255
ENSG00000093167	LRRFIP2	262.88	154.41	-1.7	6.16201e-13	1.17244e-10
ENSG00000185565	LSAMP	23.89	6	-3.98	7.82058e-06	3.32089e-05
ENSG00000041802	LSG1	30.11	24.69	-1.22	0.00430624	0.00753288
ENSG00000175324	LSM1	92.23	76.88	-1.2	4.4085e-05	0.000143668
ENSG00000181817	LSM10	74.63	55.28	-1.35	9.34245e-06	3.85142e-05
ENSG00000232024	LSM12P1	47.51	33.37	-1.42	1.16114e-10	5.57684e-09
ENSG00000225787	LSM3P3	19.91	24.94	1.25	0.00239734	0.00452313
ENSG00000130520	LSM4	121.84	99.99	-1.22	0.000183725	0.000482682
ENSG00000106355	LSM5	56.18	63.64	1.13	0.00708856	0.0117203
ENSG00000130592	LSP1	16.74	35.09	2.1	1.06321e-05	4.30066e-05
ENSG00000049323	LTBP1	42.05	81.08	1.93	3.92219e-09	8.01289e-08
ENSG00000119681	LTBP2	30.82	97.36	3.16	2.46379e-05	8.84496e-05
ENSG00000168056	LTBP3	136.45	189.38	1.39	0.000146582	0.000400188
ENSG00000090006	LTBP4	134.36	484.4	3.61	1.31282e-13	4.63893e-11
ENSG00000007392	LUC7L	58.15	71.76	1.23	0.000251958	0.000630786
ENSG00000139329	LUM	191.3	671.71	3.51	1.37475e-09	3.28545e-08
ENSG00000160932	LY6E	31.7	55.96	1.77	1.74961e-05	6.55707e-05
ENSG00000120992	LYPLA1	41.59	31.3	-1.33	0.000926946	0.00195381
ENSG00000143353	LYPLAL1	73.24	110.67	1.51	4.82307e-10	1.59065e-08
ENSG00000102897	LYRM1	57.47	45.54	-1.26	5.55802e-05	0.000174354
ENSG00000205707	LYRM5	65.28	51.9	-1.26	0.000204047	0.000529602
ENSG00000176018	LYSMD3	16.65	11.43	-1.46	1.84377e-05	6.84254e-05
ENSG00000133800	LYVE1	53.29	27.37	-1.95	7.98201e-05	0.000237773
ENSG00000162441	LZIC	43.88	37.26	-1.18	0.000376645	0.000897525
ENSG00000088899	LZTS3	13.32	8.17	-1.63	4.0842e-10	1.42285e-08
ENSG00000003056	M6PR	247.22	222.69	-1.11	0.00473672	0.008191
ENSG00000179632	MAF1	180.55	151.7	-1.19	0.0023758	0.00448935
ENSG00000198517	MAFK	31.96	72.6	2.27	2.73303e-08	3.43155e-07
ENSG00000162385	MAGOH	46.06	38.85	-1.19	0.00310826	0.00566982
ENSG00000102158	MAGT1	35.42	42.55	1.2	0.00314605	0.00571978
ENSG00000177239	MAN1B1	26.33	32.87	1.25	0.000724774	0.00157811
ENSG00000196547	MAN2A2	156.16	102.69	-1.52	2.86709e-08	3.56655e-07
ENSG00000140400	MAN2C1	199.57	273.28	1.37	1.25036e-07	1.10852e-06
ENSG00000101460	MAP1LC3A	56.86	67.3	1.18	0.0159027	0.0237603
ENSG00000130479	MAP1S	11.41	18.72	1.64	7.4521e-10	2.18139e-08
ENSG00000126934	MAP2K2	255.69	173.02	-1.48	2.56122e-08	3.2405e-07
ENSG00000173327	MAP3K11	23.99	31.11	1.3	2.75094e-06	1.3691e-05
ENSG00000198909	MAP3K3	24.54	36.47	1.49	0.000162673	0.000435703
ENSG00000197442	MAP3K5	51.12	34.39	-1.49	1.26959e-05	4.99654e-05
ENSG00000011566	MAP4K3	62.59	46.93	-1.33	0.000808885	0.0017349
ENSG00000100030	MAPK1	99.68	78.91	-1.26	0.000514748	0.0011771
ENSG00000188130	MAPK12	16.89	22.67	1.34	0.000522584	0.00119084
ENSG00000138834	MAPK8IP3	58.11	74.78	1.29	0.000355617	0.000853984
ENSG00000050748	MAPK9	44.48	31.69	-1.4	5.09591e-07	3.41719e-06
ENSG00000119487	MAPKAP1	189.36	157.61	-1.2	8.34068e-05	0.000246336
ENSG00000114738	MAPKAPK3	233.21	181.27	-1.29	2.13614e-05	7.77592e-05
ENSG00000101367	MAPRE1	25.73	34.07	1.32	1.6748e-06	9.06569e-06
ENSG00000166974	MAPRE2	82.35	112.53	1.37	0.00416804	0.00733261
ENSG00000099785	MARCH2	47.38	60.95	1.29	6.49794e-06	2.82451e-05
ENSG00000173926	MARCH3	31.81	42.91	1.35	0.00264926	0.00493073
ENSG00000198060	MARCH5	29.67	34.81	1.17	0.0335494	0.045873
ENSG00000145495	MARCH6	56.52	65.08	1.15	0.0295122	0.0408955
ENSG00000165406	MARCH8	33.04	24.32	-1.36	1.52844e-07	1.28592e-06
ENSG00000116141	MARK1	18.64	12.05	-1.55	2.78319e-05	9.79124e-05
ENSG00000075413	MARK3	176.67	102.99	-1.72	1.37795e-05	5.35397e-05
ENSG00000155254	MARVELD1	6.35	13.04	2.05	2.85796e-06	1.41667e-05
ENSG00000127241	MASP1	174.22	242.45	1.39	0.00427638	0.00748594
ENSG00000038274	MAT2B	39.05	47.86	1.23	5.04957e-05	0.000160541
ENSG00000132561	MATN2	16.72	37.54	2.25	2.00191e-08	2.66463e-07
ENSG00000129933	MAU2	23.12	34.03	1.47	3.70489e-07	2.67679e-06
ENSG00000125952	MAX	106.47	70.4	-1.51	1.35699e-07	1.1798e-06
ENSG00000103495	MAZ	63.06	48.1	-1.31	0.0191221	0.027979
ENSG00000198125	MB	17946.7	21437.3	1.19	0.0062568	0.0104959
ENSG00000134046	MBD2	179.61	132.39	-1.36	5.74205e-08	5.9056e-07
ENSG00000129071	MBD4	52.86	41.11	-1.29	4.05298e-05	0.000133846
ENSG00000166987	MBD6	22.55	36.71	1.63	7.54283e-09	1.2867e-07
ENSG00000076706	MCAM	72.8	100.79	1.38	0.0065423	0.010923
ENSG00000078070	MCCC1	170.73	104.55	-1.63	5.68101e-10	1.82572e-08
ENSG00000124370	MCEE	67.79	57.51	-1.18	0.00582381	0.00985308
ENSG00000180398	MCFD2	62.65	46.04	-1.36	2.90577e-08	3.59485e-07
ENSG00000143384	MCL1	116.47	152.72	1.31	0.00245604	0.00461627
ENSG00000160294	MCM3AP	62.56	51.04	-1.23	0.00241635	0.00455033
ENSG00000050393	MCUR1	57.21	41.74	-1.37	9.14281e-06	3.78806e-05
ENSG00000112139	MDGA1	12.8	5.24	-2.44	0.00016358	0.000437895
ENSG00000112159	MDN1	21	26.07	1.24	0.000932724	0.00196516
ENSG00000213920	MDP1	7.31	14.95	2.05	1.75653e-08	2.41376e-07
ENSG00000065833	ME1	29.39	18.74	-1.57	1.75972e-09	4.01167e-08
ENSG00000082212	ME2	92.76	74.91	-1.24	0.000758551	0.00164225
ENSG00000163875	MEAF6	44.88	54.75	1.22	0.00119026	0.00244934
ENSG00000116353	MECR	49.56	58.49	1.18	0.00202394	0.00387777
ENSG00000042429	MED17	27.43	34.29	1.25	0.000815606	0.00174667
ENSG00000063322	MED29	18.53	23.58	1.27	3.01335e-05	0.000104099
ENSG00000136146	MED4	77.9	70.08	-1.11	0.00122403	0.00250633
ENSG00000254901	MEF2BNB	25.04	33.6	1.34	5.15533e-07	3.44505e-06
ENSG00000214548	MEG3	39.58	87.8	2.22	4.67368e-10	1.56221e-08
ENSG00000105429	MEGF8	24.35	35.86	1.47	4.64792e-06	2.12703e-05
ENSG00000106780	MEGF9	10.75	5.06	-2.12	1.33654e-07	1.17232e-06
ENSG00000143995	MEIS1	30.72	18.38	-1.67	6.88502e-07	4.41194e-06
ENSG00000134138	MEIS2	51.76	35.57	-1.46	2.97981e-05	0.000103229
ENSG00000162959	MEMO1	54.81	44.84	-1.22	0.0064162	0.010741
ENSG00000164024	METAP1	45.96	38.97	-1.18	0.00106758	0.00222465
ENSG00000103260	METRN	16.93	33.54	1.98	5.14777e-11	2.92713e-09
ENSG00000176845	METRNL	51.74	71.71	1.39	0.000238145	0.000602301
ENSG00000144401	METTL21A	25.41	16.39	-1.55	6.80341e-12	6.86867e-10
ENSG00000138382	METTL5	154.07	118.73	-1.3	7.98344e-05	0.000237773
ENSG00000170439	METTL7B	16.63	5.69	-2.92	4.33332e-06	2.01097e-05
ENSG00000166482	MFAP4	71.94	200.33	2.78	1.12304e-07	1.01752e-06
ENSG00000197614	MFAP5	69.92	91.82	1.31	0.0337582	0.0461203
ENSG00000168958	MFF	83.82	72.15	-1.16	0.00141503	0.00285254
ENSG00000140545	MFGE8	638.07	755.18	1.18	0.00882756	0.0141623
ENSG00000147324	MFHAS1	17.09	11.05	-1.55	0.000356187	0.000854124
ENSG00000171109	MFN1	57.32	46.71	-1.23	0.00460464	0.00799268
ENSG00000116688	MFN2	325.45	367.9	1.13	0.0329306	0.0451768
ENSG00000100060	MFNG	11.34	16.52	1.46	0.00134286	0.00272595
ENSG00000118855	MFSD1	23.76	32.16	1.35	0.00170381	0.00333945
ENSG00000109736	MFSD10	21.66	32.02	1.48	1.05217e-06	6.18919e-06
ENSG00000074416	MGLL	124.72	157.56	1.26	0.0340039	0.0464174
ENSG00000111341	MGP	1009.96	1475.45	1.46	0.0168664	0.0250367
ENSG00000008394	MGST1	104.32	33.08	-3.15	3.52533e-07	2.56468e-06
ENSG00000143198	MGST3	713.97	910.98	1.28	0.000385048	0.000913151
ENSG00000154305	MIA3	81.05	69.4	-1.17	0.0106599	0.0166988
ENSG00000197530	MIB2	33.82	45.43	1.34	6.57426e-05	0.000200758
ENSG00000133816	MICAL2	74.95	87.52	1.17	0.0305446	0.0421961
ENSG00000243156	MICAL3	90.38	67.7	-1.34	0.010506	0.0164733
ENSG00000107745	MICU1	59.79	48.31	-1.24	3.30845e-06	1.59833e-05
ENSG00000165487	MICU2	128.28	98.66	-1.3	3.72621e-06	1.76905e-05
ENSG00000165175	MID1IP1	19.52	10.9	-1.79	0.000185753	0.000486974
ENSG00000167470	MIDN	22.1	33.67	1.52	0.000149007	0.000405912
ENSG00000177427	MIEF2	9.33	16.43	1.76	4.29463e-07	2.99336e-06
ENSG00000141741	MIEN1	83.14	55.95	-1.49	1.46412e-07	1.25529e-06
ENSG00000173436	MINOS1	209.94	242.73	1.16	0.0067687	0.0112478
ENSG00000267519	MIR24-2	21.28	40.14	1.89	0.0045437	0.00789521
ENSG00000263597	MIR3936	37.92	74.13	1.95	7.68305e-06	3.27373e-05
ENSG00000264049	MIR4737	8.11	38.61	4.76	0.000248745	0.000624324
ENSG00000266241	MIR5047	260.39	771.61	2.96	1.40175e-06	7.86217e-06
ENSG00000207770	MIR568	6.23	33.93	5.45	0.000407785	0.000956072
ENSG00000236901	MIR600HG	15.05	45.27	3.01	0.000419166	0.000977659
ENSG00000208028	MIR616	5.49	17.1	3.11	0.00835265	0.0135034
ENSG00000216042	MIR922	6.28	40.01	6.37	0.00496029	0.00854109
ENSG00000158411	MITD1	28.7	23.19	-1.24	0.00226164	0.00428507
ENSG00000125863	MKKS	75.31	48.84	-1.54	3.50893e-09	7.32433e-08
ENSG00000133606	MKRN1	129.18	107.28	-1.2	9.66505e-05	0.000278631
ENSG00000075975	MKRN2	18.4	26.98	1.47	2.38373e-08	3.07092e-07
ENSG00000110917	MLEC	129.3	84.17	-1.54	7.04583e-07	4.48017e-06
ENSG00000089693	MLF2	192.05	175.74	-1.09	0.000891964	0.00188591
ENSG00000076242	MLH1	90.18	73.97	-1.22	0.00267263	0.0049649
ENSG00000146147	MLIP	348.96	267.07	-1.31	0.00110145	0.00228656
ENSG00000213190	MLLT11	11.12	23.23	2.09	1.60166e-06	8.70703e-06
ENSG00000108292	MLLT6	46.44	57.38	1.24	0.00155807	0.00309673
ENSG00000115648	MLPH	52.46	33.27	-1.58	0.00713175	0.0117744
ENSG00000108788	MLX	64.89	51.32	-1.26	0.00231704	0.00438332
ENSG00000103150	MLYCD	68.19	96.3	1.41	0.000268469	0.000667813
ENSG00000102996	MMP15	18.27	23.95	1.31	0.0206943	0.0299955
ENSG00000087245	MMP2	163.11	291.51	1.79	2.97028e-05	0.000103043
ENSG00000173269	MMRN2	28.41	36.85	1.3	0.00780643	0.0127243
ENSG00000155229	MMS19	78.48	67.07	-1.17	0.000403037	0.000947897
ENSG00000165943	MOAP1	61.43	74.2	1.21	3.29681e-06	1.59427e-05
ENSG00000115540	MOB4	30.12	38.11	1.27	0.000104353	0.000297541
ENSG00000124615	MOCS1	34.67	27.22	-1.27	0.000448194	0.00103754
ENSG00000164172	MOCS2	134.05	98.51	-1.36	3.7666e-13	8.90748e-11
ENSG00000234801	MORF4	14.3	7.63	-1.87	1.35071e-06	7.61041e-06
ENSG00000185787	MORF4L1	116.01	127.41	1.1	0.0172335	0.0254946
ENSG00000218283	MORF4L1P1	118.76	132.74	1.12	0.00562703	0.00957581
ENSG00000101928	MOSPD1	28.02	22.9	-1.22	0.0011839	0.00243929
ENSG00000143158	MPC2	347.67	308.97	-1.13	0.0289075	0.0401701
ENSG00000129255	MPDU1	34.38	28.07	-1.22	0.0033051	0.00598037
ENSG00000107186	MPDZ	120.65	92.9	-1.3	0.000154331	0.000416743
ENSG00000135698	MPHOSPH6	29.24	21.42	-1.37	0.00017381	0.000459562
ENSG00000196199	MPHOSPH8	24.16	29.59	1.22	0.00107841	0.00224438
ENSG00000130830	MPP1	46.4	40.75	-1.14	0.0171269	0.0253594
ENSG00000214820	MPRIPP1	58.7	46.05	-1.27	9.85115e-05	0.000282842
ENSG00000115204	MPV17	98.76	115.67	1.17	0.00047428	0.00109281
ENSG00000158186	MRAS	194	159.24	-1.22	0.0205825	0.0298509
ENSG00000011028	MRC2	13.9	33.51	2.41	3.12856e-06	1.52935e-05
ENSG00000179010	MRFAP1	184.97	224.29	1.21	2.57063e-05	9.18189e-05
ENSG00000174547	MRPL11	63.28	56.36	-1.12	0.0253287	0.0358207
ENSG00000172172	MRPL13	153.83	129.39	-1.19	0.00302678	0.00553957
ENSG00000180992	MRPL14	43.66	38.18	-1.14	0.0129157	0.0197692
ENSG00000158042	MRPL17	75.73	62.34	-1.21	0.000727624	0.00158362
ENSG00000112651	MRPL2	149.13	130.1	-1.15	0.000704766	0.00154064
ENSG00000242485	MRPL20	280.21	241.81	-1.16	0.00557055	0.00949276
ENSG00000082515	MRPL22	84.69	73.25	-1.16	0.01493	0.02247
ENSG00000143314	MRPL24	188.84	149.68	-1.26	1.60136e-05	6.07975e-05
ENSG00000108826	MRPL27	105.24	84.55	-1.24	0.000239019	0.000604203
ENSG00000086504	MRPL28	111.11	94.28	-1.18	3.31561e-05	0.000112422
ENSG00000114686	MRPL3	106.67	75.33	-1.42	1.53811e-10	6.79378e-09
ENSG00000106591	MRPL32	77.51	70.23	-1.1	0.0198766	0.028929
ENSG00000243147	MRPL33	805.79	547.51	-1.47	1.21367e-05	4.81866e-05
ENSG00000130312	MRPL34	185.04	149.13	-1.24	0.0046535	0.00806335
ENSG00000171421	MRPL36	51.23	34.56	-1.48	6.89287e-08	6.84719e-07
ENSG00000154719	MRPL39	73.59	60.25	-1.22	0.00013921	0.000382808
ENSG00000105364	MRPL4	42.59	48.78	1.15	0.00441179	0.00769845
ENSG00000175581	MRPL48	71.98	48.5	-1.48	1.3388e-06	7.55195e-06
ENSG00000149792	MRPL49	30.6	36.36	1.19	0.00121138	0.00248351
ENSG00000136897	MRPL50	32.16	23.71	-1.36	5.62997e-05	0.00017583
ENSG00000238285	MRPL50P2	21.25	14.24	-1.49	2.42644e-06	1.23667e-05
ENSG00000111639	MRPL51	579.55	421.16	-1.38	1.20706e-08	1.82053e-07
ENSG00000183617	MRPL54	49.11	56.7	1.15	0.0191998	0.0280844
ENSG00000116898	MRPS15	215.2	161.09	-1.34	3.59956e-07	2.611e-06
ENSG00000181610	MRPS23	193.11	152.91	-1.26	0.00090941	0.00192176
ENSG00000062582	MRPS24	192.4	156.34	-1.23	0.000292398	0.000720366
ENSG00000131368	MRPS25	262.15	144.22	-1.82	1.41754e-11	1.06251e-09
ENSG00000125901	MRPS26	27.26	34.76	1.28	8.83221e-05	0.000258798
ENSG00000147586	MRPS28	283.6	232.74	-1.22	0.00067868	0.0014902
ENSG00000102738	MRPS31	57.8	44.45	-1.3	1.21858e-05	4.83424e-05
ENSG00000090263	MRPS33	208.93	174.06	-1.2	0.00349824	0.00628844
ENSG00000074071	MRPS34	130.08	88.58	-1.47	7.40526e-12	7.1831e-10
ENSG00000236152	MRPS36P1	421.89	289.26	-1.46	4.40182e-06	2.03512e-05
ENSG00000144029	MRPS5	120.01	97.7	-1.23	1.27282e-05	5.00528e-05
ENSG00000214743	MRPS5P3	5.81	13.67	2.35	3.81994e-05	0.000127426
ENSG00000135972	MRPS9	68.89	60.91	-1.13	0.00580091	0.00982441
ENSG00000153944	MSI2	52.93	45.25	-1.17	0.00326612	0.00591634
ENSG00000148450	MSRB2	147.9	197.87	1.34	9.60971e-08	9.01499e-07
ENSG00000169715	MT1E	94.27	170.47	1.81	0.0017022	0.00333893
ENSG00000260549	MT1L	22.15	30.99	1.4	0.0299825	0.0414891
ENSG00000229230	MT1P3	7.36	18.89	2.57	0.000157605	0.000424105
ENSG00000125148	MT2A	105.04	157.13	1.5	0.0267534	0.0376168
ENSG00000162840	MT2P1	44.67	113.09	2.53	3.65738e-06	1.74307e-05
ENSG00000182979	MTA1	87.55	96.71	1.1	0.0293593	0.0407179
ENSG00000270307	MTATP6P2	49.23	32.23	-1.53	0.00107503	0.0022383
ENSG00000229604	MTATP8P2	63.61	31.32	-2.03	7.65795e-08	7.37041e-07
ENSG00000220113	MTCYBP4	29.76	22.03	-1.35	0.0159832	0.0238518
ENSG00000147649	MTDH	66.71	50.2	-1.33	2.94707e-05	0.00010231
ENSG00000156469	MTERFD1	48.41	34.3	-1.41	3.9255e-07	2.78387e-06
ENSG00000122085	MTERFD2	53.51	45.79	-1.17	0.000242237	0.000610016
ENSG00000120832	MTERFD3	70.42	51.73	-1.36	1.79222e-05	6.69644e-05
ENSG00000242114	MTFP1	22.05	10.36	-2.13	0.000130622	0.000362415
ENSG00000085760	MTIF2	80.69	47.61	-1.69	6.27674e-17	1.42252e-13
ENSG00000122033	MTIF3	332.21	186.71	-1.78	8.27554e-14	3.5322e-11
ENSG00000166912	MTMR10	24.86	18.1	-1.37	4.33687e-08	4.85396e-07
ENSG00000264168	MTND1P15	15.02	8.67	-1.73	0.000121261	0.000339682
ENSG00000232177	MTND4P24	84.8	60.04	-1.41	0.0355458	0.0482959
ENSG00000271687	MTND5P10	1246.58	791.82	-1.57	0.000153571	0.00041492
ENSG00000248923	MTND5P11	8091.44	6128.4	-1.32	0.00452394	0.00787067
ENSG00000254132	MTND6P3	70.86	20.82	-3.4	1.20009e-11	9.57553e-10
ENSG00000249119	MTND6P4	236.45	131.66	-1.8	1.10627e-06	6.40833e-06
ENSG00000120662	MTRF1	20.14	14.77	-1.36	1.01798e-07	9.44833e-07
ENSG00000256618	MTRNR2L1	253.77	144.15	-1.76	0.0144312	0.0217855
ENSG00000256045	MTRNR2L10	253.43	395.46	1.56	3.97795e-05	0.000131896
ENSG00000270188	MTRNR2L11	35.23	85.72	2.43	8.10624e-09	1.33855e-07
ENSG00000256222	MTRNR2L3	25.66	35.63	1.39	0.00584648	0.00988466
ENSG00000255633	MTRNR2L9	23.27	29.67	1.28	0.00565543	0.00961092
ENSG00000170873	MTSS1	44.26	32.36	-1.37	0.0128341	0.0196686
ENSG00000132613	MTSS1L	67.09	35.6	-1.88	1.21568e-09	3.00698e-08
ENSG00000180354	MTURN	11.72	21.68	1.85	1.81485e-06	9.74818e-06
ENSG00000129422	MTUS1	212.07	173.77	-1.22	0.00700673	0.0116083
ENSG00000132938	MTUS2	82.93	54.14	-1.53	4.79837e-06	2.18981e-05
ENSG00000146085	MUT	40.78	35.05	-1.16	0.000240798	0.000607459
ENSG00000157601	MX1	11.37	17.22	1.51	0.0350462	0.0476562
ENSG00000119950	MXI1	70.72	58.58	-1.21	0.00905265	0.0144463
ENSG00000182534	MXRA7	277.49	315.4	1.14	0.0357994	0.0486137
ENSG00000162576	MXRA8	37.34	68.9	1.85	0.000378309	0.000900623
ENSG00000132382	MYBBP1A	34.39	28.48	-1.21	0.00822757	0.0133317
ENSG00000005810	MYCBP2	40.24	30.94	-1.3	0.000108238	0.000307026
ENSG00000104177	MYEF2	17.31	24.53	1.42	0.000199577	0.000519362
ENSG00000172428	MYEOV2	293.8	206.58	-1.42	0.00184758	0.00358572
ENSG00000133026	MYH10	23.94	31.99	1.34	0.0273865	0.0383799
ENSG00000197616	MYH6	3136.81	2036.11	-1.54	1.6072e-07	1.34078e-06
ENSG00000101608	MYL12A	2913.85	5127.7	1.76	4.26128e-05	0.000139789
ENSG00000160808	MYL3	8788.8	7363.36	-1.19	0.0180546	0.0265663
ENSG00000196465	MYL6B	79.26	91.62	1.16	0.00895078	0.0143022
ENSG00000226543	MYL6P1	24.61	14.3	-1.72	0.00166643	0.00327787
ENSG00000227173	MYL6P3	104.84	75.14	-1.4	0.000519068	0.00118442
ENSG00000266714	MYO15B	102.3	174.76	1.71	9.97441e-09	1.57344e-07
ENSG00000176658	MYO1D	8.47	13.67	1.61	0.00517197	0.0088932
ENSG00000034971	MYOC	6.76	15.78	2.33	0.00955985	0.0151385
ENSG00000101605	MYOM1	1150.57	1432.25	1.24	0.0358451	0.0486624
ENSG00000036448	MYOM2	1803.54	3068.73	1.7	1.58103e-08	2.24006e-07
ENSG00000138347	MYPN	56.32	87.96	1.56	5.57263e-05	0.00017448
ENSG00000263155	MYZAP	753.19	849.82	1.13	0.0281157	0.039227
ENSG00000152082	MZT2B	181.57	255.2	1.41	0.000316618	0.000771201
ENSG00000102921	N4BP1	37.11	29.67	-1.25	0.000730106	0.00158832
ENSG00000244754	N4BP2L2	198.3	139.23	-1.42	1.97188e-07	1.59394e-06
ENSG00000102030	NAA10	108.22	88.9	-1.22	0.000560068	0.00126054
ENSG00000128534	NAA38	75.05	53.64	-1.4	0.000168095	0.000447078
ENSG00000121579	NAA50	49.06	41.44	-1.18	0.00263105	0.00490608
ENSG00000122390	NAA60	50.18	39.75	-1.26	0.00276913	0.00512682
ENSG00000138744	NAAA	19.68	27.38	1.39	0.000220186	0.000565262
ENSG00000121089	NACA3P	11.02	16.37	1.49	1.65116e-05	6.24489e-05
ENSG00000152620	NADK2	38.15	32.29	-1.18	0.00122618	0.00250864
ENSG00000172890	NADSYN1	20.38	25.67	1.26	0.000572879	0.00128586
ENSG00000124357	NAGK	39.92	52.78	1.32	3.2611e-05	0.000111183
ENSG00000105835	NAMPT	305.02	108.74	-2.81	3.16034e-14	1.73713e-11
ENSG00000229644	NAMPTL	76.48	34.34	-2.23	3.72483e-13	8.90748e-11
ENSG00000095380	NANS	27.96	22.93	-1.22	5.30818e-05	0.000167274
ENSG00000205531	NAP1L4	316.82	238.41	-1.33	1.91074e-07	1.55212e-06
ENSG00000147813	NAPRT1	46.74	65.05	1.39	0.000142704	0.000391544
ENSG00000141562	NARF	64.44	72.68	1.13	0.0158715	0.0237353
ENSG00000134440	NARS	245.19	198.71	-1.23	7.38968e-05	0.0002225
ENSG00000132780	NASP	67.48	58.21	-1.16	0.00826973	0.0133891
ENSG00000158747	NBL1	26.53	44.72	1.69	4.08379e-05	0.000134504
ENSG00000188554	NBR1	46.38	51.48	1.11	0.0167439	0.0248819
ENSG00000149294	NCAM1	301.85	207.89	-1.45	0.000161119	0.000432009
ENSG00000025770	NCAPH2	18.69	30.22	1.62	0.0204673	0.0297144
ENSG00000114503	NCBP2	55.45	49.36	-1.12	0.00129334	0.00263298
ENSG00000020129	NCDN	13.68	21.6	1.58	2.62443e-07	2.00047e-06
ENSG00000144959	NCEH1	35.26	26.27	-1.34	0.00282744	0.00521138
ENSG00000158092	NCK1	29.2	22.29	-1.31	0.000313235	0.000764845
ENSG00000071051	NCK2	32.81	24.98	-1.31	0.000216949	0.000558401
ENSG00000061676	NCKAP1	155.66	132.73	-1.17	0.000381643	0.00090551
ENSG00000213672	NCKIPSD	29.72	44.76	1.51	0.00304654	0.0055675
ENSG00000115053	NCL	571.33	511.58	-1.12	0.0102381	0.0161094
ENSG00000124151	NCOA3	19.52	13.89	-1.41	0.000708576	0.00154734
ENSG00000141027	NCOR1	52.32	45.45	-1.15	0.000882521	0.00187134
ENSG00000072864	NDE1	10.97	16.76	1.53	2.88712e-05	0.000100794
ENSG00000131507	NDFIP1	30.86	42.48	1.38	2.67975e-08	3.38181e-07
ENSG00000182636	NDN	24.26	34.86	1.44	1.13624e-08	1.74992e-07
ENSG00000104419	NDRG1	179.58	214.31	1.19	0.00522959	0.00897668
ENSG00000165795	NDRG2	662.66	482.81	-1.37	1.54245e-08	2.19899e-07
ENSG00000101079	NDRG3	41.11	33.83	-1.22	0.00264802	0.00493028
ENSG00000174886	NDUFA11	584.48	654.97	1.12	0.0204243	0.0296737
ENSG00000184752	NDUFA12	1006.23	704.14	-1.43	2.72132e-05	9.60227e-05
ENSG00000131495	NDUFA2	151.96	177.65	1.17	0.0124064	0.0190959
ENSG00000189043	NDUFA4	1652.91	2000.11	1.21	0.0028848	0.00529933
ENSG00000128609	NDUFA5	558.35	362.53	-1.54	6.71011e-11	3.60814e-09
ENSG00000259918	NDUFA5P11	129.96	76.5	-1.7	3.03481e-10	1.12881e-08
ENSG00000184983	NDUFA6	802.06	551.85	-1.45	4.11352e-09	8.27219e-08
ENSG00000139180	NDUFA9	426.08	486.25	1.14	0.00821826	0.013321
ENSG00000004779	NDUFAB1	969.69	804.91	-1.2	0.0225071	0.0322725
ENSG00000137806	NDUFAF1	83.72	57.19	-1.46	0.00159123	0.00315503
ENSG00000178057	NDUFAF3	90.9	148.62	1.63	1.18032e-12	1.8247e-10
ENSG00000123545	NDUFAF4	119.63	95.93	-1.25	0.00209294	0.0039899
ENSG00000156170	NDUFAF6	35.41	29.56	-1.2	0.000153352	0.000414781
ENSG00000140990	NDUFB10	603.57	514.6	-1.17	0.000783898	0.00168606
ENSG00000119013	NDUFB3	451.95	377.49	-1.2	0.00259419	0.00484465
ENSG00000136521	NDUFB5	522.38	797.33	1.53	8.01707e-09	1.33255e-07
ENSG00000099795	NDUFB7	512.76	588.82	1.15	0.00899918	0.0143702
ENSG00000158864	NDUFS2	444.88	496.03	1.11	0.0349831	0.0476097
ENSG00000213619	NDUFS3	411.93	484.62	1.18	0.00362095	0.00648076
ENSG00000168653	NDUFS5	755.97	610.09	-1.24	0.00120848	0.00247962
ENSG00000145494	NDUFS6	220.17	155.83	-1.41	5.49434e-06	2.45533e-05
ENSG00000115286	NDUFS7	204.72	257.4	1.26	0.00025274	0.000632105
ENSG00000110717	NDUFS8	348.15	453.33	1.3	1.76912e-06	9.53361e-06
ENSG00000167792	NDUFV1	818.59	996.31	1.22	5.6342e-05	0.000175851
ENSG00000178127	NDUFV2	436.79	337.31	-1.29	0.000172721	0.000456927
ENSG00000267809	NDUFV2P1	146.09	97.36	-1.5	2.60821e-07	1.99425e-06
ENSG00000078114	NEBL	951.03	426.66	-2.23	6.77707e-12	6.86867e-10
ENSG00000125967	NECAB3	79.57	91.15	1.15	0.00603388	0.0101603
ENSG00000129559	NEDD8	529.6	464.96	-1.14	0.00140184	0.00283084
ENSG00000111859	NEDD9	21.55	29.46	1.37	0.0257503	0.0363547
ENSG00000154328	NEIL2	9	14.11	1.57	5.56525e-06	2.47807e-05
ENSG00000117691	NENF	78.53	113.04	1.44	3.92335e-08	4.4618e-07
ENSG00000132688	NES	121.03	192.91	1.59	0.000380573	0.000903838
ENSG00000214357	NEURL1B	12.25	18.38	1.5	0.000145814	0.000398531
ENSG00000008441	NFIX	46.87	59.81	1.28	0.0138873	0.0210867
ENSG00000100906	NFKBIA	179.41	251.09	1.4	0.0283243	0.0394816
ENSG00000244005	NFS1	75.79	65.24	-1.16	0.000275809	0.000683924
ENSG00000169599	NFU1	203.48	172.84	-1.18	0.00190941	0.00368259
ENSG00000120837	NFYB	93.74	54.82	-1.71	2.03123e-11	1.41528e-09
ENSG00000066136	NFYC	78.6	92.08	1.17	0.00286376	0.00526655
ENSG00000151092	NGLY1	45.79	32.73	-1.4	3.56979e-12	4.12455e-10
[truncated: 1,652 more rows]

## Sheet: ICM vs NF
Additional File 4: Table S3b: DEGs for unadjusted gene expression.
ICM vs NF at FDR≤0.05
ENSG	Gene	NF_mean	ICM_mean	FC	Pval	FDR
ENSG00000128274	A4GALT	55.63	70.86	1.27	0.0300636	0.0440745
ENSG00000094914	AAAS	63.82	74.18	1.16	0.00311604	0.00633736
ENSG00000115977	AAK1	25.78	13.96	-1.85	5.82e-06	4.16e-05
ENSG00000131043	AAR2	10.11	16.11	1.59	1.55e-05	8.64e-05
ENSG00000090861	AARS	88.07	66.93	-1.32	0.000416636	0.00121029
ENSG00000008311	AASS	41.13	20.35	-2.02	9.6e-06	6.05e-05
ENSG00000107331	ABCA2	33.19	46.97	1.42	0.000822007	0.00211647
ENSG00000154262	ABCA6	42.94	28.94	-1.48	0.0207348	0.031922
ENSG00000141338	ABCA8	104.05	58.41	-1.78	0.00190634	0.00420977
ENSG00000115657	ABCB6	41.96	23.48	-1.79	6.09e-07	7.4e-06
ENSG00000131269	ABCB7	43.03	36.13	-1.19	0.0201236	0.0310854
ENSG00000197150	ABCB8	15.16	21.16	1.4	0.000192057	0.000639619
ENSG00000069431	ABCC9	36.22	23.07	-1.57	0.000234481	0.000754748
ENSG00000119688	ABCD4	47.68	64.53	1.35	0.000860601	0.00219374
ENSG00000033050	ABCF2	46.88	32.24	-1.45	1.35e-07	2.29e-06
ENSG00000161204	ABCF3	59.43	74.2	1.25	0.000422886	0.00122666
ENSG00000106077	ABHD11	20.63	33	1.6	8.72e-07	9.66e-06
ENSG00000114779	ABHD14B	17.68	25.56	1.45	0.00013326	0.000476569
ENSG00000204427	ABHD16A	36.78	50.97	1.39	1.26e-05	7.43e-05
ENSG00000129968	ABHD17A	7.56	16.28	2.15	1.62e-12	4.6e-10
ENSG00000097007	ABL1	14.93	22.66	1.52	0.000199575	0.000659308
ENSG00000099204	ABLIM1	517.11	336.32	-1.54	4.76e-08	1.1e-06
ENSG00000159842	ABR	207.88	128.28	-1.62	6.92e-05	0.000285238
ENSG00000114626	ABTB1	26.43	35.82	1.36	0.00920098	0.0158713
ENSG00000166016	ABTB2	10.83	17.39	1.61	0.0115862	0.0193147
ENSG00000229944	AC004797.1	35.1	22.9	-1.53	0.000821786	0.00211647
ENSG00000266727	AC004824.1	102.15	13.11	-7.79	0.0225585	0.0342866
ENSG00000263900	AC006483.1	63.64	954.36	15	0.000249434	0.000791334
ENSG00000268643	AC006486.9	24.82	14.3	-1.74	3.78e-06	3.03e-05
ENSG00000244239	AC007009.1	5.16	11.07	2.15	0.00164986	0.00374472
ENSG00000266163	AC007216.1	15.74	102.85	6.53	0.0186473	0.0291068
ENSG00000268568	AC007228.9	9.09	15.98	1.76	0.00782341	0.0138643
ENSG00000231043	AC007238.1	83.62	60.55	-1.38	8.64e-06	5.54e-05
ENSG00000234431	AC007283.5	55.59	76.43	1.37	0.00916533	0.0158144
ENSG00000214696	AC007347.1	6.87	13.12	1.91	1.1e-05	6.75e-05
ENSG00000159186	AC007383.6	97.94	78.08	-1.25	0.00900646	0.0155854
ENSG00000238165	AC007560.1	145.48	113.55	-1.28	2.79e-05	0.000137115
ENSG00000237930	AC007563.4	38.37	28.41	-1.35	0.000297894	0.000921043
ENSG00000251583	AC008427.2	23.05	9.56	-2.41	9.1e-14	5.42e-11
ENSG00000251000	AC008592.3	17.63	8.29	-2.13	4.06e-07	5.31e-06
ENSG00000238150	AC008753.3	42.34	9.87	-4.29	6.38e-09	2.53e-07
ENSG00000213702	AC008865.1	15.14	39.48	2.61	4.83e-07	6.11e-06
ENSG00000233287	AC009362.2	17.2	25.63	1.49	0.00216222	0.00466926
ENSG00000256309	AC009469.1	175.88	263.44	1.5	0.00109601	0.00267077
ENSG00000218682	AC010150.1	18.96	28.15	1.48	0.0221643	0.0337305
ENSG00000257073	AC011933.1	5.91	17.09	2.89	8.13e-05	0.000322133
ENSG00000227241	AC011998.4	94.74	227.76	2.4	1.46e-05	8.27e-05
ENSG00000235883	AC012379.1	67.57	35.19	-1.92	1.1e-06	1.15e-05
ENSG00000221625	AC013283.1	137.95	332.37	2.41	2.84e-06	2.41e-05
ENSG00000272888	AC013394.2	32.41	47.63	1.47	0.000799914	0.00207213
ENSG00000223873	AC013733.5	10.5	19.76	1.88	9.42e-07	1.03e-05
ENSG00000234520	AC018464.3	169.81	119.45	-1.42	0.0321569	0.0466498
ENSG00000269352	AC018766.5	12.03	17.04	1.42	0.000635329	0.00171591
ENSG00000226221	AC022431.1	1060.29	659.21	-1.61	1.64e-06	1.57e-05
ENSG00000174977	AC026271.5	24.58	19.45	-1.26	0.0018008	0.00402751
ENSG00000268913	AC026806.2	5.45	16.03	2.94	5.14e-05	0.000223582
ENSG00000232531	AC027612.1	18.5	12.76	-1.45	5.41e-06	3.97e-05
ENSG00000255990	AC034102.1	14.79	33.06	2.24	7.34e-06	4.94e-05
ENSG00000229023	AC067945.3	25.64	9.12	-2.81	4.67e-09	2.03e-07
ENSG00000228335	AC073063.10	69.71	47.39	-1.47	1.24e-05	7.35e-05
ENSG00000233087	AC073869.1	18.83	10.44	-1.8	8.53e-06	5.5e-05
ENSG00000224219	AC074290.1	13.66	126.92	9.29	4.84e-08	1.11e-06
ENSG00000226338	AC079150.2	1252.28	1728.55	1.38	0.0188006	0.0293306
ENSG00000230621	AC080002.1	78.77	37.44	-2.1	6.01e-06	4.27e-05
ENSG00000237821	AC083873.4	18.27	9.07	-2.01	9.63e-10	6.22e-08
ENSG00000212694	AC084018.1	20.04	27.88	1.39	0.0247099	0.0370818
ENSG00000256586	AC091171.1	10.41	22.11	2.12	1.88e-09	9.67e-08
ENSG00000213846	AC098614.2	31.54	21.79	-1.45	0.000149871	0.000526183
ENSG00000240761	AC098831.4	12.85	21.2	1.65	0.000106386	0.000396901
ENSG00000255883	AC099522.2	96.93	48.36	-2	2.11e-11	3.14e-09
ENSG00000213383	AC104297.1	23.15	17.96	-1.29	0.00474625	0.00904034
ENSG00000256261	AC104698.1	17.86	45.51	2.55	4.69e-06	3.56e-05
ENSG00000237077	AC105399.2	21.95	33.5	1.53	0.00142503	0.00331653
ENSG00000234044	AC108059.1	47.3	16.17	-2.93	3.78e-08	9.45e-07
ENSG00000235997	AC109642.1	9.05	14.41	1.59	0.0311675	0.0454691
ENSG00000231351	AC111200.7	7.73	17.06	2.21	5.12e-09	2.17e-07
ENSG00000240801	AC132217.4	99.15	204.41	2.06	1.34e-05	7.74e-05
ENSG00000060971	ACAA1	194.12	168.21	-1.15	0.0156808	0.0250808
ENSG00000167315	ACAA2	298.73	191.12	-1.56	6.73e-06	4.65e-05
ENSG00000111271	ACAD10	22.1	29.42	1.33	0.000108936	0.000403882
ENSG00000240303	ACAD11	66.19	44.94	-1.47	7.87e-05	0.000314569
ENSG00000151498	ACAD8	31.47	42.11	1.34	0.000118303	0.000434288
ENSG00000122971	ACADS	47.26	64.98	1.37	0.002388	0.00507408
ENSG00000072818	ACAP1	9.12	21.16	2.32	0.000101247	0.000381551
ENSG00000107897	ACBD5	60.38	38.62	-1.56	2.73e-05	0.000135299
ENSG00000110455	ACCS	11.39	23.6	2.07	0.000524057	0.00147003
ENSG00000102977	ACD	11.37	18.38	1.62	1.59e-05	8.83e-05
ENSG00000159640	ACE	6.75	13.28	1.97	0.00213788	0.00462508
ENSG00000144476	ACKR3	19.51	37.36	1.91	0.00217595	0.00469042
ENSG00000100412	ACO2	427.37	530.01	1.24	0.0017193	0.00387575
ENSG00000112304	ACOT13	75.12	49.39	-1.52	4.99e-06	3.75e-05
ENSG00000119673	ACOT2	17.82	29.43	1.65	0.000172295	0.000589963
ENSG00000143727	ACP1	68.69	54.79	-1.25	0.00106286	0.00260524
ENSG00000155893	ACPL2	7.13	16.02	2.25	1.58e-07	2.58e-06
ENSG00000176715	ACSF3	24.46	32.62	1.33	0.00483923	0.00917053
ENSG00000151726	ACSL1	553.23	400.11	-1.38	0.00180082	0.00402751
ENSG00000123983	ACSL3	50.75	34.84	-1.46	0.00137134	0.0032167
ENSG00000143632	ACTA1	5040.15	11899.7	2.36	0.000672834	0.00180087
ENSG00000075624	ACTB	905.2	1808.19	2	9.92e-05	0.000376755
ENSG00000184009	ACTG1	423.84	677.94	1.6	0.00384259	0.00758838
ENSG00000136518	ACTL6A	41.98	62.81	1.5	0.00195639	0.00430117
ENSG00000077522	ACTN2	2241.09	3247.44	1.45	0.000321803	0.00097827
ENSG00000130402	ACTN4	110.24	205.33	1.86	2.22e-05	0.000114638
ENSG00000131966	ACTR10	89.19	125.55	1.41	4.04e-06	3.2e-05
ENSG00000115073	ACTR1B	53.55	70.53	1.32	1.01e-06	1.1e-05
ENSG00000113812	ACTR8	31.74	25.15	-1.26	0.00177477	0.00397837
ENSG00000240616	AD000092.3	19.69	34.13	1.73	6.35e-06	4.44e-05
ENSG00000137845	ADAM10	59.12	29.03	-2.04	1.91e-07	2.96e-06
ENSG00000143537	ADAM15	73.07	142.21	1.95	3.1e-06	2.59e-05
ENSG00000135074	ADAM19	6.06	16.97	2.8	3.76e-05	0.000174411
ENSG00000114948	ADAM23	57.49	45.42	-1.27	0.00196738	0.00431737
ENSG00000154734	ADAMTS1	49.34	105.22	2.13	0.0251596	0.0376731
ENSG00000143382	ADAMTSL4	17.17	24.7	1.44	0.00135226	0.00317672
ENSG00000185761	ADAMTSL5	29.79	82.44	2.77	7.92e-10	5.52e-08
ENSG00000105963	ADAP1	8.6	14.07	1.64	0.000628506	0.00170056
ENSG00000163050	ADCK3	224.04	148.14	-1.51	0.00588546	0.0108529
ENSG00000162104	ADCY9	30.65	17.73	-1.73	1.13e-07	2e-06
ENSG00000087274	ADD1	151.39	180.64	1.19	0.00995733	0.0170033
ENSG00000148700	ADD3	116.97	72.37	-1.62	0.000166547	0.000573908
ENSG00000187758	ADH1A	15.91	7.22	-2.2	0.0010114	0.00250559
ENSG00000196616	ADH1B	133.06	45.15	-2.95	8.1e-05	0.000321861
ENSG00000147576	ADHFE1	70.56	87.13	1.23	0.0161394	0.025704
ENSG00000159346	ADIPOR1	106.02	92.29	-1.15	0.0347536	0.0499064
ENSG00000006831	ADIPOR2	23.11	29.33	1.27	0.00407894	0.00799155
ENSG00000153531	ADPRHL1	380.06	509.02	1.34	0.0221943	0.0337675
ENSG00000120907	ADRA1A	19.7	10.98	-1.79	0.000555917	0.00154033
ENSG00000043591	ADRB1	12.69	18.65	1.47	0.0182125	0.0285027
ENSG00000130706	ADRM1	59.59	75.44	1.27	0.00473888	0.00902918
ENSG00000239900	ADSL	36.55	45.5	1.24	0.00392924	0.00773642
ENSG00000106624	AEBP1	16.62	82.93	4.99	1.97e-05	0.000104408
ENSG00000232155	AF277315.19	45.57	99.76	2.19	0.00556708	0.0103523
ENSG00000172493	AFF1	44.47	33.69	-1.32	0.000224783	0.000727787
ENSG00000141385	AFG3L2	162.58	120.22	-1.35	3.14e-05	0.000151067
ENSG00000038002	AGA	19.79	12.05	-1.64	0.000536847	0.00149464
ENSG00000123908	AGO2	21.94	14.39	-1.52	0.00209707	0.00456499
ENSG00000138678	AGPAT9	30.14	50.76	1.68	0.00599286	0.0110248
ENSG00000188157	AGRN	11.79	25.84	2.19	8.13e-06	5.3e-05
ENSG00000135744	AGT	85.51	108.8	1.27	0.0028638	0.00591832
ENSG00000135049	AGTPBP1	31.54	15.21	-2.07	1.47e-05	8.34e-05
ENSG00000177674	AGTRAP	12	23.21	1.93	1.74e-05	9.46e-05
ENSG00000153207	AHCTF1	65.71	39.74	-1.65	0.000140259	0.000497715
ENSG00000101444	AHCY	83.38	62.35	-1.34	0.00201371	0.0044093
ENSG00000126705	AHDC1	13.27	18.71	1.41	0.000936781	0.00235591
ENSG00000156709	AIFM1	255.56	191.41	-1.34	3.75e-05	0.000173917
ENSG00000146416	AIG1	51.3	66.03	1.29	0.00205755	0.00448713
ENSG00000106305	AIMP2	31.1	39.35	1.27	0.000838689	0.00214921
ENSG00000106992	AK1	1110.86	887.47	-1.25	0.000806962	0.00208766
ENSG00000004455	AK2	202.58	143.56	-1.41	5.54e-07	6.85e-06
ENSG00000147853	AK3	175.1	131.59	-1.33	0.000414748	0.00120599
ENSG00000250115	AK3P2	22.99	17.46	-1.32	0.00610092	0.0111913
ENSG00000162433	AK4	16.8	25.39	1.51	0.000107557	0.000399767
ENSG00000155085	AK9	15.35	7.22	-2.13	4.62e-07	5.91e-06
ENSG00000121057	AKAP1	211.97	125.31	-1.69	8.15e-08	1.62e-06
ENSG00000131016	AKAP12	7.2	13.29	1.85	0.0275906	0.0408206
ENSG00000170776	AKAP13	128.63	186.94	1.45	0.000261992	0.000824591
ENSG00000011243	AKAP8L	135.73	95.87	-1.42	3.87e-06	3.09e-05
ENSG00000135334	AKIRIN2	34.59	53.25	1.54	7.72e-06	5.11e-05
ENSG00000117448	AKR1A1	52.42	75.16	1.43	0.000964056	0.0024144
ENSG00000151632	AKR1C2	20.39	9.41	-2.17	0.00605196	0.0111083
ENSG00000053371	AKR7A2	38.05	46.69	1.23	0.011668	0.0194402
ENSG00000105221	AKT2	211.37	182.15	-1.16	0.0162201	0.0258118
ENSG00000256492	AL118508.1	87.35	145.95	1.67	0.00129714	0.00306317
ENSG00000207765	AL132780.1	471.91	917.49	1.94	0.0201137	0.0310782
ENSG00000226209	AL138764.1	9.6	14.77	1.54	0.00462729	0.0088634
ENSG00000255831	AL139385.1	16.53	22.17	1.34	0.00853468	0.0149646
ENSG00000264604	AL158069.1	16.73	43.14	2.58	0.0171444	0.0270443
ENSG00000234631	AL162407.1	7.2	20.68	2.87	6.1e-06	4.31e-05
ENSG00000264338	AL359973.1	663.07	109.93	-6.03	0.000145934	0.000514484
ENSG00000255905	AL391319.1	8.66	37.83	4.37	1.46e-08	4.74e-07
ENSG00000252817	AL590431.1	10.42	69.7	6.69	0.00019873	0.000657795
ENSG00000255591	AL590762.1	25.79	36.04	1.4	0.0121361	0.0200796
ENSG00000213018	AL590762.11	5.46	11.73	2.15	4.7e-08	1.09e-06
ENSG00000224208	AL590762.6	22.51	12.66	-1.78	2.12e-06	1.9e-05
ENSG00000237008	AL591704.5	40.06	50.03	1.25	0.000688186	0.00183373
ENSG00000148218	ALAD	102	75.2	-1.36	0.0263289	0.0392191
ENSG00000023330	ALAS1	84.5	123.65	1.46	7.36e-05	0.000298644
ENSG00000128918	ALDH1A2	9.95	22.36	2.25	0.000179615	0.000609915
ENSG00000144908	ALDH1L1	53.17	32.67	-1.63	0.00301131	0.00615697
ENSG00000159423	ALDH4A1	30.91	46.2	1.49	5.23e-05	0.00022566
ENSG00000143149	ALDH9A1	71.75	103.43	1.44	3.4e-05	0.000160444
ENSG00000149925	ALDOA	3665.22	5422.63	1.48	1.04e-05	6.48e-05
ENSG00000214297	ALDOAP2	149.18	104.11	-1.43	6.41e-05	0.00026749
ENSG00000109107	ALDOC	425.02	297.32	-1.43	0.00876752	0.0152739
ENSG00000101901	ALG13	26.91	37.84	1.41	0.000299058	0.000924163
ENSG00000159063	ALG8	37.22	50.24	1.35	0.000999087	0.00248023
ENSG00000091542	ALKBH5	75.11	91.22	1.21	0.00130974	0.00308803
ENSG00000125652	ALKBH7	62.6	130.76	2.09	7.28e-08	1.5e-06
ENSG00000198796	ALPK2	69.19	45.14	-1.53	0.00046799	0.00133795
ENSG00000136383	ALPK3	57.64	118.55	2.06	7.26e-08	1.5e-06
ENSG00000003393	ALS2	34.7	21.02	-1.65	1.99e-06	1.81e-05
ENSG00000123505	AMD1	50.05	36.39	-1.38	0.0316603	0.0460851
ENSG00000162066	AMDHD2	11.95	21.33	1.78	6.34e-05	0.000264771
ENSG00000151743	AMN1	31.13	19.37	-1.61	2.59e-05	0.000129698
ENSG00000166025	AMOTL1	10.84	19.78	1.82	4.78e-06	3.61e-05
ENSG00000116337	AMPD2	12.6	21.57	1.71	0.000972802	0.00242915
ENSG00000141552	ANAPC11	87.37	133.73	1.53	3.94e-05	0.000179965
ENSG00000176248	ANAPC2	24.86	37.9	1.52	1.19e-08	4.02e-07
ENSG00000089053	ANAPC5	147.78	129.98	-1.14	0.00115401	0.00278251
ENSG00000196510	ANAPC7	74.74	62.2	-1.2	0.000306228	0.000941923
ENSG00000136859	ANGPTL2	36.02	47.57	1.32	0.021065	0.0323467
ENSG00000145362	ANK2	191.57	101.11	-1.89	5.34e-07	6.64e-06
ENSG00000151150	ANK3	239.23	135.53	-1.77	1.22e-06	1.25e-05
ENSG00000154122	ANKH	213.51	307.83	1.44	1.45e-07	2.39e-06
ENSG00000164331	ANKRA2	36.39	29.72	-1.22	0.00272852	0.00567616
ENSG00000148677	ANKRD1	3966.54	7197.62	1.81	0.00149106	0.00344332
ENSG00000167522	ANKRD11	42.97	35.47	-1.21	0.00153527	0.00352762
ENSG00000118454	ANKRD13C	17.73	10.05	-1.76	1.07e-08	3.74e-07
ENSG00000172932	ANKRD13D	14.48	22.02	1.52	0.00269438	0.00562478
ENSG00000132466	ANKRD17	33.92	45.32	1.34	0.000771269	0.00201016
ENSG00000163126	ANKRD23	10.53	28.9	2.74	0.000608978	0.00165827
ENSG00000206560	ANKRD28	24.17	12.6	-1.92	3.97e-07	5.24e-06
ENSG00000154945	ANKRD40	41.42	33.3	-1.24	0.000426181	0.00123501
ENSG00000140350	ANP32A	168.75	143.65	-1.17	0.0225575	0.0342866
ENSG00000136938	ANP32B	43.63	60.1	1.38	0.00471296	0.00899129
ENSG00000169604	ANTXR1	8.4	22.18	2.64	5.77e-06	4.15e-05
ENSG00000231991	ANXA2P2	14.44	25.28	1.75	0.000975476	0.00243175
ENSG00000196975	ANXA4	16.9	26.91	1.59	0.0017707	0.00397206
ENSG00000138279	ANXA7	171.82	195.69	1.14	0.000590489	0.00161753
ENSG00000131471	AOC3	5.92	15.65	2.64	8.82e-05	0.000343094
ENSG00000072958	AP1M1	27.58	41.59	1.51	0.000725852	0.00191864
ENSG00000196961	AP2A1	35.39	45.42	1.28	0.00896932	0.0155392
ENSG00000006125	AP2B1	58.79	77.29	1.31	1.9e-05	0.00010143
ENSG00000161203	AP2M1	309.4	375.24	1.21	0.00718013	0.0128931
ENSG00000042753	AP2S1	190.4	157.38	-1.21	0.0113088	0.0189051
ENSG00000185009	AP3M1	27.92	22.07	-1.27	0.000661569	0.00177471
ENSG00000157823	AP3S2	78.09	53.67	-1.46	5.17e-05	0.000223938
ENSG00000221838	AP4M1	16.21	24.46	1.51	5.74e-05	0.000243676
ENSG00000242802	AP5Z1	6.62	14.36	2.17	2.12e-07	3.22e-06
ENSG00000113108	APBB3	20.12	39.53	1.96	1.39e-08	4.54e-07
ENSG00000164062	APEH	79.33	102.09	1.29	0.00144113	0.00334356
ENSG00000117362	APH1A	54.53	88.44	1.62	5.61e-10	4.18e-08
ENSG00000105290	APLP1	16.51	36.3	2.2	2.99e-06	2.51e-05
ENSG00000084234	APLP2	203.08	275.22	1.36	1.24e-05	7.32e-05
ENSG00000101474	APMAP	33.42	41.11	1.23	0.000582178	0.00159992
ENSG00000118137	APOA1	28.82	134.38	4.66	7.95e-06	5.21e-05
ENSG00000163382	APOA1BP	82.42	106.29	1.29	0.00296163	0.00607206
ENSG00000124701	APOBEC2	202.69	142.67	-1.42	0.000545011	0.00151313
ENSG00000178878	APOLD1	14.77	57.86	3.92	0.0078117	0.0138477
ENSG00000184831	APOO	316.78	198.12	-1.6	1.26e-05	7.43e-05
ENSG00000142192	APP	524.91	464.07	-1.13	0.0237966	0.0359301
ENSG00000157500	APPL1	22.86	16.81	-1.36	0.00352635	0.00706456
ENSG00000136044	APPL2	53.8	40.59	-1.33	0.002503	0.00528077
ENSG00000240583	AQP1	158.28	284.71	1.8	0.000724089	0.00191569
ENSG00000078061	ARAF	47.46	68.85	1.45	5.06e-05	0.00022136
ENSG00000095139	ARCN1	49.81	63.85	1.28	0.00503893	0.00946766
ENSG00000119682	AREL1	24.1	16.39	-1.47	1.11e-05	6.81e-05
ENSG00000143761	ARF1	249.7	350.87	1.41	8.6e-07	9.54e-06
ENSG00000004059	ARF5	72.06	89.21	1.24	0.00725629	0.0130141
ENSG00000165527	ARF6	15.13	24.68	1.63	0.000294854	0.000912593
ENSG00000101199	ARFGAP1	28.85	40.5	1.4	0.000334084	0.00101039
ENSG00000175220	ARHGAP1	54.71	104.23	1.91	1.75e-07	2.78e-06
ENSG00000107863	ARHGAP21	34.95	18.48	-1.89	5.64e-07	6.92e-06
ENSG00000225485	ARHGAP23	15.81	21.67	1.37	0.00875735	0.0152607
ENSG00000141522	ARHGDIA	287.39	455.82	1.59	8.73e-05	0.000340536
ENSG00000076928	ARHGEF1	36.81	58.94	1.6	0.000863119	0.00219857
ENSG00000074964	ARHGEF10L	33.62	43.8	1.3	0.00247501	0.00523098
ENSG00000198844	ARHGEF15	19.76	28.81	1.46	0.00339644	0.00682957
ENSG00000110237	ARHGEF17	33.08	45.91	1.39	0.000632868	0.00171004
ENSG00000165801	ARHGEF40	13.79	21.23	1.54	0.0087118	0.015208
ENSG00000131089	ARHGEF9	43.29	36.69	-1.18	0.0263303	0.0392191
ENSG00000196843	ARID5A	12.71	52.05	4.1	2.09e-06	1.88e-05
ENSG00000150347	ARID5B	7.57	14.33	1.89	0.00619568	0.0113407
ENSG00000120805	ARL1	159.28	99.53	-1.6	2.26e-06	1.99e-05
ENSG00000152219	ARL14EP	40.39	31.68	-1.27	0.0193753	0.0300985
ENSG00000213465	ARL2	135.61	179.08	1.32	0.000796019	0.00206383
ENSG00000102931	ARL2BP	60.44	47.39	-1.28	0.00113221	0.00274055
ENSG00000162980	ARL5A	50.11	39.77	-1.26	0.0179143	0.0281321
ENSG00000105676	ARMC6	17.94	27.89	1.55	0.000122348	0.000445567
ENSG00000126947	ARMCX1	20.71	27	1.3	0.00238055	0.00506005
ENSG00000184867	ARMCX2	53.76	72.51	1.35	0.00423687	0.00823329
ENSG00000196440	ARMCX4	5	14.27	2.85	3.15e-11	4.26e-09
ENSG00000133794	ARNTL	27.5	17.15	-1.6	0.0117412	0.0195348
ENSG00000241685	ARPC1A	77.96	100.81	1.29	0.00293617	0.00602651
ENSG00000130429	ARPC1B	54.03	84.08	1.56	0.00450859	0.00865405
ENSG00000241553	ARPC4	60.52	78.26	1.29	0.0203958	0.0314813
ENSG00000136950	ARPC5L	33.57	42.46	1.26	0.0160833	0.0256626
ENSG00000128989	ARPP19	360.16	247.99	-1.45	0.00021262	0.000696421
ENSG00000197070	ARRDC1	21.34	31.27	1.47	3.23e-05	0.000153946
ENSG00000100299	ARSA	27.76	42.37	1.53	6.02e-08	1.31e-06
ENSG00000156219	ART3	289.81	118.23	-2.45	1.73e-09	9.12e-08
ENSG00000099889	ARVCF	32.47	45.85	1.41	0.00434725	0.00840862
ENSG00000153317	ASAP1	41.36	28.03	-1.48	0.00260416	0.00546131
ENSG00000165192	ASB11	73.08	53.96	-1.35	0.00501354	0.00942887
ENSG00000239388	ASB14	12.94	5.29	-2.45	0.000385587	0.00113766
ENSG00000146809	ASB15	51.86	26.28	-1.97	6.02e-05	0.000254087
ENSG00000182177	ASB18	10.99	20.58	1.87	0.0212875	0.0326295
ENSG00000100628	ASB2	182.83	114.87	-1.59	0.00217481	0.00468965
ENSG00000177981	ASB8	94.9	67.34	-1.41	1.79e-05	9.67e-05
ENSG00000138303	ASCC1	54.77	44.92	-1.22	0.000839774	0.00215062
ENSG00000116539	ASH1L	20.41	14.89	-1.37	0.000359305	0.00107521
ENSG00000169093	ASMTL	27.32	36.18	1.32	0.000327962	0.000993895
ENSG00000138381	ASNSD1	40.66	27.57	-1.47	0.000967327	0.00242055
ENSG00000198363	ASPH	180.91	119.28	-1.52	1.85e-05	9.94e-05
ENSG00000106819	ASPN	28.74	67.78	2.36	0.00143779	0.00333951
ENSG00000169696	ASPSCR1	26.74	34.85	1.3	0.0014832	0.00342648
ENSG00000064102	ASUN	42.79	29.47	-1.45	0.000757805	0.00198462
ENSG00000138138	ATAD1	95.17	68.35	-1.39	0.00219036	0.00471799
ENSG00000156802	ATAD2	17.8	9.19	-1.94	0.0034549	0.00693075
ENSG00000107669	ATE1	31.86	21.43	-1.49	0.00580501	0.0107377
ENSG00000228218	ATF4P3	104.64	67.33	-1.55	0.00212996	0.00460963
ENSG00000170653	ATF7	34.78	23.64	-1.47	1.71e-06	1.63e-05
ENSG00000144848	ATG3	78.13	51.38	-1.52	2.41e-07	3.48e-06
ENSG00000168397	ATG4B	44.62	61.38	1.38	0.000876895	0.0022289
ENSG00000142102	ATHL1	11.68	22.33	1.91	5.61e-05	0.000239623
ENSG00000119787	ATL2	31.37	22.46	-1.4	0.00293137	0.00602097
ENSG00000149311	ATM	15.98	10.47	-1.53	0.000421843	0.00122423
ENSG00000111676	ATN1	37.08	56.53	1.52	0.000164474	0.000568408
ENSG00000168874	ATOH8	18.3	32.31	1.77	0.00839298	0.0147421
ENSG00000068650	ATP11A	29.39	21.13	-1.39	0.00961372	0.0164736
ENSG00000105726	ATP13A1	27.55	33.87	1.23	0.012208	0.0201814
ENSG00000143153	ATP1B1	216.01	174.47	-1.24	0.0216324	0.0330793
ENSG00000069849	ATP1B3	64.75	134	2.07	0.00581011	0.0107418
ENSG00000174437	ATP2A2	1558.35	1212.62	-1.29	0.00682952	0.0123516
ENSG00000058668	ATP2B4	56.29	79.62	1.41	0.00663989	0.0120611
ENSG00000165629	ATP5C1	693.51	799.07	1.15	0.0217592	0.0331987
ENSG00000224004	ATP5C1P1	32.22	23.23	-1.39	0.0174562	0.0274852
ENSG00000099624	ATP5D	243.24	409.87	1.69	9.77e-08	1.82e-06
ENSG00000124172	ATP5E	381.48	231.34	-1.65	4.32e-05	0.000193477
ENSG00000219806	ATP5F1P6	28.33	9.76	-2.9	7.11e-16	2.21e-12
ENSG00000261424	ATP5F1P7	72.62	39.67	-1.83	1.93e-08	5.77e-07
ENSG00000227440	ATP5G1P4	39.41	21.44	-1.84	2.41e-06	2.11e-05
ENSG00000135390	ATP5G2	625.08	758.81	1.21	0.00253943	0.00534815
ENSG00000261679	ATP5HP1	6.49	11.61	1.79	1.59e-06	1.54e-05
ENSG00000169020	ATP5I	3125.62	2451.37	-1.28	0.00148082	0.00342231
ENSG00000241468	ATP5J2	2480.3	1556	-1.59	1.46e-06	1.44e-05
ENSG00000237701	ATP5JP1	71.67	201.69	2.81	3.89e-10	3.31e-08
ENSG00000167283	ATP5L	1068.5	1359.06	1.27	0.000332792	0.00100751
ENSG00000249256	ATP5LP3	81.13	95.46	1.18	0.027541	0.0407676
ENSG00000225176	ATP5LP4	29.62	48.45	1.64	0.000187702	0.000630399
ENSG00000241837	ATP5O	2681.86	1854.66	-1.45	0.00111964	0.00271613
ENSG00000125375	ATP5S	16.58	25.35	1.53	0.000213074	0.000697525
ENSG00000105341	ATP5SL	135.25	111.05	-1.22	0.00276943	0.00575523
ENSG00000071553	ATP6AP1	53.74	82.96	1.54	1.22e-06	1.25e-05
ENSG00000182220	ATP6AP2	31.65	45.54	1.44	0.0018937	0.00418497
ENSG00000117410	ATP6V0B	61.85	104.46	1.69	7.89e-05	0.000315095
ENSG00000185883	ATP6V0C	109.2	165.19	1.51	2.4e-05	0.000122076
ENSG00000223513	ATP6V0E1P2	44.55	23.82	-1.87	2.39e-06	2.09e-05
ENSG00000171130	ATP6V0E2	60.86	78.26	1.29	0.0282109	0.0416351
ENSG00000147416	ATP6V1B2	32.82	42.32	1.29	0.00174797	0.00393294
ENSG00000100554	ATP6V1D	443.73	351.37	-1.26	0.00756263	0.0134704
ENSG00000131100	ATP6V1E1	276.95	239.26	-1.16	0.03397	0.0488754
ENSG00000225099	ATP6V1E1P1	19.47	27.38	1.41	0.000302791	0.000933281
ENSG00000128524	ATP6V1F	81.7	114.14	1.4	0.00226869	0.0048597
ENSG00000047249	ATP6V1H	89.73	118.67	1.32	1.86e-06	1.73e-05
ENSG00000143515	ATP8B2	6.49	14.25	2.2	1.8e-05	9.72e-05
ENSG00000166377	ATP9B	9.61	15.09	1.57	2.84e-05	0.000138898
ENSG00000138085	ATRAID	120.09	145.6	1.21	0.00560268	0.0104087
ENSG00000130638	ATXN10	190.55	224.04	1.18	0.0132338	0.0216435
ENSG00000204842	ATXN2	70.55	54.79	-1.29	7.75e-05	0.000311161
ENSG00000168488	ATXN2L	48.69	79.1	1.62	0.000684187	0.0018247
ENSG00000253719	ATXN7L3B	22.95	29.48	1.28	5.53e-05	0.000237166
ENSG00000169857	AVEN	71.02	44.97	-1.58	9.18e-05	0.000353192
ENSG00000160862	AZGP1	259.96	118.86	-2.19	0.00109936	0.00267456
ENSG00000163512	AZI2	93.56	71.11	-1.32	0.00158007	0.00360693
ENSG00000155096	AZIN1	43.51	90.59	2.08	1.54e-08	4.92e-07
ENSG00000166710	B2M	2548.5	4030.22	1.58	0.00952878	0.0163421
ENSG00000162630	B3GALT2	45.08	17.92	-2.52	0.00956112	0.0163881
ENSG00000149541	B3GAT3	10.46	17.34	1.66	6.06e-06	4.3e-05
ENSG00000170340	B3GNT2	9.02	15.57	1.73	1.2e-05	7.15e-05
ENSG00000086062	B4GALT1	38.27	51.49	1.35	0.0259609	0.0387457
ENSG00000117411	B4GALT2	22.57	32.36	1.43	0.000837201	0.00214724
ENSG00000158850	B4GALT3	63.72	46.19	-1.38	0.00182826	0.00407054
ENSG00000027847	B4GALT7	9.81	16.99	1.73	7.9e-05	0.000315095
ENSG00000182240	BACE2	16.66	28.29	1.7	0.00139777	0.00326813
ENSG00000151929	BAG3	81.12	117.51	1.45	0.00211385	0.00458476
ENSG00000204463	BAG6	284.83	340.71	1.2	0.00344503	0.00691559
ENSG00000095739	BAMBI	10.92	17.82	1.63	0.00300106	0.00614022
ENSG00000175334	BANF1	134.49	203.28	1.51	0.000766271	0.00200239
ENSG00000237758	BANF1P3	380.12	248.07	-1.53	0.000320305	0.000976152
ENSG00000223828	BANF1P4	54.11	30.99	-1.75	1.44e-05	8.21e-05
ENSG00000087088	BAX	41	54.65	1.33	0.0177516	0.0278987
ENSG00000076108	BAZ2A	63.3	38.37	-1.65	3.53e-06	2.87e-05
ENSG00000123636	BAZ2B	23.59	13.57	-1.74	6.99e-05	0.000287126
ENSG00000214413	BBIP1	65.76	45.94	-1.43	0.00102184	0.00252304
ENSG00000125124	BBS2	151.43	115.68	-1.31	0.00101504	0.00250833
ENSG00000114439	BBX	19.55	9.53	-2.05	4.06e-06	3.21e-05
ENSG00000187244	BCAM	72.99	118.58	1.62	1.59e-05	8.84e-05
ENSG00000185825	BCAP31	84.53	106.86	1.26	0.00359865	0.00718765
ENSG00000050820	BCAR1	49.69	62.77	1.26	0.00444067	0.00854571
ENSG00000248098	BCKDHA	72.01	113.08	1.57	1.27e-05	7.45e-05
ENSG00000103507	BCKDK	62.47	102.93	1.65	1.05e-07	1.9e-06
ENSG00000119866	BCL11A	17.12	10.59	-1.62	0.00190387	0.00420589
ENSG00000126453	BCL2L12	8.21	14.87	1.81	1.07e-05	6.59e-05
ENSG00000099968	BCL2L13	78.6	56.17	-1.4	0.00065814	0.0017687
ENSG00000129473	BCL2L2	29.1	36.84	1.27	0.000587238	0.00161023
ENSG00000069399	BCL3	14.16	59.03	4.17	5.43e-05	0.000233672
ENSG00000113916	BCL6	80.45	61.7	-1.3	0.0299886	0.0439862
ENSG00000161940	BCL6B	5.95	15.51	2.61	9.08e-05	0.000350472
ENSG00000106635	BCL7B	110.6	93.61	-1.18	0.00282764	0.00585985
ENSG00000186174	BCL9L	57.6	37.13	-1.55	0.000103898	0.000389322
ENSG00000029363	BCLAF1	81.06	45.05	-1.8	2.5e-06	2.18e-05
ENSG00000183337	BCOR	10.17	15.24	1.5	0.000638869	0.00172312
ENSG00000126581	BECN1	177.43	112.39	-1.58	1.79e-10	1.9e-08
ENSG00000165626	BEND7	22.65	11.38	-1.99	2.28e-07	3.35e-06
ENSG00000177951	BET1L	17.98	25.3	1.41	2.68e-05	0.000133338
ENSG00000102409	BEX4	45.33	59.63	1.32	0.0010972	0.00267148
ENSG00000182492	BGN	86.51	202.04	2.34	0.000460554	0.00131922
ENSG00000134107	BHLHE40	11.62	48.68	4.19	5.25e-05	0.000226702
ENSG00000123095	BHLHE41	40.35	27.05	-1.49	0.0140007	0.0227168
ENSG00000132840	BHMT2	15.12	8.35	-1.81	0.00368938	0.0073467
ENSG00000015475	BID	25.51	18.62	-1.37	0.0120369	0.0199487
ENSG00000110330	BIRC2	44.33	33.55	-1.32	0.0208364	0.0320617
ENSG00000197299	BLM	24.45	6.66	-3.67	1.43e-05	8.14e-05
ENSG00000259040	BLOC1S5-TXNDC5	15.83	9.2	-1.72	9.13e-05	0.000351976
ENSG00000106605	BLVRA	37.6	61.59	1.64	1.66e-07	2.67e-06
ENSG00000168283	BMI1	56.71	33.27	-1.7	2.98e-05	0.000144668
ENSG00000125378	BMP4	9.24	20.35	2.2	0.0002794	0.000871553
ENSG00000204217	BMPR2	8.3	14.3	1.72	0.000111778	0.000412368
ENSG00000176171	BNIP3	194.95	165.64	-1.18	0.0274863	0.0407068
ENSG00000145919	BOD1	99.77	80.11	-1.25	0.0012545	0.00298377
ENSG00000183336	BOLA2	24.48	16.29	-1.5	0.000178925	0.000608467
ENSG00000162813	BPNT1	29.82	21.1	-1.41	3.65e-05	0.000170272
ENSG00000106009	BRAT1	10.96	17.31	1.58	1.31e-06	1.32e-05
ENSG00000204256	BRD2	97.09	122.64	1.26	0.0201133	0.0310782
ENSG00000158019	BRE	42.91	57.56	1.34	0.000151593	0.000531602
ENSG00000164713	BRI3	100.85	134.51	1.33	0.0021618	0.00466926
ENSG00000182685	BRICD5	12.34	19.75	1.6	0.0074822	0.013339
ENSG00000254999	BRK1	127.26	159.93	1.26	0.00247834	0.00523429
ENSG00000100916	BRMS1L	22.14	11.5	-1.93	3.11e-06	2.6e-05
ENSG00000168000	BSCL2	13.29	31.98	2.41	0.00379582	0.00751096
ENSG00000064726	BTBD1	186.12	128.75	-1.45	0.000608261	0.00165783
ENSG00000133243	BTBD2	67.41	101.35	1.5	0.00155937	0.00356924
ENSG00000145741	BTF3	334.82	450.71	1.35	0.00019762	0.000654851
ENSG00000134717	BTF3L4	15.15	20.86	1.38	0.000316755	0.000968802
ENSG00000227118	BTF3P13	15.2	22.33	1.47	0.000105797	0.000395692
ENSG00000233594	BTF3P5	184.65	85.75	-2.15	3.96e-08	9.74e-07
ENSG00000219986	BTF3P7	101.71	60.36	-1.69	4.78e-09	2.04e-07
ENSG00000224834	BTF3P9	27.62	17.36	-1.59	3.08e-05	0.000149159
ENSG00000133639	BTG1	68.36	90.42	1.32	0.00928667	0.0159913
ENSG00000159388	BTG2	40.75	228.86	5.62	0.000938329	0.00235789
ENSG00000154640	BTG3	8.08	15.2	1.88	0.000882218	0.00224052
ENSG00000026950	BTN3A1	5.71	11.02	1.93	0.00912063	0.0157509
ENSG00000166167	BTRC	18.52	13.52	-1.37	0.000178169	0.000606935
ENSG00000112276	BVES	44.06	32.4	-1.36	0.0178672	0.028072
ENSG00000197180	BX936347.1	8.65	14.87	1.72	0.00481821	0.00914524
ENSG00000148655	C10orf11	92.8	40.19	-2.31	0.000196318	0.000651623
ENSG00000166275	C10orf32	20.48	30.26	1.48	0.000107557	0.000399767
ENSG00000177354	C10orf71	36	52.36	1.45	0.000896995	0.0022732
ENSG00000236208	C10orf71-AS1	17.39	23.04	1.32	0.0291912	0.0429329
ENSG00000120029	C10orf76	52.73	78.92	1.5	7.39e-05	0.000299268
ENSG00000211450	C11orf31	1272.7	1723.66	1.35	0.00264253	0.00553399
ENSG00000162194	C11orf48	80.8	58.49	-1.38	0.000532662	0.00148577
ENSG00000110696	C11orf58	155.53	121.68	-1.28	0.000914212	0.00230702
ENSG00000175573	C11orf68	35.98	50.97	1.42	4.14e-08	1e-06
ENSG00000149196	C11orf73	26.52	38.48	1.45	1.22e-05	7.28e-05
ENSG00000187479	C11orf96	7.49	40.69	5.43	0.00107315	0.00262317
ENSG00000139637	C12orf10	19.63	32.09	1.63	1.83e-05	9.87e-05
ENSG00000151135	C12orf23	17.6	24.34	1.38	0.0173771	0.0273752
ENSG00000111412	C12orf49	7.24	12.39	1.71	3.31e-06	2.73e-05
ENSG00000111678	C12orf57	118.13	196.58	1.66	4.17e-07	5.43e-06
ENSG00000204954	C12orf73	25.78	16.56	-1.56	5.63e-06	4.09e-05
ENSG00000179933	C14orf119	31.78	39.15	1.23	0.00420594	0.00818537
ENSG00000087302	C14orf166	231.69	188.39	-1.23	0.0193979	0.0301206
ENSG00000184601	C14orf180	55.08	78.27	1.42	0.0237101	0.0358176
ENSG00000188549	C15orf52	172.63	109.98	-1.57	7.99e-07	9.05e-06
ENSG00000205363	C15orf59	146.63	70.84	-2.07	1.14e-06	1.19e-05
ENSG00000130731	C16orf13	64.57	78.74	1.22	0.00569745	0.010565
ENSG00000166780	C16orf45	56.38	71.65	1.27	0.00408469	0.0080002
ENSG00000140688	C16orf58	25.58	40.31	1.58	2.49e-05	0.000125514
ENSG00000103544	C16orf62	16.15	26.06	1.61	2.23e-06	1.97e-05
ENSG00000070761	C16orf80	65.12	51.06	-1.28	0.00251577	0.00530396
ENSG00000155330	C16orf87	17.89	10.17	-1.76	8.07e-06	5.27e-05
ENSG00000153446	C16orf89	15.72	45.97	2.92	0.000254974	0.000806764
ENSG00000258315	C17orf49	31.22	54.29	1.74	1.78e-06	1.67e-05
ENSG00000185504	C17orf70	11.05	16.58	1.5	2e-05	0.000105686
ENSG00000108666	C17orf75	26.34	32.7	1.24	0.0130174	0.0213482
ENSG00000074356	C17orf85	28.76	36.62	1.27	0.0162571	0.0258569
ENSG00000224877	C17orf89	110.06	155.36	1.41	0.000166821	0.000574188
ENSG00000141452	C18orf8	16.45	24.34	1.48	0.00098767	0.00245906
ENSG00000119559	C19orf25	15.67	20.94	1.34	0.00121021	0.00288878
ENSG00000160392	C19orf47	240.69	182.4	-1.32	0.000470846	0.00134418
ENSG00000142444	C19orf52	9.41	14.52	1.54	6.16e-06	4.34e-05
ENSG00000104979	C19orf53	132.92	167.42	1.26	0.00427624	0.00829897
ENSG00000006015	C19orf60	29.26	57.42	1.96	6.52e-09	2.55e-07
ENSG00000130813	C19orf66	10.2	20.73	2.03	1e-05	6.28e-05
ENSG00000231245	C1DP1	42.68	31.56	-1.35	0.0024498	0.00518688
ENSG00000180999	C1orf105	23.71	6.04	-3.93	1.48e-05	8.35e-05
ENSG00000197982	C1orf122	36.07	69.93	1.94	4.16e-05	0.000187755
ENSG00000187642	C1orf170	133.83	101.28	-1.32	0.0164851	0.0261776
ENSG00000119280	C1orf198	37.15	53.07	1.43	0.00259537	0.00544552
ENSG00000143612	C1orf43	435.74	326.43	-1.33	7.41e-06	4.98e-05
ENSG00000118292	C1orf54	14.97	27.39	1.83	0.000441434	0.00127487
ENSG00000162585	C1orf86	31.5	51.91	1.65	1.67e-06	1.59e-05
ENSG00000108561	C1QBP	316.39	212.25	-1.49	2.26e-09	1.1e-07
ENSG00000223953	C1QTNF5	15.54	27.48	1.77	1.13e-05	6.86e-05
ENSG00000166278	C2	6.01	14.02	2.33	0.0239437	0.0361156
ENSG00000174407	C20orf166	28.8	54.62	1.9	0.00155272	0.00356222
ENSG00000174403	C20orf166-AS1	21.34	36.04	1.69	0.00374603	0.00743713
ENSG00000101084	C20orf24	40.29	52.05	1.29	0.00728544	0.0130586
ENSG00000160226	C21orf2	15.9	29.62	1.86	1.22e-08	4.12e-07
ENSG00000160221	C21orf33	212.98	248.43	1.17	0.026353	0.039243
ENSG00000159079	C21orf59	27.47	33.63	1.22	0.0107391	0.0181154
ENSG00000242259	C22orf39	65.96	77.93	1.18	0.00509967	0.00957575
ENSG00000163608	C3orf17	32.98	25.29	-1.3	0.00302648	0.00617949
ENSG00000088543	C3orf18	65.19	48.52	-1.34	0.00169206	0.00382608
ENSG00000056050	C4orf27	37.87	29.65	-1.28	0.00179945	0.00402751
ENSG00000164074	C4orf29	9.75	19.95	2.05	0.00486338	0.0091929
ENSG00000113583	C5orf15	63.31	40.57	-1.56	5.74e-06	4.14e-05
ENSG00000197536	C5orf56	8.76	14.81	1.69	5.64e-06	4.09e-05
ENSG00000186577	C6orf1	24.97	39.25	1.57	7.76e-05	0.000311393
ENSG00000196821	C6orf106	151.85	75.57	-2.01	6.7e-12	1.33e-09
ENSG00000204564	C6orf136	79.95	125.15	1.57	6.08e-06	4.31e-05
ENSG00000204387	C6orf48	41.93	76.2	1.82	1.29e-05	7.55e-05
ENSG00000146576	C7orf26	10.61	16.23	1.53	8.62e-05	0.000337314
ENSG00000146540	C7orf50	71.75	106.16	1.48	0.000137145	0.000488119
ENSG00000164898	C7orf55	69.49	112.87	1.62	6.55e-05	0.000271788
ENSG00000146963	C7orf55-LUC7L2	29.76	42.7	1.43	0.00415259	0.00810654
ENSG00000243317	C7orf73	33.59	42.88	1.28	0.000781547	0.00203339
ENSG00000176907	C8orf4	24.26	40.32	1.66	0.0115572	0.0192772
ENSG00000176731	C8orf59	254.17	173.04	-1.47	1.98e-06	1.81e-05
ENSG00000189376	C8orf76	32.34	23.27	-1.39	0.00147448	0.00340898
ENSG00000253250	C8orf88	74.44	48.4	-1.54	0.00187375	0.00414548
ENSG00000204352	C9orf129	26.42	16.9	-1.56	3.58e-06	2.89e-05
ENSG00000148362	C9orf142	15.64	29.81	1.91	1.9e-07	2.95e-06
ENSG00000171159	C9orf16	27.32	58.11	2.13	2.19e-07	3.26e-06
ENSG00000164972	C9orf24	19.96	42.33	2.12	6.91e-05	0.000285091
ENSG00000148120	C9orf3	115.92	176.82	1.53	0.00264814	0.00554379
ENSG00000147894	C9orf72	17.54	12.23	-1.43	0.00302307	0.00617464
ENSG00000136819	C9orf78	108.52	64.24	-1.69	7.32e-09	2.78e-07
ENSG00000165233	C9orf89	24.05	36.03	1.5	0.000535386	0.00149197
ENSG00000167434	CA4	19.96	38.64	1.94	0.00699374	0.0126001
ENSG00000102547	CAB39L	29.6	15.66	-1.89	4.32e-05	0.000193546
ENSG00000099991	CABIN1	23.73	32.81	1.38	0.00115061	0.00277706
ENSG00000157445	CACNA2D3	27.59	13.33	-2.07	3.7e-07	4.99e-06
ENSG00000165995	CACNB2	24.27	12.71	-1.91	0.000337859	0.00102077
ENSG00000151893	CACUL1	18.52	12.97	-1.43	2.74e-05	0.000135714
ENSG00000116161	CACYBP	69.8	40.28	-1.73	8.03e-05	0.000319396
ENSG00000177855	CACYBPP2	16.66	5.94	-2.8	1.75e-12	4.75e-10
ENSG00000084774	CAD	5.4	11.37	2.11	5.22e-06	3.88e-05
ENSG00000182985	CADM1	56.88	43.61	-1.3	0.0101033	0.0172135
ENSG00000081803	CADPS2	16.33	8.64	-1.89	0.00135269	0.00317672
ENSG00000136436	CALCOCO2	374.28	199.54	-1.88	8.73e-10	5.85e-08
ENSG00000229097	CALM2P2	46.3	21.95	-2.11	9.4e-06	5.94e-05
ENSG00000233662	CALM2P4	51.03	33.89	-1.51	0.00112441	0.00272438
ENSG00000128595	CALU	266.67	176.36	-1.51	0.0166143	0.0263336
ENSG00000058404	CAMK2B	78.09	106.48	1.36	0.000129867	0.000466113
ENSG00000164615	CAMLG	14.98	27.07	1.81	8.23e-06	5.35e-05
ENSG00000130559	CAMSAP1	18.45	13.12	-1.41	1.69e-05	9.24e-05
ENSG00000171735	CAMTA1	146.88	233.54	1.59	9.21e-09	3.27e-07
ENSG00000108509	CAMTA2	73.3	89.5	1.22	0.00742779	0.0132563
ENSG00000144712	CAND2	19.99	30.2	1.51	4.82e-06	3.63e-05
ENSG00000171302	CANT1	16.08	23.02	1.43	0.00123533	0.00294168
ENSG00000127022	CANX	466.53	375.64	-1.24	0.0219093	0.0334021
ENSG00000103326	CAPN15	8.9	15.79	1.77	0.00093975	0.00236047
ENSG00000092529	CAPN3	13.72	25.13	1.83	0.000127726	0.00046019
ENSG00000126247	CAPNS1	799.71	1099.77	1.38	0.000157316	0.000548836
ENSG00000110888	CAPRIN2	36.11	21.85	-1.65	1.52e-05	8.49e-05
ENSG00000180881	CAPS2	17.26	10.7	-1.61	0.000110675	0.000408805
ENSG00000198898	CAPZA2	484.7	330.68	-1.47	0.00273209	0.00568161
ENSG00000105483	CARD8	37.79	29.02	-1.3	0.00829249	0.0145871
ENSG00000213995	CARKD	17.82	27.7	1.55	3.37e-07	4.66e-06
ENSG00000127995	CASD1	8.99	14.51	1.61	7.44e-05	0.000300869
ENSG00000177303	CASKIN2	19.61	29.73	1.52	0.000659137	0.00177055
ENSG00000164305	CASP3	12.4	18.94	1.53	0.0105404	0.0178257
ENSG00000143318	CASQ1	36.96	54.45	1.47	0.0333351	0.0481014
ENSG00000118729	CASQ2	2418.6	1870.96	-1.29	3.14e-05	0.000151067
ENSG00000153113	CAST	404.21	316.49	-1.28	0.00055849	0.00154479
ENSG00000105971	CAV2	181.02	243.25	1.34	0.00566127	0.0105045
ENSG00000114423	CBLB	58.55	31.79	-1.84	7.83e-05	0.000313526
ENSG00000160200	CBS	17.86	9.34	-1.91	0.0250022	0.0374749
ENSG00000172785	CBWD1	16.33	8.87	-1.84	6.66e-05	0.000276066
ENSG00000108468	CBX1	46.88	32.6	-1.44	2.13e-06	1.9e-05
ENSG00000217241	CBX3P9	123.13	92.67	-1.33	0.00460339	0.00882464
ENSG00000094916	CBX5	53.46	24.77	-2.16	1.14e-12	4.01e-10
ENSG00000183741	CBX6	13.38	18.99	1.42	0.000475533	0.00135349
ENSG00000100307	CBX7	58.09	82.13	1.41	3.13e-05	0.000150852
ENSG00000100211	CBY1	33.75	42.09	1.25	0.000371115	0.00110445
ENSG00000158941	CCAR2	58.09	92.47	1.59	6.51e-07	7.82e-06
ENSG00000176476	CCDC101	13.6	19.82	1.46	0.000136468	0.000485998
ENSG00000159884	CCDC107	50.43	66.35	1.32	0.0172394	0.0271726
ENSG00000160799	CCDC12	66.44	50.81	-1.31	9.72e-06	6.1e-05
ENSG00000104957	CCDC130	30.01	39.35	1.31	0.000968348	0.00242209
ENSG00000004766	CCDC132	19.97	11.97	-1.67	0.000203904	0.000671565
ENSG00000181982	CCDC149	18.66	12.59	-1.48	0.000157337	0.000548836
ENSG00000183401	CCDC159	29.67	42.44	1.43	7.04e-05	0.00028861
ENSG00000177868	CCDC23	40.49	30.89	-1.31	0.000812324	0.00209698
ENSG00000147419	CCDC25	33.35	22.91	-1.46	4.73e-06	3.58e-05
ENSG00000151468	CCDC3	5.35	18.9	3.53	1.28e-05	7.5e-05
ENSG00000180329	CCDC43	31.2	24.29	-1.28	0.000313291	0.000961168
ENSG00000108588	CCDC47	112.78	82.96	-1.36	0.000120741	0.000441065
ENSG00000120860	CCDC53	142.5	108.41	-1.31	0.000532161	0.00148534
ENSG00000176155	CCDC57	15.99	22.72	1.42	0.0143707	0.0232412
ENSG00000160124	CCDC58	75.5	50.08	-1.51	0.00014792	0.00051964
ENSG00000133773	CCDC59	34.11	27.54	-1.24	0.0137207	0.0223354
ENSG00000198624	CCDC69	244.62	98.94	-2.47	1.63e-11	2.63e-09
ENSG00000091986	CCDC80	135.74	265.99	1.96	0.0126087	0.0207522
ENSG00000186166	CCDC84	17.37	24.43	1.41	0.00050598	0.00142738
ENSG00000175602	CCDC85B	18.13	47.76	2.63	2.82e-08	7.68e-07
ENSG00000205476	CCDC85C	23.59	17.21	-1.37	0.00649885	0.011823
ENSG00000015133	CCDC88C	39.93	31.56	-1.27	0.00742913	0.0132563
ENSG00000137500	CCDC90B	53.95	41.93	-1.29	0.0231946	0.0351458
ENSG00000123106	CCDC91	65.59	39.85	-1.65	7.04e-05	0.00028861
ENSG00000119242	CCDC92	77.15	56.82	-1.36	4.2e-05	0.000189184
ENSG00000137077	CCL21	14.13	45.2	3.2	0.00929877	0.0160029
ENSG00000110092	CCND1	43.75	63.97	1.46	0.000815254	0.00210272
ENSG00000118971	CCND2	28.26	57.88	2.05	9.07e-06	5.75e-05
ENSG00000166946	CCNDBP1	50.98	66.33	1.3	0.000533501	0.00148741
ENSG00000138764	CCNG2	6.65	12.14	1.83	0.00169213	0.00382608
ENSG00000221978	CCNL2	104.61	133.32	1.27	0.000517506	0.0014537
ENSG00000260916	CCPG1	128.07	94.41	-1.36	0.00210363	0.00456924
ENSG00000173992	CCS	25.51	36.47	1.43	4.36e-05	0.00019487
ENSG00000115484	CCT4	112.79	133.58	1.18	0.0236194	0.035726
ENSG00000146731	CCT6A	67.91	86.58	1.27	0.0319697	0.0464347
ENSG00000226015	CCT8P1	40.04	29.81	-1.34	0.00160546	0.00365648
ENSG00000177697	CD151	236.62	384.4	1.62	0.00132885	0.00312812
ENSG00000135218	CD36	1169.83	907.34	-1.29	0.0132308	0.0216435
ENSG00000101017	CD40	7.86	15.15	1.93	0.0227471	0.0345468
ENSG00000026508	CD44	18.42	39.04	2.12	0.0328521	0.047508
ENSG00000085063	CD59	1003.71	781.43	-1.28	0.0116153	0.0193577
ENSG00000019582	CD74	386.82	1186.95	3.07	9.07e-06	5.75e-05
ENSG00000110651	CD81	429.51	644.19	1.5	0.000100279	0.000378923
ENSG00000010278	CD9	49.86	114.53	2.3	6.76e-06	4.66e-05
ENSG00000125810	CD93	22.93	36.87	1.61	0.000245683	0.000781934
ENSG00000123146	CD97	13.17	18.48	1.4	0.0198563	0.0307122
ENSG00000002586	CD99	62.32	40.4	-1.54	0.00031751	0.000970614
ENSG00000102181	CD99L2	73.22	61.61	-1.19	0.0048484	0.0091758
ENSG00000176386	CDC26	14.07	6.48	-2.17	1.38e-07	2.32e-06
ENSG00000004897	CDC27	70.75	41.35	-1.71	1.37e-07	2.32e-06
ENSG00000099804	CDC34	126.98	150.66	1.19	0.0261583	0.0390018
ENSG00000105401	CDC37	308.17	247.25	-1.25	0.000931287	0.00234316
ENSG00000070831	CDC42	40.37	56.37	1.4	0.000472687	0.00134698
ENSG00000143776	CDC42BPA	21.38	16.06	-1.33	0.00394007	0.00775007
ENSG00000128283	CDC42EP1	9.92	24	2.42	5.35e-06	3.95e-05
ENSG00000167617	CDC42EP5	29.03	45.64	1.57	0.00136304	0.00319849
ENSG00000237350	CDC42P6	53.89	39.82	-1.35	5.67e-05	0.000241341
ENSG00000197622	CDC42SE1	43.95	64.99	1.48	0.00210209	0.00456922
ENSG00000134371	CDC73	10.1	15.88	1.57	9.85e-05	0.000374814
ENSG00000164649	CDCA7L	52.58	37.08	-1.42	0.0313175	0.045632
ENSG00000179776	CDH5	28.49	46.22	1.62	7.45e-06	4.98e-05
ENSG00000089486	CDIP1	48.42	57.26	1.18	0.0182086	0.0285027
ENSG00000103502	CDIPT	100.33	133.06	1.33	0.000222502	0.00072219
ENSG00000185324	CDK10	25.21	39.86	1.58	0.00184463	0.0040947
ENSG00000248333	CDK11B	91.49	78.11	-1.17	0.0208465	0.0320674
ENSG00000102225	CDK16	153.28	193.95	1.27	0.00729975	0.0130763
ENSG00000059758	CDK17	23.38	15.81	-1.48	0.00187111	0.00414352
ENSG00000135446	CDK4	94.62	123.62	1.31	8.11e-05	0.000321861
ENSG00000136861	CDK5RAP2	64.71	41.48	-1.56	2.76e-06	2.35e-05
ENSG00000108465	CDK5RAP3	54.66	87	1.59	2.58e-05	0.000129417
ENSG00000136807	CDK9	33.36	58.4	1.75	1.21e-07	2.11e-06
ENSG00000124762	CDKN1A	58.91	117.11	1.99	0.0106185	0.0179374
ENSG00000129757	CDKN1C	26.79	55.45	2.07	0.000156752	0.000547437
ENSG00000129355	CDKN2D	17.41	12.37	-1.41	4.26e-05	0.000191394
ENSG00000172216	CEBPB	21.91	45.15	2.06	0.00926926	0.015966
ENSG00000093072	CECR1	31.6	57.6	1.82	0.0102478	0.0174049
ENSG00000149187	CELF1	56.48	41.21	-1.37	0.000416366	0.0012101
ENSG00000125817	CENPB	34.41	44.65	1.3	0.00050317	0.0014203
ENSG00000102901	CENPT	35.76	42.59	1.19	0.0216732	0.03311
ENSG00000166582	CENPV	18.43	11	-1.68	0.000870492	0.00221605
ENSG00000116198	CEP104	46.95	30.01	-1.56	1.51e-05	8.47e-05
ENSG00000154240	CEP112	37.85	21.67	-1.75	0.0001814	0.000613385
ENSG00000143702	CEP170	38.77	28.57	-1.36	0.0135029	0.022029
ENSG00000182923	CEP63	51.06	35.29	-1.45	0.000730208	0.00192467
ENSG00000114107	CEP70	25.82	16.28	-1.59	0.00021899	0.000712975
ENSG00000167123	CERCAM	7.68	14.54	1.89	0.0053101	0.00993019
ENSG00000100422	CERK	71.5	52.17	-1.37	0.000955179	0.00239418
ENSG00000143418	CERS2	104.82	133.85	1.28	0.0048564	0.00918261
ENSG00000090661	CERS4	15.19	21.62	1.42	0.00435096	0.00841107
ENSG00000139624	CERS5	25.76	45.79	1.78	8.58e-06	5.52e-05
ENSG00000172831	CES2	144.84	101.54	-1.43	0.030988	0.0452405
ENSG00000197766	CFD	54.9	154.72	2.82	0.00613902	0.0112508
ENSG00000153774	CFDP1	85.87	63.93	-1.34	0.0193602	0.0300855
ENSG00000000971	CFH	26.38	61.35	2.33	0.0120685	0.0199955
ENSG00000003402	CFLAR	214.28	172.09	-1.25	0.000517475	0.0014537
ENSG00000163320	CGGBP1	48.71	33.7	-1.45	2.83e-05	0.000138542
ENSG00000128849	CGNL1	5.7	10.89	1.91	0.00156421	0.00357802
ENSG00000250479	CHCHD10	2415.38	1804.66	-1.34	3.41e-05	0.000160733
ENSG00000106153	CHCHD2	215.18	269.27	1.25	0.00166014	0.00376375
ENSG00000106554	CHCHD3	249.22	145.29	-1.72	1.2e-09	6.8e-08
ENSG00000214973	CHCHD3P3	99.67	69.07	-1.44	3.72e-05	0.000172934
ENSG00000163528	CHCHD4	34.22	24.26	-1.41	7.71e-08	1.54e-06
ENSG00000213964	CHCHD4P4	32.95	15.74	-2.09	4.24e-08	1.01e-06
ENSG00000125611	CHCHD5	16.28	27.39	1.68	3.36e-06	2.76e-05
ENSG00000173575	CHD2	23.41	13.65	-1.72	4.98e-05	0.000218473
ENSG00000111642	CHD4	797.75	591.78	-1.35	0.00357293	0.00714107
ENSG00000124177	CHD6	13.33	8.11	-1.64	6.46e-06	4.5e-05
ENSG00000085872	CHERP	17.83	24.66	1.38	7.3e-05	0.000296616
ENSG00000177830	CHID1	67.86	81	1.19	0.0182711	0.0285719
ENSG00000100288	CHKB	89.61	104.56	1.17	0.0308351	0.0450725
ENSG00000131165	CHMP1A	40.62	56.64	1.39	6.23e-06	4.37e-05
ENSG00000255112	CHMP1B	20.86	29.34	1.41	0.00492966	0.00929753
ENSG00000115561	CHMP3	308.07	193.71	-1.59	2.55e-11	3.53e-09
ENSG00000258469	CHMP4BP1	30.69	16.64	-1.84	5.41e-06	3.97e-05
ENSG00000086065	CHMP5	31.91	45.78	1.43	0.000847664	0.00216662
ENSG00000106069	CHN2	35.42	22.5	-1.57	0.000643104	0.00173078
ENSG00000110172	CHORDC1	27.14	20.82	-1.3	0.0126087	0.0207522
ENSG00000033100	CHPF2	9.34	16.31	1.75	1.86e-05	9.98e-05
ENSG00000122863	CHST3	8.49	14.94	1.76	0.000659425	0.00177055
ENSG00000147119	CHST7	7.8	16.13	2.07	0.0110407	0.0185485
ENSG00000160679	CHTOP	56.06	76.85	1.37	0.000308973	0.000949387
ENSG00000079432	CIC	13.43	18.61	1.39	0.00227563	0.0048683
ENSG00000138615	CILP	26.29	47.65	1.81	0.0217286	0.0331691
ENSG00000100865	CINP	50.82	32.4	-1.57	3.44e-07	4.72e-06
ENSG00000099622	CIRBP	222.83	316.19	1.42	7.18e-05	0.000292897
ENSG00000141076	CIRH1A	14.59	22.32	1.53	0.00239152	0.00507975
ENSG00000122873	CISD1	180.26	156.56	-1.15	0.0220583	0.0335983
ENSG00000114737	CISH	10	25.58	2.56	0.00216968	0.0046803
ENSG00000179862	CITED4	23.32	15.61	-1.49	0.00247625	0.00523173
ENSG00000175216	CKAP5	83.15	56.6	-1.47	6.16e-08	1.33e-06
ENSG00000217555	CKLF	9.78	15.33	1.57	0.00373556	0.00742019
ENSG00000104879	CKM	4776.89	3354.19	-1.42	0.0110595	0.0185613
ENSG00000131730	CKMT2	1759.51	1299.02	-1.35	0.00054487	0.00151313
ENSG00000268942	CKS1B	37.96	19.58	-1.94	3.91e-05	0.000178945
ENSG00000163539	CLASP2	82.12	48.43	-1.7	7.2e-06	4.88e-05
ENSG00000121940	CLCC1	37.37	30.28	-1.23	0.00789881	0.0139689
ENSG00000109572	CLCN3	36.41	19.36	-1.88	1.17e-05	7.01e-05
ENSG00000184113	CLDN5	11.96	54.41	4.55	2.89e-06	2.44e-05
ENSG00000163815	CLEC3B	53.15	96.97	1.82	1.86e-05	9.97e-05
ENSG00000153132	CLGN	94.94	59.63	-1.59	0.00176915	0.00397009
ENSG00000130779	CLIP1	86.47	56.33	-1.54	0.000134569	0.000480383
ENSG00000013441	CLK1	123.18	179.44	1.46	0.0127211	0.0209125
ENSG00000179335	CLK3	47.35	58.44	1.23	0.0147738	0.0238091
ENSG00000113240	CLK4	30.65	24.55	-1.25	0.029946	0.0439346
ENSG00000049656	CLPTM1L	72.56	82.59	1.14	0.0278709	0.0411815
ENSG00000166855	CLPX	72.7	38.68	-1.88	5.15e-12	1.09e-09
ENSG00000171603	CLSTN1	42.04	55.57	1.32	0.000243696	0.00077727
ENSG00000139182	CLSTN3	9.23	21.21	2.3	0.000321821	0.00097827
ENSG00000122705	CLTA	54.14	72.6	1.34	0.00411065	0.00803782
ENSG00000120885	CLU	495.78	674.69	1.36	0.0268647	0.0398952
ENSG00000111726	CMAS	49.08	37.74	-1.3	0.000519414	0.00145837
ENSG00000103121	CMC2	186.66	152.85	-1.22	0.0244336	0.0367336
ENSG00000182712	CMC4	31.3	23.48	-1.33	0.000617165	0.00167596
ENSG00000153815	CMIP	6.48	15.31	2.36	8.33e-07	9.32e-06
ENSG00000140931	CMTM3	9.71	20.36	2.1	2.73e-05	0.000135299
ENSG00000091317	CMTM6	11.36	17.26	1.52	0.00502427	0.00944607
ENSG00000137200	CMTR1	19.09	25.59	1.34	4.4e-06	3.4e-05
ENSG00000133313	CNDP2	67.99	83.11	1.22	0.00340644	0.00684274
ENSG00000100528	CNIH1	104.38	87.87	-1.19	0.00886949	0.015411
ENSG00000143771	CNIH4	19.91	27.65	1.39	0.00220297	0.00473858
ENSG00000153721	CNKSR3	15.12	22.56	1.49	0.00763043	0.0135708
ENSG00000158158	CNNM4	14.81	19.97	1.35	0.0218117	0.0332704
ENSG00000125107	CNOT1	126.22	85.1	-1.48	5.63e-08	1.24e-06
ENSG00000111596	CNOT2	40.81	33.84	-1.21	0.0103445	0.0175442
ENSG00000088038	CNOT3	15.09	20.79	1.38	0.00371735	0.00739746
ENSG00000198791	CNOT7	75.8	49.82	-1.52	3.29e-06	2.72e-05
ENSG00000155508	CNOT8	19.74	24.82	1.26	0.0130373	0.0213685
ENSG00000181924	COA4	72.61	59.04	-1.23	0.0200853	0.0310504
ENSG00000183513	COA5	45.58	56.42	1.24	0.000106809	0.000397962
ENSG00000068120	COASY	27.21	36.7	1.35	0.00716154	0.0128636
ENSG00000166685	COG1	36.23	44.19	1.22	0.0159448	0.0254689
ENSG00000103051	COG4	33.22	42.58	1.28	0.000352557	0.00105767
ENSG00000164597	COG5	47.9	35.69	-1.34	0.0086827	0.0151661
ENSG00000111799	COL12A1	15.53	29.77	1.92	0.00109662	0.00267116
ENSG00000204291	COL15A1	24.37	48.91	2.01	0.00109893	0.00267456
ENSG00000084636	COL16A1	47.61	136.32	2.86	1.7e-06	1.62e-05
ENSG00000182871	COL18A1	41.68	71.59	1.72	0.000327414	0.00099274
ENSG00000108821	COL1A1	98.28	169.81	1.73	0.00526278	0.00985407
ENSG00000164692	COL1A2	129.86	251.12	1.93	0.00295487	0.00606028
ENSG00000168542	COL3A1	85.61	145.39	1.7	0.00564112	0.0104769
ENSG00000187498	COL4A1	96.7	118.97	1.23	0.0330913	0.0477958
ENSG00000134871	COL4A2	71.26	108.88	1.53	0.000565296	0.00156072
ENSG00000130635	COL5A1	12.8	72.56	5.67	5.29e-10	4.04e-08
ENSG00000142156	COL6A1	116.01	196.62	1.69	0.000557444	0.00154262
ENSG00000142173	COL6A2	143.83	279.37	1.94	0.000361147	0.00107909
ENSG00000114270	COL7A1	25.77	41.69	1.62	0.00284437	0.00588634
ENSG00000206561	COLQ	12.51	28.68	2.29	0.0046867	0.00894692
ENSG00000173163	COMMD1	72.9	94.31	1.29	0.0089034	0.0154609
ENSG00000145781	COMMD10	23.95	30.55	1.28	0.00247238	0.00522782
ENSG00000140365	COMMD4	21.05	35.02	1.66	6.66e-07	7.94e-06
ENSG00000170619	COMMD5	10.78	16.28	1.51	3.43e-07	4.72e-06
ENSG00000093010	COMT	64.06	95.03	1.48	0.00211693	0.00458859
ENSG00000122218	COPA	67.65	85.67	1.27	3.48e-07	4.75e-06
ENSG00000184432	COPB2	93.94	75.24	-1.25	0.000740864	0.00194882
ENSG00000181789	COPG1	61.94	93	1.5	3.54e-06	2.87e-05
ENSG00000158623	COPG2	19.17	27.04	1.41	6.09e-06	4.31e-05
ENSG00000172301	COPRS	103.31	73.81	-1.4	7.2e-07	8.41e-06
ENSG00000166200	COPS2	95.78	58.81	-1.63	5.09e-05	0.000222041
ENSG00000141030	COPS3	298.08	205.45	-1.45	3.61e-08	9.18e-07
ENSG00000121022	COPS5	169.59	121.21	-1.4	7.81e-06	5.14e-05
ENSG00000111652	COPS7A	46.56	72.04	1.55	6.85e-08	1.44e-06
ENSG00000144524	COPS7B	18.11	25.69	1.42	0.000706229	0.00187342
ENSG00000198612	COPS8	56.34	67.93	1.21	0.015559	0.0249329
ENSG00000214552	COPS8P2	22.22	27.77	1.25	0.00581777	0.0107513
ENSG00000005243	COPZ2	49.4	88.73	1.8	7.45e-08	1.52e-06
ENSG00000135469	COQ10A	247.35	171.83	-1.44	0.000783058	0.00203554
ENSG00000115520	COQ10B	20.28	31.56	1.56	0.0001602	0.000557518
ENSG00000173085	COQ2	38.44	28.7	-1.34	4.99e-05	0.000218559
ENSG00000132423	COQ3	55.72	42.6	-1.31	0.00289474	0.00596983
ENSG00000167113	COQ4	23.25	32.02	1.38	2.07e-07	3.15e-06
ENSG00000119723	COQ6	65.66	85.54	1.3	0.000343838	0.00103412
ENSG00000088682	COQ9	312.65	255.25	-1.22	0.000160927	0.000558416
ENSG00000172725	CORO1B	39.27	59.32	1.51	0.0107425	0.0181161
ENSG00000262246	CORO7	16.51	24.13	1.46	0.000101943	0.000382962
ENSG00000006695	COX10	23.26	28.26	1.21	0.00318335	0.00646435
ENSG00000178449	COX14	131.1	161.15	1.23	0.00463956	0.00887685
ENSG00000014919	COX15	31.89	37.45	1.17	0.00327762	0.00660624
ENSG00000138495	COX17	420.6	283.89	-1.48	7.83e-05	0.000313526
ENSG00000205105	COX17P1	45.22	25.97	-1.74	0.00061809	0.00167771
ENSG00000235013	COX20P2	5.18	10.29	1.99	0.000236376	0.000758388
ENSG00000258956	COX4I1P1	16.27	5.06	-3.22	1.94e-10	2e-08
ENSG00000131055	COX4I2	17.54	25.8	1.47	0.00350161	0.00701972
ENSG00000135940	COX5B	829.21	1012.45	1.22	0.0103856	0.0176038
ENSG00000226976	COX6A1P2	14.69	23.72	1.61	0.000184792	0.000622027
ENSG00000126267	COX6B1	1824.4	2234.81	1.22	0.0104492	0.0176965
ENSG00000164919	COX6C	2381.77	1768.88	-1.35	0.00105922	0.00260025
ENSG00000112695	COX7A2	2167.69	1740.74	-1.25	0.00995996	0.0170033
ENSG00000236764	COX7A2P2	117.54	197.62	1.68	0.000180994	0.000612705
ENSG00000131174	COX7B	1247.49	916.9	-1.36	2.06e-05	0.000108403
ENSG00000243453	COX7BP1	30.98	7.75	-4	9.21e-05	0.000353984
ENSG00000127184	COX7C	2077.21	2360.24	1.14	0.0294508	0.043304
ENSG00000235957	COX7CP1	23.31	126.3	5.42	2.8e-10	2.69e-08
ENSG00000176340	COX8A	726.53	1062.18	1.46	4.46e-05	0.000198635
ENSG00000160111	CPAMD8	37.15	24.35	-1.53	0.0208508	0.0320674
ENSG00000108582	CPD	17.66	8.64	-2.04	8.87e-09	3.18e-07
ENSG00000109472	CPE	38.96	75	1.93	6.34e-05	0.000264702
ENSG00000104324	CPQ	19.22	32.94	1.71	2.54e-05	0.000127805
ENSG00000071894	CPSF1	45.01	66.13	1.47	0.0013336	0.00313807
ENSG00000165934	CPSF2	19.71	12.86	-1.53	0.000464971	0.00133123
ENSG00000127054	CPSF3L	170.63	143	-1.19	0.000254481	0.000806061
ENSG00000111605	CPSF6	69.83	41.04	-1.7	0.000129423	0.000464798
ENSG00000169372	CRADD	42.81	82.49	1.93	5.27e-10	4.04e-08
ENSG00000113851	CRBN	66.32	52.8	-1.26	0.011958	0.0198401
ENSG00000118260	CREB1	15.14	8.42	-1.8	1.78e-06	1.67e-05
ENSG00000107175	CREB3	16.4	21.65	1.32	0.0156978	0.0251012
ENSG00000005339	CREBBP	36.36	27.9	-1.3	0.00878762	0.0153
ENSG00000143162	CREG1	79.58	97.56	1.23	0.034582	0.049684
ENSG00000163703	CRELD1	56.86	77.4	1.36	0.00286653	0.0059219
ENSG00000184164	CRELD2	15.02	20.9	1.39	0.002163	0.00466926
ENSG00000095794	CREM	52.84	78.08	1.48	0.0207015	0.0318954
ENSG00000150938	CRIM1	21.33	29.75	1.39	0.0198165	0.0306667
ENSG00000213145	CRIP1	50.05	97.07	1.94	0.000728011	0.00192265
ENSG00000182351	CRIP1P4	11.93	36.74	3.08	5.23e-06	3.88e-05
ENSG00000182809	CRIP2	672.93	1050.29	1.56	7.45e-06	4.98e-05
ENSG00000146215	CRIP3	32.82	59.52	1.81	0.0343199	0.0493431
ENSG00000103196	CRISPLD2	13.93	25.11	1.8	0.0309536	0.0452013
ENSG00000099942	CRKL	16.72	22.35	1.34	1.69e-05	9.24e-05
ENSG00000170275	CRTAP	63.78	93.55	1.47	0.00125091	0.00297644
ENSG00000121671	CRY2	33.27	52.65	1.58	6.84e-06	4.7e-05
ENSG00000080200	CRYBG3	12.45	19.79	1.59	0.00200936	0.00440463
ENSG00000103316	CRYM	138.08	207.6	1.5	0.0202187	0.0312161
ENSG00000205758	CRYZL1	67.45	52.35	-1.29	0.00627654	0.0114767
ENSG00000139631	CSAD	31.91	43.56	1.37	0.00608921	0.0111732
ENSG00000009307	CSDE1	909.7	543.49	-1.67	1.73e-09	9.12e-08
ENSG00000182578	CSF1R	13.29	24.43	1.84	0.00212676	0.00460437
ENSG00000147408	CSGALNACT1	48.63	34.95	-1.39	0.00151811	0.00349763
ENSG00000113712	CSNK1A1	162.71	125.85	-1.29	0.00269886	0.00563217
ENSG00000213923	CSNK1E	113.47	140.15	1.24	0.00120239	0.00287704
ENSG00000070770	CSNK2A2	49.4	39.27	-1.26	0.00932293	0.0160352
ENSG00000254598	CSNK2A3	65.53	45.6	-1.44	3.19e-10	2.85e-08
ENSG00000204435	CSNK2B	100.56	135.99	1.35	0.000198529	0.000657496
ENSG00000173546	CSPG4	7.7	16.06	2.09	0.000270902	0.000849492
ENSG00000144655	CSRNP1	10.51	39.68	3.78	0.00377506	0.00747981
ENSG00000159176	CSRP1	69.9	140.1	2	0.000530526	0.00148331
ENSG00000175183	CSRP2	34.13	24.1	-1.42	0.00551163	0.0102652
ENSG00000129170	CSRP3	1406.06	2302.79	1.64	0.00156441	0.00357802
ENSG00000160213	CSTB	132.8	78.08	-1.7	9.99e-08	1.84e-06
ENSG00000239622	CTA-242H14.1	10.27	16.67	1.62	1.36e-05	7.82e-05
ENSG00000233080	CTA-714B7.5	35.7	20.38	-1.75	7.6e-06	5.06e-05
ENSG00000273237	CTB-119C2.1	16.74	7.57	-2.21	1.62e-05	8.95e-05
ENSG00000269765	CTB-187L3.1	43.49	33.19	-1.31	1.37e-06	1.37e-05
ENSG00000249192	CTB-36O1.3	498016	342510	-1.45	0.0012866	0.00304189
ENSG00000244921	CTB-36O1.7	12395.6	8057.6	-1.54	0.00299671	0.00613342
ENSG00000267385	CTB-50L17.14	14.58	5.91	-2.47	2.22e-07	3.28e-06
ENSG00000268032	CTB-52I2.4	21.51	31.44	1.46	9.65e-05	0.000368894
ENSG00000260497	CTB-55P19.1	131.21	50.75	-2.59	0.00294769	0.00604764
ENSG00000229119	CTB-63M22.1	22.48	56.43	2.51	4.26e-06	3.33e-05
ENSG00000253683	CTB-79E8.3	71.62	41.02	-1.75	0.000144634	0.000511168
ENSG00000230551	CTB-89H12.4	21.3	40.81	1.92	7.93e-06	5.2e-05
ENSG00000248930	CTC-250P20.1	15.36	9.36	-1.64	6.01e-06	4.27e-05
ENSG00000253785	CTC-308K20.3	14.75	8.33	-1.77	2.71e-07	3.84e-06
ENSG00000249921	CTC-329H14.1	6.5	11.7	1.8	1.23e-05	7.32e-05
ENSG00000268205	CTC-444N24.11	6.63	15.77	2.38	1.79e-06	1.68e-05
ENSG00000267660	CTC-479C5.17	7.86	14.33	1.82	8.09e-07	9.13e-06
ENSG00000233913	CTC-575D19.1	40.38	72.45	1.79	1.03e-05	6.41e-05
ENSG00000259479	CTD-2008A1.2	19.95	13	-1.53	0.0030779	0.00627159
ENSG00000264281	CTD-2031P19.4	51.89	8.02	-6.47	9.52e-06	6e-05
ENSG00000248966	CTD-2089O24.1	11.84	5.34	-2.22	1.18e-08	4.01e-07
ENSG00000232864	CTD-2090I13.2	15.56	8.68	-1.79	1.44e-07	2.38e-06
ENSG00000242477	CTD-2161E19.1	19.23	26.64	1.39	0.00155688	0.00356924
ENSG00000242327	CTD-2184D3.1	82.98	113.02	1.36	0.00104206	0.00256657
ENSG00000178464	CTD-2192J16.15	230.99	306.46	1.33	0.00149541	0.00345201
ENSG00000269242	CTD-2192J16.22	14.89	9.11	-1.63	7.2e-06	4.88e-05
ENSG00000249774	CTD-2206G10.2	60.98	440.62	7.23	1.18e-15	2.21e-12
ENSG00000249286	CTD-2210P15.2	16.6	10.46	-1.59	0.00163324	0.00370981
ENSG00000225138	CTD-2228K2.7	6.63	12.82	1.93	0.0123211	0.0203349
ENSG00000230502	CTD-2230M5.1	18.1	10.96	-1.65	0.0215569	0.0329746
ENSG00000185641	CTD-2287O16.1	1065.77	670.33	-1.59	1.4e-07	2.33e-06
ENSG00000253982	CTD-2336O2.1	27.37	39.46	1.44	0.000379091	0.00112328
ENSG00000266479	CTD-2515C13.1	114	33.24	-3.43	8.06e-10	5.52e-08
ENSG00000267319	CTD-2528L19.3	60.31	22.37	-2.7	1.34e-11	2.34e-09
ENSG00000267475	CTD-2538C1.2	10.79	5.55	-1.94	0.000256093	0.000809244
ENSG00000273420	CTD-2540B15.13	5.85	12.39	2.12	0.000146508	0.0005162
ENSG00000268518	CTD-2545M3.8	17.4	36.68	2.11	0.00137318	0.00321975
ENSG00000260521	CTD-2576F9.1	10.79	21.36	1.98	1.1e-07	1.97e-06
ENSG00000213293	CTD-2666L21.3	16.62	45.07	2.71	1.05e-06	1.12e-05
ENSG00000213315	CTD-3035D6.1	87.6	120.32	1.37	0.00160279	0.00365179
ENSG00000266916	CTD-3064H18.1	21.36	12.69	-1.68	0.000222513	0.00072219
ENSG00000144579	CTDSP1	55.36	79.29	1.43	0.000165625	0.000571745
ENSG00000175215	CTDSP2	110.17	89.25	-1.23	0.0212995	0.0326396
ENSG00000144677	CTDSPL	17.18	24.83	1.45	0.00184158	0.00409103
ENSG00000150281	CTF1	7.37	18.84	2.56	2.03e-10	2.05e-08
ENSG00000118523	CTGF	33.72	256.6	7.61	2.93e-05	0.000142908
ENSG00000044115	CTNNA1	450.06	373.72	-1.2	0.00856622	0.0150066
ENSG00000249026	CTNNAP1	18.09	12.32	-1.47	2.79e-08	7.62e-07
ENSG00000168036	CTNNB1	64.48	100.52	1.56	3.76e-07	5.03e-06
ENSG00000178585	CTNNBIP1	53.09	35.29	-1.5	1.68e-05	9.19e-05
ENSG00000164733	CTSB	1207.63	889.65	-1.36	0.00220988	0.00475152
ENSG00000143387	CTSK	13.9	34.51	2.48	0.0012928	0.00305534
ENSG00000163131	CTSS	23.08	42.53	1.84	0.0235955	0.0357079
ENSG00000101160	CTSZ	214.13	172.15	-1.24	0.02314	0.0350899
ENSG00000085733	CTTN	129.66	155.96	1.2	0.00766903	0.0136272
ENSG00000174177	CTU2	10.22	15.97	1.56	0.00210462	0.00456973
ENSG00000180891	CUEDC1	98.92	73.29	-1.35	2.87e-05	0.000140405
ENSG00000108094	CUL2	39.81	26.9	-1.48	0.000101788	0.000382862
ENSG00000139842	CUL4A	108.43	87.72	-1.24	0.00568658	0.0105482
ENSG00000112659	CUL9	10.13	15.78	1.56	0.0012046	0.00288118
ENSG00000112514	CUTA	131.37	146.57	1.12	0.0175979	0.0276874
ENSG00000150316	CWC15	101.88	66.69	-1.53	2.69e-06	2.32e-05
ENSG00000006210	CX3CL1	8.77	25.84	2.95	2.23e-06	1.98e-05
ENSG00000161921	CXCL16	7.63	18.87	2.47	0.00119329	0.00285871
ENSG00000081041	CXCL2	6.47	47.84	7.39	0.000304349	0.000937112
ENSG00000121966	CXCR4	5.34	16.25	3.04	5.1e-05	0.000222268
ENSG00000166347	CYB5A	116.08	98	-1.18	0.0180265	0.0282556
ENSG00000103018	CYB5B	54.58	69.47	1.27	7.18e-06	4.88e-05
ENSG00000159348	CYB5R1	177.57	218.74	1.23	0.0165468	0.0262686
ENSG00000051523	CYBA	67.42	116.83	1.73	0.00203947	0.00445587
ENSG00000172115	CYCS	1053.65	626.84	-1.68	5.09e-06	3.81e-05
ENSG00000187954	CYHR1	52.1	59.52	1.14	0.0336454	0.0484786
ENSG00000083799	CYLD	13.48	24.82	1.84	0.00014154	0.000501664
ENSG00000138061	CYP1B1	8.67	30.15	3.48	0.00103489	0.00255
ENSG00000135929	CYP27A1	6.62	14.26	2.15	3.65e-05	0.000170272
ENSG00000134716	CYP2J2	98.18	161.84	1.65	0.000407315	0.00119077
ENSG00000142871	CYR61	25.76	221.08	8.58	0.000478603	0.00136111
ENSG00000120306	CYSTM1	72.54	95.29	1.31	0.0152839	0.0245382
ENSG00000108669	CYTH1	44.63	37.97	-1.18	0.0261512	0.039001
ENSG00000105443	CYTH2	21.27	31.31	1.47	0.00137462	0.00322183
ENSG00000180902	D2HGDH	35.56	49.3	1.39	0.00143936	0.00334075
ENSG00000100592	DAAM1	38.59	21.37	-1.81	7.73e-06	5.11e-05
ENSG00000149476	DAK	12.95	27.1	2.09	7.93e-08	1.58e-06
ENSG00000178149	DALRD3	12.75	19.27	1.51	0.000822898	0.00211785
ENSG00000167657	DAPK3	82.93	148.65	1.79	0.00023799	0.000762746
ENSG00000213088	DARC	10.33	44.92	4.35	0.000119273	0.000436809
ENSG00000183283	DAZAP2	166.84	238.5	1.43	1.6e-05	8.89e-05
ENSG00000223825	DAZAP2P1	25.3	55.05	2.18	1.78e-09	9.27e-08
ENSG00000155368	DBI	722.53	471.03	-1.53	3.98e-05	0.000181774
ENSG00000218748	DBIP1	125.17	60.31	-2.08	1.11e-09	6.58e-08
ENSG00000136279	DBNL	34.1	45.83	1.34	0.00321972	0.00652043
ENSG00000137992	DBT	22.22	14.29	-1.55	0.000401805	0.00117813
ENSG00000100897	DCAF11	72.59	52.75	-1.38	9.45e-06	5.96e-05
ENSG00000132017	DCAF15	16.24	24.89	1.53	1.44e-05	8.18e-05
ENSG00000139990	DCAF5	42.51	33.73	-1.26	8.87e-06	5.66e-05
ENSG00000143164	DCAF6	145.65	121.11	-1.2	0.0101436	0.0172703
ENSG00000132716	DCAF8	343.13	271	-1.27	0.000158827	0.000553386
ENSG00000172992	DCAKD	18.44	28.3	1.53	2.44e-05	0.000123739
ENSG00000110063	DCPS	7.86	13.46	1.71	4.69e-07	5.96e-06
ENSG00000175203	DCTN2	427.09	345.19	-1.24	0.000316656	0.000968802
ENSG00000132912	DCTN4	39.15	31.85	-1.23	0.000982885	0.00244817
ENSG00000179958	DCTPP1	34.52	41.51	1.2	0.0118256	0.0196478
ENSG00000043093	DCUN1D1	25.14	18.49	-1.36	0.000914145	0.00230702
ENSG00000109184	DCUN1D4	22.71	17.32	-1.31	0.0144942	0.0234025
ENSG00000137692	DCUN1D5	45.47	34.57	-1.32	2.95e-05	0.000143704
ENSG00000153904	DDAH1	9.75	18.52	1.9	0.00158138	0.00360853
ENSG00000213722	DDAH2	57.13	96.11	1.68	6.13e-06	4.32e-05
ENSG00000167986	DDB1	150.96	225.16	1.49	7.31e-08	1.5e-06
ENSG00000085788	DDHD2	74.57	59.07	-1.26	0.000275702	0.00086137
ENSG00000175197	DDIT3	31.63	43.28	1.37	0.00824186	0.0145109
ENSG00000203797	DDO	29.73	22.95	-1.3	0.0105654	0.0178629
ENSG00000244038	DDOST	191.81	246.62	1.29	0.000453391	0.0013012
ENSG00000204580	DDR1	16.01	26.21	1.64	0.00193272	0.00426005
ENSG00000198563	DDX39B	313.55	426.54	1.36	2.17e-07	3.26e-06
ENSG00000215301	DDX3X	84.06	62.61	-1.34	0.00323528	0.00654304
ENSG00000183258	DDX41	30.89	41.27	1.34	0.000851421	0.00217435
ENSG00000145833	DDX46	27.54	21.77	-1.27	0.00788831	0.0139544
ENSG00000105671	DDX49	23.91	41.14	1.72	1.82e-05	9.79e-05
ENSG00000108654	DDX5	1365.22	893.42	-1.53	1.86e-05	9.97e-05
ENSG00000136271	DDX56	33.87	52.6	1.55	3.55e-06	2.88e-05
ENSG00000110367	DDX6	40.55	32.1	-1.26	0.00696772	0.0125685
ENSG00000140995	DEF8	39.35	50	1.27	0.00118534	0.00284539
ENSG00000124795	DEK	99.25	49.09	-2.02	7.25e-07	8.46e-06
ENSG00000174839	DENND6A	21.94	12.88	-1.7	2.34e-06	2.05e-05
ENSG00000175084	DES	20236.3	15580.5	-1.3	0.0291394	0.0428673
ENSG00000100418	DESI1	140.93	80.09	-1.76	1.98e-09	1.01e-07
ENSG00000160049	DFFA	25.33	17.85	-1.42	3.5e-06	2.85e-05
ENSG00000185000	DGAT1	61.28	73.87	1.21	0.00725173	0.0130099
ENSG00000065357	DGKA	15.97	28.46	1.78	0.0096897	0.0165894
ENSG00000149091	DGKZ	47.21	56.02	1.19	0.0141606	0.0229388
ENSG00000114956	DGUOK	22.06	31.48	1.43	0.000207008	0.00068066
ENSG00000172893	DHCR7	41.59	30.35	-1.37	0.00473725	0.00902903
ENSG00000095059	DHPS	101.93	135.15	1.33	2.48e-05	0.000125326
ENSG00000157379	DHRS1	11.27	17.75	1.57	2.77e-05	0.000136416
ENSG00000108272	DHRS11	12.73	22.11	1.74	1.18e-05	7.07e-05
ENSG00000100612	DHRS7	56.31	77.06	1.37	0.000114699	0.000421978
ENSG00000109016	DHRS7B	25.15	34.3	1.36	0.0180144	0.0282522
ENSG00000184544	DHRS7C	78.94	25.69	-3.07	0.00497367	0.00936868
ENSG00000132153	DHX30	22.7	29.53	1.3	0.000457166	0.00131108
ENSG00000067596	DHX8	11.49	20.06	1.75	1.07e-06	1.14e-05
ENSG00000135829	DHX9	31.96	48.2	1.51	0.00101106	0.00250559
ENSG00000131504	DIAPH1	42.59	71.49	1.68	0.000833243	0.00214078
ENSG00000160305	DIP2A	12.61	17.69	1.4	0.000223778	0.000725787
ENSG00000176490	DIRAS1	108.41	78.7	-1.38	0.0041155	0.00804466
ENSG00000083520	DIS3	27.82	19.02	-1.46	0.000188082	0.000630738
ENSG00000166938	DIS3L	37.91	24.31	-1.56	5.27e-07	6.59e-06
ENSG00000075711	DLG1	50.11	29.39	-1.71	1.58e-05	8.82e-05
ENSG00000080845	DLGAP4	32.16	57.73	1.8	4.52e-06	3.47e-05
ENSG00000119689	DLST	101.2	114.63	1.13	0.0119333	0.0198102
ENSG00000178028	DMAP1	21.61	29.67	1.37	0.000604706	0.00165041
ENSG00000198947	DMD	120.41	79.42	-1.52	0.00152583	0.00351407
ENSG00000103423	DNAJA3	83	64.56	-1.29	4.99e-05	0.000218524
ENSG00000090520	DNAJB11	186.69	124.6	-1.5	1.25e-05	7.38e-05
ENSG00000135924	DNAJB2	74.72	92.49	1.24	0.0167759	0.0265544
ENSG00000137094	DNAJB5	54.71	96.37	1.76	0.0161052	0.0256765
ENSG00000136770	DNAJC1	24.97	16.96	-1.47	0.0013996	0.00327012
ENSG00000007923	DNAJC11	96.48	62.08	-1.55	7.41e-07	8.58e-06
ENSG00000205981	DNAJC19	138.82	96.14	-1.44	3.96e-07	5.23e-06
ENSG00000258608	DNAJC19P9	25.25	42.99	1.7	5.34e-08	1.19e-06
ENSG00000168724	DNAJC21	50.59	38.36	-1.32	0.00744766	0.0132854
ENSG00000224165	DNAJC27-AS1	5.42	11.81	2.18	5.35e-06	3.95e-05
ENSG00000126698	DNAJC8	84.35	69.39	-1.22	0.00162231	0.00369203
ENSG00000087470	DNM1L	62.5	42.39	-1.47	0.00268656	0.00561174
ENSG00000079805	DNM2	107.95	89.6	-1.2	0.013267	0.0216858
ENSG00000112667	DNPH1	28.02	39.82	1.42	0.000315475	0.000966375
ENSG00000101457	DNTTIP1	18.02	28.97	1.61	4.1e-05	0.000185367
ENSG00000130158	DOCK6	52.2	92.51	1.77	1.53e-07	2.52e-06
ENSG00000175920	DOK7	19.93	37.62	1.89	1.86e-06	1.72e-05
ENSG00000172269	DPAGT1	32.02	25.83	-1.24	0.0333282	0.0481014
ENSG00000132768	DPH2	13.5	19.7	1.46	0.00107767	0.00263147
ENSG00000136908	DPM2	13.77	18.88	1.37	0.00100074	0.00248331
ENSG00000179085	DPM3	45.41	59.24	1.3	0.000408777	0.00119412
ENSG00000176978	DPP7	199.21	235.99	1.18	0.0151091	0.02431
ENSG00000074603	DPP8	26.63	14.18	-1.88	1.09e-06	1.15e-05
ENSG00000142002	DPP9	74.71	51.36	-1.45	7.45e-06	4.98e-05
ENSG00000143196	DPT	56.82	124.92	2.2	0.00127605	0.00302416
ENSG00000156162	DPY19L4	23.31	13.34	-1.75	0.000782583	0.0020352
ENSG00000162961	DPY30	55.78	44.42	-1.26	0.000388761	0.00114495
ENSG00000092964	DPYSL2	24.46	40.07	1.64	7.9e-05	0.000315095
ENSG00000113657	DPYSL3	15.6	32.07	2.06	0.000123214	0.000447354
ENSG00000156171	DRAM2	73.76	54.36	-1.36	0.000684592	0.00182497
ENSG00000108591	DRG2	17.86	27.21	1.52	2.82e-05	0.000138268
ENSG00000113360	DROSHA	138.58	94.15	-1.47	9.92e-07	1.08e-05
ENSG00000157538	DSCR3	56.56	43.12	-1.31	4.65e-06	3.54e-05
ENSG00000096696	DSP	117.97	76.19	-1.55	4.3e-06	3.34e-05
ENSG00000248593	DSTNP2	7.88	15.17	1.93	2.06e-08	5.96e-07
ENSG00000178498	DTX3	25.87	35.95	1.39	0.000319641	0.000974654
ENSG00000141994	DUS3L	29.9	36.36	1.22	0.0251435	0.0376583
ENSG00000120129	DUSP1	93.96	221.71	2.36	0.0322568	0.0467834
ENSG00000158716	DUSP23	10.91	15.99	1.47	0.00952355	0.0163378
ENSG00000198842	DUSP27	46.71	132.99	2.85	1.15e-06	1.19e-05
ENSG00000188542	DUSP28	11.11	19.38	1.74	1.5e-09	8.13e-08
ENSG00000108861	DUSP3	292.37	244.54	-1.2	0.00463857	0.00887685
ENSG00000138166	DUSP5	5.33	22.79	4.28	0.000166241	0.000573186
ENSG00000139318	DUSP6	24.23	53.73	2.22	1.5e-05	8.46e-05
ENSG00000184545	DUSP8	15.52	23.62	1.52	0.0144459	0.0233439
ENSG00000128951	DUT	59.67	74.96	1.26	0.00943073	0.0161973
ENSG00000107404	DVL1	62.2	45.64	-1.36	0.00126708	0.00300647
ENSG00000161202	DVL3	33.92	43.14	1.27	0.00616775	0.0112965
ENSG00000141627	DYM	50.61	33.83	-1.5	1.64e-06	1.57e-05
ENSG00000197102	DYNC1H1	238.35	370.04	1.55	7.49e-08	1.52e-06
ENSG00000158560	DYNC1I1	34.38	21.58	-1.59	4.11e-05	0.000185626
ENSG00000077380	DYNC1I2	56.14	37.06	-1.51	3.7e-05	0.000172182
ENSG00000135720	DYNC1LI2	128.27	103.03	-1.24	0.0166462	0.0263702
ENSG00000205579	DYNLL1P1	5.41	15.35	2.84	1.18e-05	7.07e-05
ENSG00000264364	DYNLL2	46.64	63.26	1.36	1.12e-05	6.82e-05
ENSG00000146425	DYNLT1	128.49	158.03	1.23	0.0267294	0.0397241
ENSG00000105204	DYRK1B	28.83	36.48	1.27	0.0262397	0.0391134
ENSG00000010219	DYRK4	29.34	36.54	1.25	0.000997079	0.00247731
ENSG00000135636	DYSF	24.5	36.67	1.5	0.00243898	0.00516582
ENSG00000205250	E2F4	25.65	34.68	1.35	0.00326494	0.00658737
ENSG00000167967	E4F1	9.81	14.84	1.51	0.00049069	0.00139083
ENSG00000129518	EAPP	34.52	27.54	-1.25	0.000414089	0.00120523
ENSG00000147654	EBAG9	36.58	27.79	-1.32	0.00103114	0.00254179
ENSG00000117395	EBNA1BP2	68.5	43.76	-1.57	2.56e-05	0.00012873
ENSG00000093144	ECHDC1	103.56	74.23	-1.4	0.000323923	0.000983156
ENSG00000121310	ECHDC2	283.77	328.79	1.16	0.0306179	0.0448241
ENSG00000198721	ECI2	237.85	195.07	-1.22	0.000854937	0.00218146
ENSG00000143369	ECM1	18.9	32.08	1.7	0.00273308	0.00568168
ENSG00000106823	ECM2	11.47	19.65	1.71	0.00545389	0.0101704
ENSG00000038358	EDC4	46.18	56.67	1.23	0.0207161	0.0319097
ENSG00000107223	EDF1	531.79	443.74	-1.2	0.00936357	0.0160912
ENSG00000151617	EDNRA	8.03	14.57	1.81	7.91e-05	0.000315095
ENSG00000196205	EEF1A1P5	13.41	45.25	3.37	2.81e-07	3.95e-06
ENSG00000233476	EEF1A1P6	42.51	84.77	1.99	7.66e-05	0.000308317
ENSG00000114942	EEF1B2	72.55	115.55	1.59	2.44e-05	0.000123655
ENSG00000228887	EEF1DP1	9.43	23.43	2.48	6.41e-09	2.53e-07
ENSG00000213130	EEF1DP5	11.87	19.87	1.67	0.000707014	0.00187384
ENSG00000254772	EEF1G	256.14	344.53	1.35	0.00155916	0.00356924
ENSG00000132394	EEFSEC	11.41	18.33	1.61	8.73e-05	0.000340536
ENSG00000159658	EFCAB14	46.28	36.36	-1.27	0.000313868	0.000962443
ENSG00000172638	EFEMP2	190.88	255.55	1.34	1.82e-05	9.8e-05
ENSG00000183690	EFHC2	12.98	6.41	-2.02	0.00143228	0.0033295
ENSG00000115468	EFHD1	20.54	33.71	1.64	0.00385382	0.00760551
ENSG00000142634	EFHD2	9.18	15.58	1.7	6.18e-05	0.000259463
ENSG00000169242	EFNA1	29.44	43.19	1.47	0.000746695	0.00196069
ENSG00000108883	EFTUD2	125.69	98.04	-1.28	0.000218764	0.000712628
ENSG00000172889	EGFL7	52.45	127.04	2.42	9.46e-08	1.78e-06
ENSG00000241404	EGFL8	13.66	20.85	1.53	0.00530948	0.00993019
ENSG00000135766	EGLN1	95.34	55.12	-1.73	2.45e-05	0.000124001
ENSG00000129521	EGLN3	127.48	254.03	1.99	5.82e-06	4.16e-05
ENSG00000120738	EGR1	8.22	115.28	14.02	1.56e-06	1.51e-05
ENSG00000173442	EHBP1L1	103.27	133.56	1.29	0.030641	0.0448328
ENSG00000024422	EHD2	31.31	47.78	1.53	0.000339572	0.00102439
ENSG00000013016	EHD3	12.73	18.21	1.43	0.0247329	0.0370994
ENSG00000113790	EHHADH	28.67	18.9	-1.52	0.00400488	0.00786196
ENSG00000149547	EI24	57.18	48.98	-1.17	0.00688854	0.0124445
ENSG00000173812	EIF1	615.22	847.22	1.38	0.00107755	0.00263147
ENSG00000236698	EIF1AXP1	129.14	103.49	-1.25	0.0267746	0.0397813
ENSG00000144895	EIF2A	197.55	156.58	-1.26	0.0119808	0.0198669
ENSG00000070785	EIF2B3	53.23	41.39	-1.29	2.9e-06	2.45e-05
ENSG00000134001	EIF2S1	88.75	72.33	-1.23	0.0138116	0.0224528
ENSG00000125977	EIF2S2	29.42	19.43	-1.51	0.000153794	0.000538686
ENSG00000107581	EIF3A	115.73	75.01	-1.54	3.5e-07	4.77e-06
ENSG00000175390	EIF3F	41.15	64.09	1.56	4.19e-06	3.29e-05
ENSG00000233426	EIF3FP3	23.99	45.27	1.89	9.51e-09	3.35e-07
ENSG00000130811	EIF3G	410.49	362.42	-1.13	0.0344666	0.0495302
ENSG00000104131	EIF3J	63.56	49.95	-1.27	0.0124905	0.0205802
ENSG00000175749	EIF3KP1	12.25	24.25	1.98	1.64e-07	2.65e-06
ENSG00000100129	EIF3L	392.09	552.69	1.41	1.11e-05	6.79e-05
ENSG00000226086	EIF3LP3	7.2	16.29	2.26	4.92e-11	6.24e-09
ENSG00000161960	EIF4A1	163.29	272.8	1.67	0.00986618	0.0168577
ENSG00000141543	EIF4A3	28.68	44.87	1.56	2.39e-05	0.00012166
ENSG00000063046	EIF4B	35.12	42.29	1.2	0.0136395	0.0222276
ENSG00000151247	EIF4E	50.94	35.3	-1.44	0.000465497	0.0013321
ENSG00000163412	EIF4E3	39.39	30.2	-1.3	0.000223967	0.000726006
ENSG00000187840	EIF4EBP1	36.09	20.31	-1.78	1.24e-05	7.35e-05
ENSG00000243056	EIF4EBP3	12.44	37.41	3.01	1.62e-05	8.95e-05
ENSG00000184708	EIF4ENIF1	42.88	25.69	-1.67	4.59e-08	1.08e-06
ENSG00000110321	EIF4G2	3430.09	2691.68	-1.27	0.000193149	0.000642536
ENSG00000075151	EIF4G3	41.02	31.57	-1.3	0.000570466	0.00157281
ENSG00000106682	EIF4H	41.23	54.75	1.33	7.17e-06	4.88e-05
ENSG00000233830	EIF4HP1	166.93	141.49	-1.18	0.000278958	0.00087063
ENSG00000006744	ELAC2	144.6	103.64	-1.4	1.41e-05	8.1e-05
ENSG00000120690	ELF1	23.73	33.44	1.41	0.00413318	0.00807657
ENSG00000109381	ELF2	32.94	22.34	-1.47	9.8e-05	0.000374133
ENSG00000049540	ELN	37.94	62.9	1.66	0.0236097	0.0357204
ENSG00000134759	ELP2	46.7	69.35	1.49	7.67e-07	8.81e-06
ENSG00000163832	ELP6	34.91	28.98	-1.2	0.00290364	0.00597992
ENSG00000127463	EMC1	101.1	67.35	-1.5	0.00440878	0.00848708
ENSG00000161671	EMC10	44.69	79.75	1.78	3.17e-06	2.64e-05
ENSG00000125037	EMC3	209.28	123.32	-1.7	1.31e-07	2.23e-06
ENSG00000128463	EMC4	107.05	125.33	1.17	0.0180232	0.0282556
ENSG00000134153	EMC7	128.89	91.45	-1.41	1.46e-05	8.27e-05
ENSG00000164035	EMCN	49.27	32.91	-1.5	0.0147978	0.0238413
ENSG00000102119	EMD	58.47	91.03	1.56	2.49e-05	0.000125749
ENSG00000126749	EMG1	27.19	38	1.4	0.000341175	0.00102819
ENSG00000138080	EMILIN1	10	19.87	1.99	0.000949856	0.00238184
ENSG00000066629	EML1	34.87	22.8	-1.53	0.000623769	0.00169098
ENSG00000125746	EML2	91.63	121.48	1.33	0.00687849	0.0124301
ENSG00000149499	EML3	25.92	44.48	1.72	1.08e-06	1.15e-05
ENSG00000134531	EMP1	50.18	147.41	2.94	6.56e-05	0.000272263
ENSG00000106991	ENG	199.65	286.16	1.43	0.0274726	0.0406966
ENSG00000167280	ENGASE	17.63	24.78	1.41	0.00184472	0.0040947
ENSG00000111674	ENO2	9.76	20.73	2.12	0.000110612	0.000408805
ENSG00000145293	ENOPH1	9.66	15.98	1.65	3.48e-06	2.84e-05
ENSG00000143420	ENSA	200.12	157.79	-1.27	2.04e-06	1.85e-05
ENSG00000259032	ENSAP2	80.24	64.25	-1.25	0.000216029	0.000705647
ENSG00000167302	ENTHD2	14.66	21.46	1.46	4.24e-05	0.000190428
ENSG00000197217	ENTPD4	46.04	29.2	-1.58	1.81e-05	9.78e-05
ENSG00000197586	ENTPD6	106.22	88.31	-1.2	0.0175381	0.0276069
ENSG00000159023	EPB41	21.15	14.61	-1.45	0.00101299	0.00250671
ENSG00000129595	EPB41L4A	22.32	16.8	-1.33	0.00434504	0.00840785
ENSG00000224032	EPB41L4A-AS1	21.62	37.9	1.75	0.000321456	0.000978159
ENSG00000120915	EPHX2	22.27	36.34	1.63	0.000222548	0.00072219
ENSG00000112425	EPM2A	30.83	23.32	-1.32	0.000603918	0.00164901
ENSG00000072134	EPN2	50.99	32.83	-1.55	0.00117104	0.0028156
ENSG00000049283	EPN3	12.07	5.74	-2.1	0.00156924	0.00358769
ENSG00000085832	EPS15	51.16	32.22	-1.59	1.3e-05	7.58e-05
ENSG00000127527	EPS15L1	59.02	44.67	-1.32	0.000834477	0.00214302
ENSG00000132591	ERAL1	55.12	67.88	1.23	0.00337201	0.00678502
ENSG00000164307	ERAP1	52.04	27.78	-1.87	4.26e-07	5.51e-06
ENSG00000082805	ERC1	20.67	12.25	-1.69	1.12e-05	6.82e-05
ENSG00000012061	ERCC1	325.02	264.58	-1.23	0.00633018	0.0115584
ENSG00000087502	ERGIC2	186.15	111.39	-1.67	0.000101341	0.000381662
ENSG00000125991	ERGIC3	114.77	190.62	1.66	6.27e-06	4.4e-05
ENSG00000254270	ERHP1	5.51	12.62	2.29	2.29e-08	6.48e-07
ENSG00000197930	ERO1L	25.13	17.66	-1.42	0.0112256	0.0187925
ENSG00000149564	ESAM	54.22	83.85	1.55	2.42e-05	0.000123015
ENSG00000139684	ESD	194.48	146.63	-1.33	5.71e-05	0.000242671
ENSG00000268869	ESPNP	110.04	79.18	-1.39	0.00211283	0.00458476
ENSG00000196482	ESRRG	19.25	11.8	-1.63	0.000746083	0.00195995
ENSG00000139641	ESYT1	22.61	39.52	1.75	2.26e-05	0.00011641
ENSG00000120705	ETF1	85.52	62.28	-1.37	0.00107339	0.00262317
ENSG00000140374	ETFA	914.53	700.99	-1.3	4.36e-05	0.000194695
ENSG00000171503	ETFDH	320.43	202.49	-1.58	5.78e-06	4.15e-05
ENSG00000105755	ETHE1	17.24	22.79	1.32	0.000850183	0.00217212
ENSG00000164089	ETNPPL	31.68	8.86	-3.58	8.11e-06	5.29e-05
ENSG00000157557	ETS2	22.3	44.81	2.01	0.0103823	0.0176033
ENSG00000139083	ETV6	6.65	13.52	2.03	0.00291454	0.00599614
ENSG00000142694	EVA1B	6.24	14.15	2.27	1.74e-05	9.46e-05
ENSG00000166979	EVA1C	20.67	38.22	1.85	0.00368215	0.00733722
ENSG00000196405	EVL	58.11	117.02	2.01	2.17e-07	3.25e-06
ENSG00000182944	EWSR1	118.99	153.27	1.29	0.000188916	0.000632395
ENSG00000187609	EXD3	9.85	17.47	1.77	5.31e-08	1.19e-06
ENSG00000180104	EXOC3	22.29	28.63	1.28	0.00118999	0.0028531
ENSG00000070367	EXOC5	39.87	30.05	-1.33	0.015653	0.0250566
ENSG00000171824	EXOSC10	40.95	47.77	1.17	0.034421	0.0494766
ENSG00000077348	EXOSC5	20.49	25.74	1.26	0.0312952	0.0456107
ENSG00000075914	EXOSC7	40.06	52.46	1.31	0.00236987	0.00504275
ENSG00000120699	EXOSC8	27.36	36.02	1.32	0.0189669	0.0295282
ENSG00000182197	EXT1	16.39	33.44	2.04	3.81e-07	5.09e-06
ENSG00000151348	EXT2	16.56	28.62	1.73	8e-07	9.05e-06
ENSG00000092820	EZR	191.4	155.63	-1.23	0.0022258	0.00477939
ENSG00000181104	F2R	6.86	23.69	3.45	5.08e-07	6.39e-06
ENSG00000198734	F5	13.21	5.1	-2.59	0.00467889	0.00894235
ENSG00000121769	FABP3	10908	8166.51	-1.34	0.00319958	0.00649067
ENSG00000170323	FABP4	650.97	356.29	-1.83	0.00308614	0.00628623
ENSG00000149485	FADS1	27.17	19.24	-1.41	0.00312185	0.00634379
ENSG00000134824	FADS2	12.91	22.12	1.71	0.00285082	0.00589559
ENSG00000185104	FAF1	95.52	69.64	-1.37	9.15e-08	1.75e-06
ENSG00000235272	FAM103A2P	77.73	50.63	-1.54	5.36e-10	4.04e-08
ENSG00000133193	FAM104A	22.51	16.59	-1.36	0.000127753	0.00046019
ENSG00000182518	FAM104B	27.46	19.82	-1.39	7.77e-06	5.12e-05
ENSG00000055147	FAM114A2	38.43	26.6	-1.44	4.45e-06	3.44e-05
ENSG00000048828	FAM120A	56.7	42.79	-1.33	0.000663179	0.00177823
ENSG00000122591	FAM126A	18.1	10.04	-1.8	7.43e-07	8.6e-06
ENSG00000134590	FAM127A	296.99	409.72	1.38	1.58e-05	8.82e-05
ENSG00000203950	FAM127B	87.07	65.62	-1.33	8.79e-05	0.000342285
ENSG00000212747	FAM127C	29.61	41.83	1.41	3.47e-07	4.75e-06
ENSG00000175182	FAM131A	18.62	24.27	1.3	0.0152683	0.0245199
ENSG00000154153	FAM134B	287.32	194.86	-1.47	0.00673956	0.0122087
ENSG00000035141	FAM136A	27.56	19.7	-1.4	9.85e-05	0.000374814
ENSG00000051009	FAM160A2	23.02	34.73	1.51	1.46e-06	1.44e-05
ENSG00000158863	FAM160B2	34.46	53.54	1.55	1.84e-06	1.71e-05
ENSG00000103254	FAM173A	15.5	31.17	2.01	3.6e-07	4.88e-06
ENSG00000174132	FAM174A	16.71	23.02	1.38	0.000333599	0.00100944
ENSG00000135063	FAM189A2	15.02	22.95	1.53	0.000718929	0.00190372
ENSG00000172775	FAM192A	105.34	73.47	-1.43	6.85e-08	1.44e-06
ENSG00000225663	FAM195B	96.32	109.58	1.14	0.0300873	0.0440984
ENSG00000160256	FAM207A	15.7	21.4	1.36	0.00153177	0.00352229
ENSG00000124098	FAM210B	41.3	34.1	-1.21	0.0089463	0.0155056
ENSG00000175061	FAM211A-AS1	157.54	253.7	1.61	7.02e-07	8.28e-06
ENSG00000122378	FAM213A	85.79	58.81	-1.46	0.000111605	0.000411985
ENSG00000196227	FAM217B	13.02	7.14	-1.82	3.17e-05	0.000152266
ENSG00000164970	FAM219A	18.51	25.04	1.35	1.66e-05	9.1e-05
ENSG00000178761	FAM219B	98.65	156.99	1.59	7.7e-06	5.11e-05
ENSG00000178397	FAM220A	25.99	16.03	-1.62	1.1e-08	3.79e-07
ENSG00000219626	FAM228B	14.38	22.09	1.54	0.00140323	0.00327476
ENSG00000196937	FAM3C	90.95	55.16	-1.65	1.72e-06	1.63e-05
ENSG00000112773	FAM46A	35.47	20.3	-1.75	0.000300259	0.000926468
ENSG00000147382	FAM58A	79.55	45.95	-1.73	3.45e-05	0.000162434
ENSG00000039523	FAM65A	58.23	80.55	1.38	0.000114707	0.000421978
ENSG00000042062	FAM65C	25.3	14.63	-1.73	0.00437898	0.00844336
ENSG00000165716	FAM69B	9.79	16.68	1.7	1.3e-07	2.23e-06
ENSG00000148343	FAM73B	21.42	28.34	1.32	0.00126658	0.00300647
ENSG00000077458	FAM76B	21.3	12.22	-1.74	5.56e-05	0.000238103
ENSG00000126882	FAM78A	32.05	18.78	-1.71	0.00181648	0.004049
ENSG00000176973	FAM89B	13.48	20.21	1.5	0.00176866	0.00397009
ENSG00000188343	FAM92A1	33.34	21.76	-1.53	0.000131305	0.000470992
ENSG00000166797	FAM96A	109.79	91.26	-1.2	0.016232	0.0258238
ENSG00000119812	FAM98A	121.59	79.61	-1.53	6.81e-07	8.09e-06
ENSG00000130244	FAM98C	11.49	17.92	1.56	4.96e-05	0.000217459
ENSG00000078098	FAP	6.52	15.22	2.33	0.00880747	0.0153211
ENSG00000152767	FARP1	16.2	28.06	1.73	0.00075713	0.00198372
ENSG00000006607	FARP2	8.52	14.25	1.67	3.47e-05	0.000163085
ENSG00000116120	FARSB	39.9	33.73	-1.18	0.0132071	0.0216116
ENSG00000138399	FASTKD1	108.06	83.45	-1.29	0.0156586	0.0250588
ENSG00000215251	FASTKD5	32.17	23.23	-1.38	0.000179858	0.000609995
ENSG00000083857	FAT1	62.31	76.05	1.22	0.0262827	0.0391677
ENSG00000149806	FAU	832.81	958.7	1.15	0.013435	0.0219303
ENSG00000235297	FAUP1	233.47	353.09	1.51	1.01e-07	1.84e-06
ENSG00000105202	FBL	94.8	112.33	1.18	0.032665	0.0472833
ENSG00000077942	FBLN1	39.7	127.7	3.22	0.000696618	0.00185205
ENSG00000163520	FBLN2	40.75	93.86	2.3	0.000399629	0.0011727
ENSG00000156860	FBRS	20.02	28.32	1.41	0.00169707	0.00383434
ENSG00000127452	FBXL12	11.07	18.77	1.7	6.14e-09	2.47e-07
ENSG00000145743	FBXL17	50.78	26.92	-1.89	9.37e-06	5.92e-05
ENSG00000197361	FBXL22	8.82	14.63	1.66	0.00170589	0.00385133
ENSG00000182325	FBXL6	6.92	12.88	1.86	3.93e-08	9.71e-07
ENSG00000138081	FBXO11	42.18	35.36	-1.19	0.0152061	0.0244331
ENSG00000135108	FBXO21	21.94	30.24	1.38	0.000226339	0.000730909
ENSG00000156804	FBXO32	193.26	113.94	-1.7	0.00372663	0.00740767
ENSG00000145868	FBXO38	41.73	34.67	-1.2	0.0112648	0.0188474
ENSG00000100225	FBXO7	32.8	41.16	1.25	0.00709145	0.0127498
ENSG00000112146	FBXO9	56.59	98.74	1.74	7.61e-06	5.06e-05
ENSG00000119402	FBXW2	39.89	32.26	-1.24	1.26e-06	1.28e-05
ENSG00000109670	FBXW7	65.87	37.74	-1.75	0.000190943	0.000636976
ENSG00000104870	FCGRT	66.81	161.58	2.42	6.24e-08	1.34e-06
ENSG00000137478	FCHSD2	39.47	29.42	-1.34	0.000626075	0.00169552
ENSG00000142748	FCN3	47.91	14.84	-3.23	0.000123041	0.000447273
ENSG00000160752	FDPS	97.04	114.75	1.18	0.0123337	0.0203445
ENSG00000073712	FERMT2	151.6	100.18	-1.51	3.45e-05	0.000162362
ENSG00000149781	FERMT3	7.81	16.63	2.13	0.00468272	0.00894235
ENSG00000182511	FES	9.8	16.54	1.69	0.00090631	0.00229329
ENSG00000171055	FEZ2	88.87	74.37	-1.19	0.0290463	0.0427409
ENSG00000113578	FGF1	54.02	68	1.26	0.0324648	0.0470507
ENSG00000114279	FGF12	433.01	307.63	-1.41	0.0345929	0.0496877
ENSG00000140285	FGF7	30.92	9.23	-3.35	3.67e-06	2.96e-05
ENSG00000172456	FGGY	28.69	38.94	1.36	0.00293166	0.00602097
ENSG00000127951	FGL2	7.56	20.06	2.65	0.00462807	0.0088634
ENSG00000091483	FH	323.44	225.13	-1.44	3.87e-07	5.15e-06
ENSG00000022267	FHL1	959.98	1826.31	1.9	0.000973701	0.00243038
ENSG00000135723	FHOD1	46.43	58.52	1.26	0.00767615	0.0136358
ENSG00000134775	FHOD3	140.99	216.53	1.54	1.5e-05	8.45e-05
ENSG00000234213	FHP1	14.01	23.26	1.66	3.22e-09	1.52e-07
ENSG00000176971	FIBIN	8.19	18.82	2.3	0.00203854	0.00445548
ENSG00000165197	FIGF	15.27	8.44	-1.81	0.0315527	0.0459523
ENSG00000118407	FILIP1	66.95	51.54	-1.3	0.00879339	0.0153056
ENSG00000139914	FITM1	98.14	125.14	1.28	0.0135187	0.0220488
ENSG00000141756	FKBP10	18.71	31.02	1.66	0.00842179	0.0147884
ENSG00000106080	FKBP14	12.41	7.1	-1.75	8.02e-05	0.000319356
ENSG00000088832	FKBP1A	133.45	168.29	1.26	0.00978898	0.016745
ENSG00000198225	FKBP1C	7.7	13.9	1.81	0.00448441	0.00861319
ENSG00000100442	FKBP3	200.47	131.74	-1.52	1.74e-05	9.46e-05
ENSG00000079150	FKBP7	22.04	16.56	-1.33	0.0153279	0.0245956
ENSG00000122642	FKBP9	42.15	54.16	1.28	0.000798704	0.00206989
ENSG00000136068	FLNB	23.05	60.19	2.61	1.17e-05	7.01e-05
ENSG00000128591	FLNC	291.11	494.46	1.7	0.00982907	0.0168039
ENSG00000137312	FLOT1	413.37	282.13	-1.47	3.01e-08	8.07e-07
ENSG00000059122	FLYWCH1	24.23	37.75	1.56	3.08e-05	0.000149159
ENSG00000162076	FLYWCH2	18.06	24.59	1.36	0.000503231	0.0014203
ENSG00000161791	FMNL3	8.13	14.19	1.75	0.000274805	0.00085947
ENSG00000122176	FMOD	13.81	76.51	5.54	3.87e-05	0.000178067
ENSG00000102081	FMR1	24.1	17	-1.42	0.000677185	0.00181089
ENSG00000141560	FN3KRP	11.8	17.86	1.51	3.76e-05	0.000174218
ENSG00000109920	FNBP4	125.74	75.52	-1.66	0.000777321	0.00202416
ENSG00000257365	FNTB	21.74	29.01	1.33	0.00284578	0.00588722
ENSG00000165457	FOLR2	14.3	32.85	2.3	0.000706629	0.00187365
ENSG00000170345	FOS	24.88	152.85	6.14	0.00039288	0.00115651
ENSG00000075426	FOSL2	24.05	57.63	2.4	0.0194504	0.0301863
ENSG00000053254	FOXN3	52.83	29.05	-1.82	6.87e-09	2.62e-07
ENSG00000184481	FOXO4	29.28	22.35	-1.31	0.0027161	0.00565624
ENSG00000110074	FOXRED1	28.53	34.68	1.22	0.00118985	0.0028531
ENSG00000136877	FPGS	41.43	57.14	1.38	0.00022547	0.000728892
ENSG00000126391	FRMD8	5.86	11.9	2.03	0.000399756	0.0011727
ENSG00000073910	FRY	54.19	89.17	1.65	5.31e-07	6.62e-06
ENSG00000186628	FSD2	82.98	38.06	-2.18	7.6e-05	0.000306163
ENSG00000070404	FSTL3	31.38	93.78	2.99	1.16e-05	6.98e-05
ENSG00000213362	FTH1P12	20.93	42.61	2.04	0.00024265	0.000774764
ENSG00000230204	FTH1P5	9.86	21.55	2.19	1.1e-05	6.76e-05
ENSG00000140718	FTO	29.07	34.44	1.18	0.00484089	0.00917076
ENSG00000108592	FTSJ3	50.65	41.35	-1.22	0.0255549	0.0381978
ENSG00000162613	FUBP1	79.07	100.11	1.27	0.0271722	0.0402817
ENSG00000107164	FUBP3	42.1	56.29	1.34	0.0125409	0.0206519
ENSG00000001036	FUCA2	45.3	37.63	-1.2	0.0269748	0.040028
ENSG00000069509	FUNDC1	46.18	36.45	-1.27	0.00794546	0.0140472
ENSG00000089280	FUS	165.8	254.46	1.53	0.00010693	0.000397962
ENSG00000196968	FUT11	11.16	17.18	1.54	7.16e-05	0.000292815
ENSG00000165060	FXN	37.96	47.15	1.24	0.000697588	0.00185381
ENSG00000129245	FXR2	142.85	114.02	-1.25	0.00153661	0.00352935
ENSG00000266964	FXYD1	308.77	673.96	2.18	5.2e-11	6.46e-09
ENSG00000089327	FXYD5	24.22	40.17	1.66	0.00291084	0.00599061
ENSG00000137726	FXYD6	54.55	70.29	1.29	0.00425685	0.00826404
ENSG00000163820	FYCO1	102.42	82.28	-1.24	0.0254145	0.0380332
ENSG00000157240	FZD1	6.52	14.1	2.16	7.42e-06	4.98e-05
ENSG00000155760	FZD7	6.54	14.54	2.22	7.46e-06	4.98e-05
ENSG00000105325	FZR1	12.52	20.28	1.62	3.06e-05	0.000148133
ENSG00000123689	G0S2	122.21	49.44	-2.47	0.000767565	0.00200357
ENSG00000138757	G3BP2	121.93	71.02	-1.72	6.19e-07	7.5e-06
ENSG00000141349	G6PC3	29.08	38.56	1.33	3.32e-05	0.000157566
ENSG00000171298	GAA	28.11	46.66	1.66	1.28e-06	1.29e-05
ENSG00000109458	GAB1	51.85	36.87	-1.41	0.00101125	0.00250559
ENSG00000034713	GABARAPL2	226.24	284.75	1.26	0.000178896	0.000608467
ENSG00000116717	GADD45A	27.31	60.49	2.21	4.47e-06	3.45e-05
ENSG00000130222	GADD45G	13.03	68.31	5.24	0.000197598	0.000654851
ENSG00000179271	GADD45GIP1	131.18	112.37	-1.17	0.00980871	0.0167739
ENSG00000178950	GAK	25.47	37.41	1.47	5.73e-05	0.000243401
ENSG00000054983	GALC	25.23	18.22	-1.38	0.00120864	0.0028862
ENSG00000141429	GALNT1	29.86	20.89	-1.43	0.00325808	0.00657576
ENSG00000178234	GALNT11	17.11	22.51	1.32	5.98e-05	0.000252763
ENSG00000110328	GALNT18	15.12	22.47	1.49	0.00143705	0.00333928
ENSG00000143641	GALNT2	13.58	19.16	1.41	0.000192785	0.000641684
ENSG00000213930	GALT	38.44	54.53	1.42	6.2e-05	0.000259955
ENSG00000111640	GAPDH	1850.28	2227.12	1.2	0.00922952	0.0159113
ENSG00000248626	GAPDHP40	151.82	187.99	1.24	0.00599353	0.0110248
ENSG00000248180	GAPDHP60	22.49	29.1	1.29	0.00169693	0.00383434
ENSG00000218582	GAPDHP63	272.02	159.92	-1.7	4.18e-09	1.86e-07
ENSG00000235587	GAPDHP65	111.58	81.97	-1.36	0.000166725	0.000574188
ENSG00000249489	GAPDHP70	275.41	217.95	-1.26	0.00120737	0.0028862
ENSG00000141441	GAREM	10.22	5.1	-2	8.23e-05	0.000324975
ENSG00000136895	GARNL3	19.91	28.64	1.44	0.0126365	0.0207863
ENSG00000159131	GART	58.85	48.91	-1.2	0.000318302	0.000972334
ENSG00000183087	GAS6	182.52	224.29	1.23	0.00799793	0.0141212
ENSG00000141013	GAS8	40.1	48.45	1.21	0.0272524	0.0403906
ENSG00000141448	GATA6	23.59	46.59	1.97	1.97e-08	5.83e-07
ENSG00000239521	GATS	24.44	13.06	-1.87	2.34e-05	0.000119694
ENSG00000239282	GATSL3	11.1	17.95	1.62	0.0194872	0.0302277
ENSG00000146729	GBAS	515.06	372.8	-1.38	0.000991013	0.0024643
ENSG00000001084	GCLC	53.65	36.03	-1.49	7.31e-06	4.93e-05
ENSG00000111846	GCNT2	25.92	15.62	-1.66	0.00298086	0.00610728
ENSG00000137878	GCOM1	259.98	16.26	-15.99	1.39e-12	4.22e-10
ENSG00000224837	GCSHP5	81.31	67.18	-1.21	0.0154048	0.0247058
ENSG00000006007	GDE1	135.08	114.3	-1.18	0.0188305	0.0293696
ENSG00000203879	GDI1	79.48	107.65	1.35	0.00126085	0.00299647
ENSG00000057608	GDI2	125.5	90.86	-1.38	2.33e-05	0.000119315
ENSG00000102886	GDPD3	8.82	17.78	2.02	0.0107309	0.0181067
ENSG00000164949	GEM	15.36	34.07	2.22	0.0038095	0.00753308
ENSG00000239857	GET4	19.37	30.54	1.58	2.75e-06	2.35e-05
ENSG00000198380	GFPT1	30.2	24.54	-1.23	0.0179309	0.0281508
ENSG00000100083	GGA1	23.95	29.81	1.24	0.00473729	0.00902903
ENSG00000006625	GGCT	30.58	23.06	-1.33	0.00724649	0.0130044
ENSG00000165678	GHITM	312.96	373.92	1.19	0.0020403	0.00445606
ENSG00000146830	GIGYF1	19.94	25.25	1.27	0.00762192	0.0135597
ENSG00000204120	GIGYF2	26.55	20.76	-1.28	6.75e-05	0.000279134
ENSG00000055211	GINM1	32.66	45.61	1.4	5.44e-05	0.000233903
ENSG00000108262	GIT1	58.52	47.93	-1.22	0.0180438	0.0282685
ENSG00000139436	GIT2	33.65	26.84	-1.25	0.00435802	0.00841655
ENSG00000187513	GJA4	24.14	40.54	1.68	0.000970914	0.00242545
ENSG00000165113	GKAP1	29.42	16.76	-1.76	1.89e-06	1.74e-05
ENSG00000250571	GLI4	10.7	16.86	1.58	1.72e-05	9.37e-05
ENSG00000109738	GLRB	7.84	14.17	1.81	6.23e-05	0.000261103
ENSG00000228234	GLRXP	9.3	25.09	2.7	1.98e-06	1.81e-05
ENSG00000120820	GLT8D2	9.68	16.93	1.75	0.000459169	0.00131589
ENSG00000105373	GLTSCR2	204.29	367.37	1.8	1.19e-06	1.22e-05
ENSG00000148672	GLUD1	119.36	102.04	-1.17	0.000729397	0.00192467
ENSG00000140632	GLYR1	133.87	73.96	-1.81	5.26e-09	2.21e-07
ENSG00000197045	GMFB	20.46	14.83	-1.38	0.0207304	0.031922
ENSG00000144591	GMPPA	23.25	31.9	1.37	0.0056452	0.0104812
ENSG00000100938	GMPR2	71.04	106.19	1.49	0.000410061	0.00119645
ENSG00000114353	GNAI2	95.03	149.82	1.58	6.09e-05	0.000256197
ENSG00000087460	GNAS	1094	1444.76	1.32	4.07e-05	0.000184695
ENSG00000078369	GNB1	185.57	150.87	-1.23	0.00721265	0.0129476
ENSG00000172354	GNB2	105.65	157.58	1.49	0.000235801	0.000757361
ENSG00000111664	GNB3	8.85	23.3	2.63	2.44e-07	3.52e-06
ENSG00000172380	GNG12	23.36	29.11	1.25	0.0310358	0.0452881
ENSG00000174021	GNG5	516.37	432.38	-1.19	0.0122096	0.0201814
ENSG00000133136	GNG5P2	44.72	12.7	-3.52	5.28e-14	3.5e-11
ENSG00000204590	GNL1	31.35	49.29	1.57	0.000131817	0.000472257
ENSG00000134697	GNL2	58.56	41.21	-1.42	0.00356968	0.00713696
ENSG00000111670	GNPTAB	42.65	32.2	-1.32	0.000617024	0.00167596
ENSG00000090581	GNPTG	26.16	36.93	1.41	0.000137737	0.000489641
ENSG00000135677	GNS	101.34	68.37	-1.48	6.43e-05	0.000268007
ENSG00000136935	GOLGA1	27.39	17.67	-1.55	4.15e-08	1e-06
ENSG00000167110	GOLGA2	74.68	62.33	-1.2	0.00241984	0.00513074
ENSG00000114745	GORASP1	61.69	74.18	1.2	0.00352538	0.00706456
ENSG00000120053	GOT1	906.33	751.98	-1.21	0.0236898	0.0358051
ENSG00000197858	GPAA1	66.64	101.07	1.52	3.65e-05	0.000170272
ENSG00000119927	GPAM	14.43	6.36	-2.27	1.07e-05	6.59e-05
ENSG00000204438	GPANK1	36.72	25.33	-1.45	2.42e-05	0.000122718
ENSG00000160818	GPATCH4	30.4	18.73	-1.62	9.82e-05	0.000374133
ENSG00000159592	GPBP1L1	134.58	102.82	-1.31	0.00043658	0.00126147
ENSG00000167588	GPD1	15.14	5.86	-2.58	4.5e-06	3.46e-05
ENSG00000152642	GPD1L	148.28	100.19	-1.48	0.000530522	0.00148331
ENSG00000105220	GPI	278.69	375.61	1.35	4.38e-05	0.000195475
ENSG00000142751	GPN2	117.58	88.17	-1.33	0.0104765	0.0177277
ENSG00000148358	GPR107	19.69	30.03	1.53	0.00783798	0.0138819
ENSG00000069122	GPR116	65.32	48.39	-1.35	0.0126179	0.0207615
ENSG00000020181	GPR124	5.44	11.72	2.15	1.66e-05	9.11e-05
ENSG00000152990	GPR125	46.26	24.14	-1.92	1.84e-08	5.65e-07
ENSG00000205336	GPR56	19.67	25.86	1.31	0.030855	0.0450906
ENSG00000167191	GPRC5B	66.72	47.49	-1.4	0.000162866	0.000564487
ENSG00000170412	GPRC5C	26.43	34.9	1.32	0.00539421	0.0100748
ENSG00000169727	GPS1	44.86	71.94	1.6	1.91e-06	1.76e-05
ENSG00000132522	GPS2	162.38	114.38	-1.42	4.77e-05	0.000210866
ENSG00000167701	GPT	43.19	31.44	-1.37	0.00152992	0.00351941
ENSG00000211445	GPX3	15441.2	9315.8	-1.66	0.000198913	0.000658036
ENSG00000167468	GPX4	3451.3	4290.08	1.24	0.00272493	0.00567068
ENSG00000164294	GPX8	6.93	12.05	1.74	0.0297909	0.0437285
ENSG00000089351	GRAMD1A	19.95	31.59	1.58	0.00211825	0.0045893
ENSG00000075240	GRAMD4	36.88	52.73	1.43	0.00492796	0.00929745
ENSG00000161835	GRASP	26.08	72.91	2.8	0.0010143	0.00250754
ENSG00000106070	GRB10	29.85	39.67	1.33	0.004728	0.0090171
ENSG00000115290	GRB14	41.77	16.63	-2.51	3.08e-07	4.29e-06
ENSG00000178719	GRINA	71.47	111.64	1.56	9.39e-05	0.000359981
ENSG00000030582	GRN	161.87	219.54	1.36	0.00171579	0.00387076
ENSG00000109519	GRPEL1	135	80.48	-1.68	4.38e-11	5.67e-09
ENSG00000132463	GRSF1	171.22	131	-1.31	0.000181253	0.000613235
ENSG00000253738	GS1-251I9.4	48.43	35.08	-1.38	0.0101517	0.0172712
ENSG00000104518	GSDMD	20	48.41	2.42	7.04e-07	8.28e-06
ENSG00000082701	GSK3B	39.36	23.12	-1.7	5.49e-08	1.22e-06
ENSG00000148180	GSN	588.75	1483.65	2.52	2.8e-06	2.38e-05
ENSG00000103342	GSPT1	133.73	85.59	-1.56	3.88e-09	1.76e-07
ENSG00000104687	GSR	44.27	33.64	-1.32	0.000701311	0.00186287
ENSG00000213366	GSTM2	66.05	80.6	1.22	0.0312476	0.0455637
ENSG00000168765	GSTM4	33.14	27.61	-1.2	0.018119	0.0283788
ENSG00000148834	GSTO1	183.17	245.74	1.34	0.00440552	0.00848354
ENSG00000084207	GSTP1	260.37	332.64	1.28	0.0114535	0.0191148
ENSG00000100577	GSTZ1	10.45	16.3	1.56	0.000784239	0.00203595
ENSG00000121964	GTDC1	21.67	16.01	-1.35	0.000587284	0.00161023
ENSG00000140307	GTF2A2	299.78	241.2	-1.24	0.00498002	0.00937767
ENSG00000125651	GTF2F1	65.22	46.31	-1.41	1.89e-05	0.000101062
ENSG00000122034	GTF3A	362.06	238.29	-1.52	0.000362924	0.00108386
ENSG00000077235	GTF3C1	80.14	106.95	1.33	1.27e-05	7.45e-05
ENSG00000119041	GTF3C3	34.85	27.09	-1.29	0.00187007	0.00414351
ENSG00000100226	GTPBP1	24.64	35.1	1.42	3.89e-05	0.000178482
ENSG00000138867	GUCD1	186.88	141.07	-1.32	0.00242812	0.00514647
ENSG00000164116	GUCY1A3	26.81	15.14	-1.77	0.000627006	0.00169728
ENSG00000143774	GUK1	242.01	476.09	1.97	8.38e-10	5.67e-08
ENSG00000169919	GUSB	19.76	24.99	1.26	0.0110465	0.0185485
ENSG00000163754	GYG1	157.38	199.74	1.27	0.00328462	0.00661812
ENSG00000136732	GYPC	110.02	149.1	1.36	0.00370425	0.00737384
ENSG00000184897	H1FX	43.24	55.59	1.29	0.019106	0.0297215
ENSG00000218502	H2AFZP3	40.51	23.87	-1.7	3.39e-06	2.78e-05
ENSG00000132475	H3F3B	166.82	248.82	1.49	0.00017643	0.000602044
ENSG00000188375	H3F3C	44.78	73.89	1.65	1.62e-05	8.96e-05
ENSG00000049239	H6PD	10.54	15.99	1.52	2.29e-05	0.000117692
ENSG00000084754	HADHA	521.21	396.09	-1.32	0.00373625	0.00742019
ENSG00000138029	HADHB	881.27	612.98	-1.44	0.000154528	0.000540937
ENSG00000113196	HAND1	31.56	23.4	-1.35	0.00022494	0.000727787
ENSG00000164107	HAND2	133.61	83.53	-1.6	0.000526456	0.00147536
ENSG00000213397	HAUS7	24.88	35.64	1.43	7.84e-05	0.000313526
ENSG00000188536	HBA2	9.96	74.25	7.45	2.79e-06	2.37e-05
ENSG00000244734	HBB	90.96	576.59	6.34	5.22e-05	0.000225609
ENSG00000113070	HBEGF	27.49	59.65	2.17	0.000126796	0.000458127
ENSG00000112339	HBS1L	106.76	57.17	-1.87	2.18e-10	2.17e-08
ENSG00000116478	HDAC1	26.43	33.22	1.26	0.00207547	0.00452127
ENSG00000100429	HDAC10	11.08	21.44	1.94	5.67e-06	4.11e-05
ENSG00000171720	HDAC3	89.42	103.43	1.16	0.00874679	0.0152512
ENSG00000111906	HDDC2	159.68	114.68	-1.39	1.38e-05	7.95e-05
ENSG00000184508	HDDC3	24.12	18.75	-1.29	0.00913339	0.0157684
ENSG00000143321	HDGF	233.96	156.76	-1.49	2.03e-09	1.03e-07
ENSG00000166503	HDGFRP3	60.88	42.75	-1.42	0.00028287	0.000880985
ENSG00000167220	HDHD2	68.37	44.86	-1.52	1.39e-06	1.39e-05
ENSG00000115677	HDLBP	952.91	667.38	-1.43	1.97e-07	3.03e-06
ENSG00000164818	HEATR2	17.05	24.87	1.46	0.000990495	0.00246404
ENSG00000129493	HEATR5A	26.13	18.6	-1.4	1.4e-05	8.02e-05
ENSG00000008869	HEATR5B	20.97	10.48	-2	2.14e-05	0.000111542
ENSG00000013583	HEBP1	61.03	52.55	-1.16	0.0117023	0.0194755
ENSG00000092148	HECTD1	153.16	115.57	-1.33	0.00118102	0.00283616
ENSG00000126107	HECTD3	36.38	27.44	-1.33	0.00127961	0.00303105
ENSG00000173064	HECTD4	23.02	31.97	1.39	0.00104766	0.00257614
ENSG00000130589	HELZ2	9.32	16.02	1.72	7.15e-06	4.87e-05
ENSG00000089472	HEPH	8.99	17.29	1.92	3.14e-05	0.000150942
ENSG00000103657	HERC1	86.94	117.18	1.35	0.000280852	0.000875624
ENSG00000128731	HERC2	77.07	67.33	-1.14	0.0130316	0.0213655
ENSG00000140181	HERC2P2	75.21	42.48	-1.77	0.00261096	0.00547364
ENSG00000180229	HERC2P3	23.5	12.94	-1.82	0.00886348	0.0154074
ENSG00000138641	HERC3	30.74	23.53	-1.31	0.000288213	0.000894828
ENSG00000114315	HES1	8.02	22.72	2.83	0.00015283	0.000535624
ENSG00000188290	HES4	11.89	38.92	3.27	9.7e-10	6.22e-08
ENSG00000213614	HEXA	86	111.12	1.29	0.000615714	0.00167508
ENSG00000049860	HEXB	111.99	164.54	1.47	0.0058108	0.0107418
ENSG00000164683	HEY1	15.77	25.52	1.62	0.000209117	0.000686079
ENSG00000135547	HEY2	26.33	16.94	-1.55	0.00659223	0.0119819
ENSG00000168509	HFE2	39.88	60.66	1.52	0.0089338	0.0154957
ENSG00000185359	HGS	64.38	93.98	1.46	0.000584103	0.00160373
ENSG00000165102	HGSNAT	15.83	22.67	1.43	6.81e-05	0.000281355
ENSG00000156875	HIAT1	11.18	16.62	1.49	0.00190818	0.00421228
ENSG00000106049	HIBADH	115.17	96.93	-1.19	0.0194634	0.0301987
ENSG00000198130	HIBCH	57.87	39.5	-1.47	3.85e-05	0.000177584
ENSG00000167861	HID1	10.86	16.73	1.54	0.0023127	0.00493872
ENSG00000181061	HIGD1A	563.42	306.68	-1.84	1.76e-07	2.78e-06
ENSG00000258016	HIGD1AP1	46.76	60.86	1.3	0.0258692	0.038619
ENSG00000146066	HIGD2A	161.04	220.93	1.37	0.00182019	0.00405561
ENSG00000187837	HIST1H1C	191.24	97.43	-1.96	1.48e-05	8.35e-05
ENSG00000158373	HIST1H2BD	27.91	15.27	-1.83	2.76e-05	0.000136006
ENSG00000156515	HK1	221.31	180.41	-1.23	0.0101602	0.0172808
ENSG00000206503	HLA-A	150.11	356.31	2.37	2.27e-05	0.000116642
ENSG00000234745	HLA-B	413.6	869.49	2.1	8.28e-05	0.000326675
ENSG00000204525	HLA-C	321.13	583.01	1.82	0.000124825	0.000452652
ENSG00000204257	HLA-DMA	39.77	77.14	1.94	0.00636249	0.0115997
ENSG00000242574	HLA-DMB	15.36	31.97	2.08	0.0193075	0.0300193
ENSG00000231389	HLA-DPA1	102.18	247.27	2.42	0.000370222	0.00110234
ENSG00000223865	HLA-DPB1	43.95	121.22	2.76	0.000414284	0.00120523
ENSG00000196735	HLA-DQA1	6.35	40.91	6.44	2.36e-05	0.00012061
ENSG00000179344	HLA-DQB1	33.64	123.79	3.68	0.000619741	0.00168143
ENSG00000204287	HLA-DRA	74.54	279.13	3.74	3.8e-05	0.000175449
ENSG00000196126	HLA-DRB1	76.67	222.25	2.9	0.000100296	0.000378923
ENSG00000198502	HLA-DRB5	63.13	149.62	2.37	0.00808569	0.0142613
ENSG00000229391	HLA-DRB6	29.71	57.34	1.93	0.0136075	0.0221815
ENSG00000204592	HLA-E	113.31	223.37	1.97	1.61e-06	1.55e-05
ENSG00000204642	HLA-F	50.92	121.28	2.38	1.25e-05	7.39e-05
ENSG00000256269	HMBS	19.29	13.43	-1.44	0.000585856	0.0016078
ENSG00000148357	HMCN2	11.55	25.55	2.21	0.0102168	0.0173572
ENSG00000233155	HMGA1P8	17.51	11.99	-1.46	0.0083721	0.0147114
ENSG00000189403	HMGB1	97.48	71.66	-1.36	0.000119283	0.000436809
ENSG00000134240	HMGCS2	77.42	10.29	-7.52	0.00582992	0.0107698
ENSG00000205581	HMGN1	31.46	42.35	1.35	0.00635749	0.0115971
ENSG00000253954	HMGN1P38	6.13	14.03	2.29	9.02e-06	5.74e-05
ENSG00000224040	HMGN1P4	31.7	16.99	-1.87	0.000111863	0.000412427
ENSG00000198830	HMGN2	23.2	48.59	2.09	1.4e-07	2.33e-06
ENSG00000118418	HMGN3	263.03	201.15	-1.31	0.017093	0.0269774
ENSG00000113716	HMGXB3	9.45	15.78	1.67	2.19e-06	1.94e-05
ENSG00000103415	HMOX2	161.34	86.94	-1.86	9.89e-08	1.83e-06
ENSG00000177733	HNRNPA0	35.22	60.17	1.71	4.72e-07	5.99e-06
ENSG00000135486	HNRNPA1	57.31	84.65	1.48	0.00222839	0.00478269
ENSG00000224578	HNRNPA1P48	13.42	24.13	1.8	1.7e-07	2.72e-06
ENSG00000122566	HNRNPA2B1	1228.67	725.81	-1.69	2.61e-08	7.33e-07
ENSG00000170144	HNRNPA3	14.7	23.24	1.58	0.00257511	0.00541182
ENSG00000092199	HNRNPC	203.01	155.83	-1.3	0.000382535	0.00113109
ENSG00000138668	HNRNPD	284.81	215.46	-1.32	1.09e-05	6.72e-05
ENSG00000169045	HNRNPH1	875.86	703.76	-1.24	0.0112773	0.018863
ENSG00000227347	HNRNPKP2	99.38	73.57	-1.35	1.42e-07	2.36e-06
ENSG00000243547	HNRNPKP4	16.72	23.95	1.43	7.54e-05	0.00030406
ENSG00000104824	HNRNPL	153.97	220.87	1.43	5.6e-06	4.08e-05
ENSG00000214753	HNRNPUL2	53.56	47.11	-1.14	0.0182341	0.0285291
ENSG00000152413	HOMER1	66.19	33.12	-2	1.45e-05	8.23e-05
ENSG00000103942	HOMER2	78.96	49.16	-1.61	1.88e-08	5.74e-07
ENSG00000171476	HOPX	56.37	15.09	-3.74	0.00259572	0.00544552
ENSG00000127483	HP1BP3	178.57	104.36	-1.71	3.26e-09	1.53e-07
ENSG00000165704	HPRT1	18.4	27.42	1.49	7.2e-05	0.000293302
ENSG00000132541	HRSP12	58.6	44.81	-1.31	0.0143029	0.0231441
ENSG00000230989	HSBP1	130.74	156.66	1.2	0.0156704	0.025071
ENSG00000166530	HSBP1P2	13.72	24.34	1.77	0.000730391	0.00192467
ENSG00000072506	HSD17B10	127.6	106.23	-1.2	0.000758246	0.0019849
ENSG00000133835	HSD17B4	615.13	515.64	-1.19	0.00904684	0.0156462
ENSG00000204228	HSD17B8	10.6	19.52	1.84	4.3e-09	1.9e-07
ENSG00000185122	HSF1	71.69	99.41	1.39	8.93e-05	0.000345762
ENSG00000102878	HSF4	100.26	126.55	1.26	0.0321206	0.0466199
ENSG00000080824	HSP90AA1	558.46	342.41	-1.63	0.00115835	0.00279072
ENSG00000205100	HSP90AA4P	18.31	10.45	-1.75	0.000364062	0.00108672
ENSG00000096384	HSP90AB1	351.02	479.96	1.37	0.000900919	0.0022812
ENSG00000183199	HSP90AB3P	51.91	76.28	1.47	0.00023944	0.000766569
ENSG00000204389	HSPA1A	38.28	58.23	1.52	0.00361199	0.00720946
ENSG00000204388	HSPA1B	16.9	29.18	1.73	0.000482244	0.0013695
ENSG00000126803	HSPA2	19.02	36.64	1.93	0.000819805	0.00211354
ENSG00000256356	HSPA8P5	14.93	6.82	-2.19	3.24e-05	0.000154314
ENSG00000224773	HSPA8P7	6.51	13.39	2.06	0.000191647	0.000638609
ENSG00000113013	HSPA9	1068.49	910.71	-1.17	0.000165631	0.000571745
ENSG00000106211	HSPB1	732.19	1329.09	1.82	0.000302301	0.000932251
ENSG00000236060	HSPB1P1	156.89	324.65	2.07	5.19e-05	0.000224399
ENSG00000230216	HSPB1P2	81.41	126.98	1.56	0.0032143	0.00651167
ENSG00000170276	HSPB2	21.2	35.09	1.66	0.00137695	0.0032248
ENSG00000169271	HSPB3	427.79	283.51	-1.51	0.000548989	0.00152346
ENSG00000004776	HSPB6	1360.05	1931.12	1.42	0.0206197	0.0317776
ENSG00000152137	HSPB8	331.57	529.43	1.6	0.000101864	0.000382905
ENSG00000133265	HSPBP1	24.81	34.67	1.4	0.000193478	0.000643271
ENSG00000144381	HSPD1	253.76	174.86	-1.45	5.68e-05	0.000241533
ENSG00000258645	HSPE1P2	66.02	43.58	-1.51	0.00128181	0.00303417
ENSG00000259746	HSPE1P3	15.01	32.18	2.14	9.11e-05	0.000351579
ENSG00000142798	HSPG2	162.99	245.27	1.5	0.000479137	0.00136198
ENSG00000109854	HTATIP2	25.71	14.11	-1.82	0.000701694	0.00186305
ENSG00000166033	HTRA1	46.41	99	2.13	5.6e-07	6.9e-06
ENSG00000136273	HUS1	25.19	19.04	-1.32	0.00226342	0.00485088
ENSG00000086758	HUWE1	74.46	82.77	1.11	0.0268455	0.0398768
ENSG00000114378	HYAL1	74.16	56.35	-1.32	0.000988817	0.00246089
ENSG00000068001	HYAL2	55.16	95.41	1.73	0.0284809	0.0419607
ENSG00000178922	HYI	29.16	42.5	1.46	6.42e-05	0.000267808
ENSG00000242028	HYPK	27.55	54.42	1.98	9.82e-05	0.000374133
ENSG00000067704	IARS2	73.72	59.74	-1.23	0.00436987	0.00843139
ENSG00000005700	IBTK	42.2	32.04	-1.32	0.0116767	0.0194491
ENSG00000090339	ICAM1	6.23	54.6	8.76	0.00629766	0.0115061
ENSG00000108622	ICAM2	59.83	96.23	1.61	0.00484775	0.0091758
ENSG00000076662	ICAM3	34.62	24.43	-1.42	0.0018453	0.0040947
ENSG00000125968	ID1	73.89	145.91	1.97	1.13e-06	1.18e-05
ENSG00000117318	ID3	121.15	246.16	2.03	2.3e-07	3.37e-06
ENSG00000119912	IDE	31.8	18.99	-1.67	0.000204136	0.000671585
ENSG00000138413	IDH1	37.41	22.38	-1.67	0.000146738	0.000516706
ENSG00000182054	IDH2	997.67	683.77	-1.46	0.000170486	0.000584438
ENSG00000166411	IDH3A	409.78	300.46	-1.36	0.00249973	0.00527573
ENSG00000067829	IDH3G	169.57	153.02	-1.11	0.0164341	0.0261174
ENSG00000010404	IDS	105.63	89.33	-1.18	0.00880469	0.0153208
ENSG00000160888	IER2	7.92	33.64	4.25	5.9e-08	1.29e-06
ENSG00000137331	IER3	25.18	108.02	4.29	2.65e-05	0.000132519
ENSG00000162783	IER5	15.85	34.86	2.2	0.000183454	0.000618925
ENSG00000165949	IFI27	290.17	449.8	1.55	0.00077641	0.00202267
ENSG00000165948	IFI27L1	12.86	21.21	1.65	1.76e-05	9.56e-05
ENSG00000119632	IFI27L2	74.99	99.45	1.33	0.00476809	0.00907324
ENSG00000068079	IFI35	14.57	22.74	1.56	0.00386228	0.00761968
ENSG00000126709	IFI6	51.15	95	1.86	0.000109542	0.000405624
ENSG00000185885	IFITM1	75.01	159.86	2.13	1.01e-05	6.29e-05
ENSG00000159128	IFNGR2	30.99	41.95	1.35	0.0211636	0.0324646
ENSG00000006652	IFRD1	25.17	38.74	1.54	0.0186728	0.0291389
ENSG00000258664	IFRG15	19.94	13.89	-1.44	0.00366054	0.00729659
ENSG00000119650	IFT43	18.38	38.73	2.11	3.38e-08	8.83e-07
ENSG00000118096	IFT46	40.01	25.74	-1.55	3.29e-08	8.72e-07
ENSG00000068885	IFT80	25.32	17.47	-1.45	0.00312862	0.00635539
ENSG00000089289	IGBP1	29.95	37.19	1.24	0.00698025	0.0125873
ENSG00000167244	IGF2	42.01	75.01	1.79	0.000269691	0.000846139
ENSG00000073792	IGF2BP2	18.52	12.1	-1.53	0.000120028	0.000439048
ENSG00000115457	IGFBP2	164.18	286.87	1.75	0.0211371	0.0324323
ENSG00000141753	IGFBP4	86.5	160.11	1.85	0.00160207	0.00365155
ENSG00000115461	IGFBP5	101.55	157.98	1.56	0.00494239	0.0093186
ENSG00000167779	IGFBP6	38.84	80.08	2.06	0.00154139	0.0035376
ENSG00000163453	IGFBP7	709.82	916.98	1.29	0.012507	0.0206017
ENSG00000104365	IKBKB	21.85	31.77	1.45	0.00360794	0.0072038
ENSG00000137070	IL11RA	41.29	63.4	1.54	8.32e-06	5.39e-05
ENSG00000163702	IL17RC	24.75	32.77	1.32	0.00189153	0.00418171
ENSG00000008517	IL32	22.51	56.75	2.52	0.000236155	0.000758087
ENSG00000137033	IL33	9.7	19.61	2.02	0.0241548	0.0363787
ENSG00000077238	IL4R	8.76	24.99	2.85	0.000623829	0.00169098
ENSG00000134352	IL6ST	138.07	50.82	-2.72	7.32e-06	4.93e-05
ENSG00000166333	ILK	192.23	259.91	1.35	0.000944567	0.00236957
ENSG00000132323	ILKAP	36.31	47.61	1.31	0.000360816	0.00107865
ENSG00000148950	IMMP1L	54.69	36.9	-1.48	0.00091939	0.00231616
ENSG00000132305	IMMT	300.21	243.14	-1.23	0.00125093	0.00297644
ENSG00000141401	IMPA2	40.3	27.12	-1.49	0.00114671	0.0027694
ENSG00000203485	INF2	21.91	30.84	1.41	0.00134328	0.00315714
ENSG00000168395	ING5	10.68	16.13	1.51	0.00889417	0.0154494
ENSG00000241644	INMT	11.99	30.13	2.51	0.000283163	0.000880985
ENSG00000128908	INO80	34.17	21.51	-1.59	9.6e-07	1.05e-05
ENSG00000169592	INO80E	26.32	33.18	1.26	0.00389226	0.00766955
ENSG00000068383	INPP5A	74.86	89.58	1.2	0.0196393	0.0304399
ENSG00000186480	INSIG1	6.83	16.1	2.36	0.0110253	0.01853
ENSG00000164880	INTS1	40.2	63.6	1.58	3.88e-06	3.09e-05
ENSG00000138785	INTS12	32.42	24.67	-1.31	4.31e-07	5.57e-06
ENSG00000143624	INTS3	21.97	31.46	1.43	0.00037007	0.00110234
ENSG00000164941	INTS8	46.46	36.51	-1.27	0.00933481	0.0160464
ENSG00000117408	IPO13	46.33	60.69	1.31	0.00603594	0.0110857
ENSG00000205339	IPO7	91.98	43.05	-2.14	1.54e-06	1.5e-05
ENSG00000133704	IPO8	21.11	15.3	-1.38	0.000830035	0.00213345
ENSG00000114473	IQCG	13.39	8.39	-1.6	0.000670871	0.0017967
ENSG00000250588	IQCJ-SCHIP1	29.71	84.99	2.86	1.48e-09	8.13e-08
ENSG00000145703	IQGAP2	5.7	11.52	2.02	0.000447978	0.0012894
ENSG00000144711	IQSEC1	39.51	32.21	-1.23	0.0189158	0.0294718
ENSG00000168310	IRF2	35.7	26.39	-1.35	0.00770308	0.0136796
ENSG00000170604	IRF2BP1	9.54	14.6	1.53	3.23e-06	2.68e-05
ENSG00000119669	IRF2BPL	13.87	20.45	1.47	0.00727995	0.0130526
ENSG00000126456	IRF3	86.3	123.28	1.43	0.000749092	0.00196612
ENSG00000185507	IRF7	10.95	20.07	1.83	0.000244942	0.000779992
ENSG00000213928	IRF9	44.29	64.85	1.46	0.00417627	0.00813676
ENSG00000167378	IRGQ	14.17	21.6	1.52	3.95e-07	5.23e-06
ENSG00000113430	IRX4	22.27	16.65	-1.34	0.00629033	0.0114962
ENSG00000135070	ISCA1	54.94	45.69	-1.2	0.00612717	0.0112325
ENSG00000165898	ISCA2	27.98	42.98	1.54	3.2e-05	0.000153232
ENSG00000136003	ISCU	526.1	607.38	1.15	0.0329976	0.047672
ENSG00000187608	ISG15	12.58	21.38	1.7	0.0032095	0.00650414
ENSG00000172183	ISG20	5.79	12.45	2.15	0.0137697	0.0224078
ENSG00000129009	ISLR	7.18	24.74	3.45	1.04e-06	1.12e-05
ENSG00000182149	IST1	87.84	108.65	1.24	0.00180427	0.0040322
ENSG00000105655	ISYNA1	38.16	49.73	1.3	0.00301849	0.00616952
ENSG00000129636	ITFG1	154.34	126.67	-1.22	0.0161337	0.0257018
ENSG00000111203	ITFG2	22.65	27.69	1.22	0.0210803	0.0323618
ENSG00000137809	ITGA11	24.16	12.15	-1.99	0.000136127	0.000485076
ENSG00000150093	ITGB1	937.97	548.6	-1.71	0.00237835	0.00505898
ENSG00000119185	ITGB1BP1	238.8	183.98	-1.3	0.0217433	0.0331831
ENSG00000132470	ITGB4	6.38	12.97	2.03	0.000753528	0.00197602
ENSG00000115221	ITGB6	37.21	25.45	-1.46	0.0142439	0.0230674
ENSG00000055955	ITIH4	10.31	22.09	2.14	0.000637576	0.00172042
ENSG00000123243	ITIH5	10.83	26.39	2.44	1.6e-06	1.54e-05
ENSG00000136156	ITM2B	731.1	905.35	1.24	0.0126981	0.0208819
ENSG00000135916	ITM2C	21.12	32.5	1.54	7.06e-05	0.000289409
ENSG00000125877	ITPA	25.76	42.94	1.67	1.34e-05	7.76e-05
ENSG00000100605	ITPK1	125.68	67.05	-1.87	3.78e-09	1.74e-07
ENSG00000086544	ITPKC	8.13	16.63	2.05	0.0282989	0.0417338
ENSG00000150995	ITPR1	10.53	15.85	1.51	0.00255779	0.00538301
ENSG00000148841	ITPRIP	26.94	54.9	2.04	0.000852247	0.00217553
ENSG00000128928	IVD	73.34	120.24	1.64	3.28e-06	2.72e-05
ENSG00000163166	IWS1	45.65	31.14	-1.47	2.21e-07	3.28e-06
ENSG00000184916	JAG2	20.65	29.45	1.43	0.00177551	0.00397837
ENSG00000162434	JAK1	124.96	68.84	-1.82	5.36e-09	2.23e-07
ENSG00000096968	JAK2	11.8	32.46	2.75	8.79e-06	5.63e-05
ENSG00000166086	JAM3	23.1	45.05	1.95	4e-10	3.36e-08
ENSG00000100221	JOSD1	25	35.3	1.41	0.0133178	0.0217578
ENSG00000177606	JUN	47.86	118.16	2.47	4.91e-05	0.000215758
ENSG00000171223	JUNB	22.98	129.58	5.64	0.000248003	0.000788055
ENSG00000130522	JUND	75.29	137.71	1.83	0.000218086	0.000711585
ENSG00000173801	JUP	156.58	126.78	-1.24	0.00820039	0.0144422
ENSG00000160145	KALRN	29.51	40.17	1.36	0.00664418	0.0120652
ENSG00000107104	KANK1	67.35	80.35	1.19	0.0307077	0.0449193
ENSG00000197256	KANK2	476.6	267.62	-1.78	1.21e-06	1.25e-05
ENSG00000186994	KANK3	20.87	29.62	1.42	0.00175093	0.00393712
ENSG00000120071	KANSL1	32.27	24.89	-1.3	0.0151193	0.0243199
ENSG00000114982	KANSL3	27.2	32.75	1.2	0.00117813	0.00283043
ENSG00000065427	KARS	174.03	133.95	-1.3	0.000156206	0.000545851
ENSG00000114166	KAT2B	74.25	34.24	-2.17	1.99e-07	3.05e-06
ENSG00000172977	KAT5	42.67	59.21	1.39	7.74e-06	5.11e-05
ENSG00000103510	KAT8	42.16	60.36	1.43	5.86e-06	4.18e-05
ENSG00000171385	KCND3	16.02	6.66	-2.41	2.96e-08	7.97e-07
ENSG00000055118	KCNH2	85.04	56.77	-1.5	1.31e-06	1.32e-05
ENSG00000120049	KCNIP2	428.03	142.09	-3.01	0.000179893	0.000609995
ENSG00000168135	KCNJ4	19.31	49.04	2.54	4.09e-07	5.34e-06
ENSG00000178695	KCTD12	18.56	29.99	1.62	0.00311852	0.00633918
ENSG00000153885	KCTD15	10.35	18.33	1.77	0.000409817	0.00119632
ENSG00000100379	KCTD17	9.41	15.8	1.68	0.00381191	0.00753529
ENSG00000104756	KCTD9	46.55	32.36	-1.44	6.07e-05	0.000255671
ENSG00000105438	KDELR1	88.07	102.98	1.17	0.0220605	0.0335983
ENSG00000173120	KDM2A	21.34	26.69	1.25	0.00854934	0.0149859
ENSG00000132510	KDM6B	8.83	20.66	2.34	0.00445866	0.00857203
ENSG00000128052	KDR	20.99	13.56	-1.55	0.0020414	0.00445683
ENSG00000079999	KEAP1	145.7	120.74	-1.21	0.00480446	0.00912495
ENSG00000121774	KHDRBS1	30.56	52.21	1.71	1.6e-07	2.61e-06
ENSG00000088247	KHSRP	100.44	120.26	1.2	0.0139866	0.022708
ENSG00000081791	KIAA0141	106.45	166.11	1.56	5.39e-07	6.69e-06
ENSG00000164961	KIAA0196	46.56	30.55	-1.52	6.04e-06	4.29e-05
ENSG00000170871	KIAA0232	33.93	25.04	-1.36	0.000241843	0.000773016
ENSG00000100647	KIAA0247	7.22	16.25	2.25	1.26e-07	2.19e-06
ENSG00000136813	KIAA0368	155.49	102.75	-1.51	4.65e-07	5.92e-06
ENSG00000166783	KIAA0430	26.27	19.92	-1.32	0.00339821	0.00683081
ENSG00000047578	KIAA0556	6.87	12.83	1.87	3.23e-06	2.68e-05
ENSG00000196123	KIAA0895L	20.81	26.93	1.29	0.00375484	0.00745214
ENSG00000132680	KIAA0907	41.11	32.13	-1.28	0.0160191	0.025567
ENSG00000163807	KIAA1143	38.81	17.83	-2.18	4.74e-09	2.04e-07
ENSG00000122203	KIAA1191	80.32	102.21	1.27	0.00272056	0.00566357
ENSG00000165757	KIAA1462	21.64	31.94	1.48	0.0107985	0.0181954
ENSG00000144320	KIAA1715	38.29	18.31	-2.09	1.29e-05	7.54e-05
ENSG00000116685	KIAA2013	30.91	37.42	1.21	0.00278747	0.00578868
ENSG00000183354	KIAA2026	16.3	9.36	-1.74	8.33e-08	1.64e-06
ENSG00000137177	KIF13A	42.64	60.24	1.41	0.00393736	0.00774986
ENSG00000089177	KIF16B	15.67	9.34	-1.68	9.13e-07	1.01e-05
ENSG00000129250	KIF1C	606.32	471.3	-1.29	7.45e-05	0.00030129
ENSG00000139116	KIF21A	53.14	37.57	-1.41	0.00145724	0.00337173
ENSG00000131437	KIF3A	17.31	5.86	-2.95	4.11e-08	1e-06
ENSG00000170759	KIF5B	175.12	107.21	-1.63	5.64e-05	0.00024062
ENSG00000126214	KLC1	107.9	143.92	1.33	0.00320431	0.00649702
ENSG00000137171	KLC4	25.81	32.02	1.24	0.00480288	0.00912487
ENSG00000172059	KLF11	8.74	13.88	1.59	0.000570337	0.00157281
ENSG00000127528	KLF2	40.02	96.73	2.42	1.59e-05	8.83e-05
ENSG00000136826	KLF4	22.15	44.43	2.01	0.0114432	0.019103
ENSG00000165516	KLHDC2	119.29	102.92	-1.16	0.00368557	0.00734157
ENSG00000114648	KLHL18	22.81	34.33	1.51	0.00671413	0.01217
ENSG00000162413	KLHL21	67.73	43.17	-1.57	0.00380953	0.00753308
ENSG00000213160	KLHL23	15.11	7.64	-1.98	0.000243935	0.000777617
ENSG00000114796	KLHL24	62.74	40.44	-1.55	0.000399178	0.00117215
ENSG00000124743	KLHL31	121.81	76.97	-1.58	0.00457293	0.00877189
ENSG00000135686	KLHL36	20.59	29.5	1.43	0.0215394	0.0329647
ENSG00000175946	KLHL38	74.62	40.39	-1.85	0.00643978	0.0117226
ENSG00000239474	KLHL41	160.5	112.59	-1.43	0.00738072	0.0131817
ENSG00000055609	KMT2C	21.15	15.63	-1.35	0.00183846	0.00408562
ENSG00000103550	KNOP1	14.98	9.95	-1.51	0.0206142	0.0317773
ENSG00000114030	KPNA1	72.84	45.07	-1.62	2.65e-05	0.000132554
ENSG00000182481	KPNA2	17.38	31.12	1.79	0.0196815	0.0304963
ENSG00000102753	KPNA3	53.16	35.04	-1.52	0.000379141	0.00112328
ENSG00000186432	KPNA4	136.56	95.37	-1.43	1.99e-05	0.000105564
ENSG00000133619	KRBA1	17.95	33.05	1.84	0.000777786	0.00202449
ENSG00000172086	KRCC1	42.1	31.58	-1.33	0.00289651	0.00597142
ENSG00000129347	KRI1	31.34	22.03	-1.42	0.000133825	0.000478132
ENSG00000001631	KRIT1	53.75	36.84	-1.46	3.2e-05	0.000153232
ENSG00000111615	KRR1	35.27	18.88	-1.87	1.08e-06	1.15e-05
ENSG00000170421	KRT8	65.12	47.34	-1.38	0.00863574	0.0151113
ENSG00000262554	LA16c-360H6.2	13.35	7.24	-1.84	0.0167675	0.0265482
ENSG00000103642	LACTB	60.82	30.04	-2.02	6.32e-08	1.35e-06
ENSG00000147592	LACTB2	83.17	30.44	-2.73	2.01e-07	3.07e-06
ENSG00000196569	LAMA2	99.37	184.27	1.85	1.35e-05	7.79e-05
ENSG00000172037	LAMB2	835.49	1255.55	1.5	1.08e-06	1.15e-05
ENSG00000135862	LAMC1	118.71	77.97	-1.52	0.000328343	0.000994544
ENSG00000185896	LAMP1	74.78	117.07	1.57	9.03e-05	0.000349034
ENSG00000149357	LAMTOR1	169.36	202.93	1.2	0.00210188	0.00456922
ENSG00000188186	LAMTOR4	65.41	106.38	1.63	9.15e-07	1.01e-05
ENSG00000068697	LAPTM4A	511.91	412.98	-1.24	0.00325729	0.00657576
ENSG00000104341	LAPTM4B	103.15	135.98	1.32	5.08e-05	0.00022178
ENSG00000155506	LARP1	103.51	70.48	-1.47	0.000242333	0.000774166
ENSG00000166173	LARP6	68.72	52.24	-1.32	0.00700535	0.0126172
ENSG00000174720	LARP7	130.6	96.88	-1.35	0.023377	0.0353952
ENSG00000133706	LARS	116.83	74.86	-1.56	1.94e-08	5.78e-07
ENSG00000002834	LASP1	17.91	29.41	1.64	0.0013982	0.00326813
ENSG00000150457	LATS2	11.59	16.68	1.44	0.00110783	0.00269296
ENSG00000213398	LCAT	34.74	65.1	1.87	7.09e-07	8.32e-06
ENSG00000169744	LDB2	42.84	26.75	-1.6	0.0164849	0.0261776
ENSG00000235847	LDHAP7	33.53	16.4	-2.04	0.000349437	0.00104937
ENSG00000130164	LDLR	6.27	17.57	2.8	0.000218502	0.000712553
ENSG00000167615	LENG8	84.74	147.9	1.75	2.22e-06	1.97e-05
ENSG00000090530	LEPREL1	5.7	16.34	2.87	0.010061	0.0171463
ENSG00000110811	LEPREL2	10.88	27.45	2.52	1.14e-08	3.92e-07
ENSG00000100097	LGALS1	719.43	1037.12	1.44	0.00325363	0.00657122
ENSG00000108679	LGALS3BP	527.6	854.27	1.62	0.000128211	0.000461282
ENSG00000168961	LGALS9	14.6	30.39	2.08	0.000510189	0.00143789
ENSG00000153902	LGI4	14.54	26.38	1.81	0.00542443	0.0101281
ENSG00000100600	LGMN	158.93	189.11	1.19	0.0316492	0.0460817
ENSG00000205213	LGR4	29.9	13.67	-2.19	0.000339132	0.00102358
ENSG00000183722	LHFP	78.11	105.96	1.36	0.00891774	0.0154768
ENSG00000107902	LHPP	8.68	15.99	1.84	2.2e-05	0.000113604
ENSG00000005156	LIG3	30.21	21.11	-1.43	0.0044022	0.00848223
ENSG00000182541	LIMK2	6.18	11.73	1.9	0.000403208	0.00118166
ENSG00000104863	LIN7B	16.36	24.34	1.49	0.00122676	0.00292479
ENSG00000183814	LIN9	18.94	13.11	-1.44	0.0059569	0.0109687
ENSG00000218510	LINC00339	12.09	17.55	1.45	0.0195206	0.0302716
ENSG00000232388	LINC00493	92.48	114.85	1.24	0.00289063	0.00596343
ENSG00000237854	LINC00674	78.3	61.25	-1.28	0.0217188	0.0331626
ENSG00000237949	LINC00844	29.03	12.38	-2.34	0.0100556	0.0171431
ENSG00000241769	LINC00893	15.31	25.55	1.67	0.0019429	0.00427624
ENSG00000204054	LINC00963	11.85	21.02	1.77	3.88e-05	0.000178241
ENSG00000259330	LINC00984	27.92	36.74	1.32	0.0308129	0.0450511
ENSG00000228794	LINC01128	27.24	19.66	-1.39	0.000182397	0.000616056
ENSG00000074695	LMAN1	49.53	35.74	-1.39	0.00653071	0.0118773
ENSG00000139636	LMBR1L	62.45	91.56	1.47	7.17e-05	0.000292815
ENSG00000164187	LMBRD2	10.13	5.04	-2.01	2.1e-05	0.000110043
ENSG00000100258	LMF2	22.03	39.26	1.78	2.74e-08	7.57e-07
ENSG00000160789	LMNA	162.85	238.67	1.47	0.00451621	0.00866589
ENSG00000170807	LMOD2	635.22	1036.17	1.63	0.00056363	0.00155684
ENSG00000163380	LMOD3	188.93	106.14	-1.78	1.41e-06	1.39e-05
ENSG00000129038	LOXL1	44.52	78.52	1.76	0.0205662	0.0317116
ENSG00000111684	LPCAT3	62.35	44.19	-1.41	0.0016563	0.00375647
ENSG00000176454	LPCAT4	86.9	55.44	-1.57	0.00416447	0.00811908
ENSG00000134324	LPIN1	41.33	30.5	-1.36	0.0336002	0.0484369
ENSG00000132793	LPIN3	20.15	26.03	1.29	0.0295731	0.0434623
ENSG00000175445	LPL	415.85	654.51	1.57	0.00283262	0.00586813
ENSG00000077454	LRCH4	34.31	45.91	1.34	0.00168784	0.00381927
ENSG00000123384	LRP1	61.66	108.32	1.76	0.000291879	0.000904795
ENSG00000197324	LRP10	51.82	70.75	1.37	0.00484424	0.00917418
ENSG00000130881	LRP3	9.36	15.37	1.64	5.43e-06	3.99e-05
ENSG00000134569	LRP4	17.48	10.9	-1.6	0.000156193	0.000545851
ENSG00000162337	LRP5	19.62	38.9	1.98	2.24e-06	1.98e-05
ENSG00000138095	LRPPRC	141.09	112.05	-1.26	0.00700966	0.0126212
ENSG00000163827	LRRC2	108.9	67.18	-1.62	6.97e-05	0.000286558
ENSG00000122477	LRRC39	254.04	137.52	-1.85	0.000135974	0.000484818
ENSG00000132128	LRRC41	27.29	39.59	1.45	8.23e-07	9.23e-06
ENSG00000136802	LRRC8A	14.47	24.39	1.69	0.0255981	0.0382431
ENSG00000093167	LRRFIP2	262.88	124.87	-2.11	1.12e-09	6.58e-08
ENSG00000185565	LSAMP	23.89	7.63	-3.13	0.00209788	0.00456508
ENSG00000041802	LSG1	30.11	24.7	-1.22	0.0201912	0.0311818
ENSG00000175324	LSM1	92.23	72.56	-1.27	0.000912357	0.00230618
ENSG00000181817	LSM10	74.63	57.38	-1.3	0.00771172	0.0136908
ENSG00000232024	LSM12P1	47.51	33.76	-1.41	1.95e-07	3.01e-06
ENSG00000225787	LSM3P3	19.91	26.93	1.35	0.00510137	0.00957592
ENSG00000130520	LSM4	121.84	103.16	-1.18	0.0109891	0.01849
ENSG00000106355	LSM5	56.18	67.17	1.2	0.0117482	0.0195355
ENSG00000164167	LSM6	21.55	16.36	-1.32	0.00298995	0.0061238
ENSG00000179564	LSMEM2	15	24.63	1.64	0.00115323	0.00278176
ENSG00000130592	LSP1	16.74	44.53	2.66	0.00011328	0.000417393
ENSG00000204482	LST1	13.25	26.63	2.01	0.0226332	0.0343827
ENSG00000111144	LTA4H	54.36	47.95	-1.13	0.0184212	0.0287916
ENSG00000049323	LTBP1	42.05	88.98	2.12	3.59e-07	4.87e-06
ENSG00000119681	LTBP2	30.82	68.24	2.21	0.00183266	0.00407728
ENSG00000168056	LTBP3	136.45	189.31	1.39	0.00283925	0.00587778
ENSG00000090006	LTBP4	134.36	551.49	4.1	6.74e-13	2.79e-10
ENSG00000111321	LTBR	30.57	44.31	1.45	0.00210337	0.00456924
ENSG00000007392	LUC7L	58.15	75.17	1.29	0.00771775	0.0136974
ENSG00000269955	LUC7L2	36.77	27.68	-1.33	0.000177293	0.000604644
ENSG00000139329	LUM	191.3	742.86	3.88	1.91e-05	0.000101748
ENSG00000267697	LUZP6	222.33	413.87	1.86	0.000835513	0.00214476
ENSG00000160932	LY6E	31.7	66.45	2.1	4.46e-06	3.44e-05
ENSG00000120992	LYPLA1	41.59	26.17	-1.59	0.000334697	0.00101173
ENSG00000011009	LYPLA2	18.8	24.91	1.32	0.00125786	0.00299055
ENSG00000143353	LYPLAL1	73.24	110.27	1.51	0.000235795	0.000757361
ENSG00000102897	LYRM1	57.47	43.82	-1.31	0.000501008	0.00141604
ENSG00000083099	LYRM2	35.94	29.37	-1.22	0.0306295	0.0448269
ENSG00000205707	LYRM5	65.28	50.22	-1.3	0.0165647	0.026283
ENSG00000176018	LYSMD3	16.65	10.65	-1.56	0.00201588	0.00441242
ENSG00000162441	LZIC	43.88	34.74	-1.26	0.000540377	0.00150307
ENSG00000099949	LZTR1	30.78	46.52	1.51	8.57e-06	5.52e-05
ENSG00000107816	LZTS2	20.4	29.43	1.44	0.000163068	0.000564861
ENSG00000088899	LZTS3	13.32	8.28	-1.61	4.31e-06	3.35e-05
ENSG00000002822	MAD1L1	27.23	34.34	1.26	0.00365309	0.00728662
ENSG00000198517	MAFK	31.96	89.8	2.81	1.98e-08	5.83e-07
ENSG00000179222	MAGED1	49.06	69.93	1.43	3.88e-05	0.000178149
ENSG00000102316	MAGED2	117.09	144.36	1.23	0.00907451	0.0156849
ENSG00000102158	MAGT1	35.42	45.89	1.3	0.00228186	0.00487813
ENSG00000111885	MAN1A1	10.68	18.41	1.72	0.0166414	0.0263696
ENSG00000177239	MAN1B1	26.33	35.46	1.35	0.000810384	0.00209378
ENSG00000196547	MAN2A2	156.16	120.86	-1.29	0.00408975	0.00800221
ENSG00000104774	MAN2B1	26.38	36.92	1.4	0.0319423	0.0464177
ENSG00000013288	MAN2B2	11.17	17.26	1.55	0.0101453	0.0172703
ENSG00000140400	MAN2C1	199.57	282.95	1.42	2.02e-05	0.000106601
ENSG00000101363	MANBAL	19.72	26.25	1.33	0.00149621	0.00345251
ENSG00000101460	MAP1LC3A	56.86	88.43	1.56	5.07e-05	0.000221429
ENSG00000130479	MAP1S	11.41	24.34	2.13	1.88e-07	2.94e-06
ENSG00000126934	MAP2K2	255.69	176.36	-1.45	1.02e-06	1.1e-05
ENSG00000034152	MAP2K3	39.72	58.46	1.47	0.0231536	0.0351015
ENSG00000076984	MAP2K7	12.98	19.01	1.46	0.000321391	0.000978159
ENSG00000173327	MAP3K11	23.99	36.17	1.51	1.87e-06	1.73e-05
ENSG00000198909	MAP3K3	24.54	37.97	1.55	0.00021652	0.000706864
ENSG00000197442	MAP3K5	51.12	27.65	-1.85	2.11e-05	0.000110303
ENSG00000047849	MAP4	527.16	617.02	1.17	0.0269809	0.040028
ENSG00000011566	MAP4K3	62.59	42.86	-1.46	0.00354265	0.00709007
ENSG00000100030	MAPK1	99.68	71.6	-1.39	0.000195992	0.000650902
ENSG00000188130	MAPK12	16.89	23.21	1.37	0.00681432	0.0123291
ENSG00000138834	MAPK8IP3	58.11	89.77	1.54	8.49e-05	0.000333184
ENSG00000050748	MAPK9	44.48	29.64	-1.5	2.76e-05	0.000136006
ENSG00000119487	MAPKAP1	189.36	157.89	-1.2	0.00807672	0.0142497
ENSG00000114738	MAPKAPK3	233.21	195.13	-1.2	0.0255012	0.038127
ENSG00000101367	MAPRE1	25.73	40.82	1.59	2.16e-05	0.000112057
ENSG00000166974	MAPRE2	82.35	112.63	1.37	0.0212106	0.0325283
ENSG00000099785	MARCH2	47.38	66.45	1.4	7.33e-05	0.000297784
ENSG00000173926	MARCH3	31.81	47.33	1.49	0.00233537	0.00497823
ENSG00000108387	MARCH4	107.88	70.69	-1.53	0.000248196	0.000788247
ENSG00000198060	MARCH5	29.67	39.83	1.34	0.00487957	0.00922058
ENSG00000165406	MARCH8	33.04	22.27	-1.48	7e-06	4.79e-05
ENSG00000155130	MARCKS	6.49	13.59	2.09	0.0010868	0.00265266
ENSG00000175130	MARCKSL1	16.33	24.58	1.51	0.0304247	0.0445711
ENSG00000116141	MARK1	18.64	10.27	-1.81	3.12e-05	0.000150369
ENSG00000075413	MARK3	176.67	99.1	-1.78	0.00106414	0.00260696
ENSG00000155254	MARVELD1	6.35	14.87	2.34	2.76e-05	0.000136006
ENSG00000168906	MAT2A	98.56	150.9	1.53	0.0156311	0.0250416
ENSG00000038274	MAT2B	39.05	47.82	1.22	0.00482487	0.00914913
ENSG00000132561	MATN2	16.72	43.07	2.58	1.73e-05	9.43e-05
ENSG00000129933	MAU2	23.12	35.74	1.55	2.75e-06	2.35e-05
ENSG00000125952	MAX	106.47	68.02	-1.57	1.12e-05	6.81e-05
ENSG00000134046	MBD2	179.61	134.09	-1.34	0.000388258	0.00114404
ENSG00000071655	MBD3	42.15	58.27	1.38	0.00162784	0.00369896
ENSG00000129071	MBD4	52.86	39.15	-1.35	0.00201247	0.0044082
ENSG00000166987	MBD6	22.55	43.54	1.93	6.19e-08	1.33e-06
ENSG00000125505	MBOAT7	17.25	23.54	1.36	0.00430317	0.00834308
ENSG00000076706	MCAM	72.8	131.7	1.81	1.16e-05	6.97e-05
ENSG00000078070	MCCC1	170.73	90.62	-1.88	6.82e-09	2.62e-07
ENSG00000131844	MCCC2	98.72	81.34	-1.21	0.0121027	0.0200356
ENSG00000124370	MCEE	67.79	48.57	-1.4	4.49e-05	0.000199461
ENSG00000126217	MCF2L	40.42	60.09	1.49	0.00684816	0.0123791
ENSG00000180398	MCFD2	62.65	43.55	-1.44	8.82e-06	5.64e-05
ENSG00000143384	MCL1	116.47	179.63	1.54	0.00247264	0.00522782
ENSG00000232119	MCTS1	38.06	47.86	1.26	0.0118204	0.0196447
ENSG00000050393	MCUR1	57.21	34.9	-1.64	3.68e-08	9.33e-07
ENSG00000137337	MDC1	14.13	20.14	1.43	0.00180967	0.00404124
ENSG00000112159	MDN1	21	26.33	1.25	0.0254893	0.0381188
ENSG00000213920	MDP1	7.31	17.31	2.37	1.88e-07	2.94e-06
ENSG00000065833	ME1	29.39	16.91	-1.74	1.53e-08	4.92e-07
ENSG00000082212	ME2	92.76	74.14	-1.25	0.0138427	0.0224972
ENSG00000163875	MEAF6	44.88	53.1	1.18	0.0087463	0.0152512
ENSG00000184634	MED12	11.99	18.42	1.54	6.72e-06	4.64e-05
ENSG00000099917	MED15	17.25	31.91	1.85	2.77e-08	7.61e-07
ENSG00000042429	MED17	27.43	35.15	1.28	0.00431478	0.00836015
ENSG00000152944	MED21	20.51	25.9	1.26	0.0189555	0.0295182
ENSG00000063322	MED29	18.53	24.55	1.32	0.00210059	0.00456922
ENSG00000136146	MED4	77.9	64	-1.22	0.0003184	0.000972334
ENSG00000133997	MED6	25.93	19.92	-1.3	9e-05	0.000348151
ENSG00000141026	MED9	19.87	26.89	1.35	0.000734266	0.00193317
ENSG00000254901	MEF2BNB	25.04	34.94	1.4	1.39e-05	7.97e-05
ENSG00000081189	MEF2C	29.56	20.81	-1.42	0.0104645	0.0177174
ENSG00000214548	MEG3	39.58	101.22	2.56	3.09e-06	2.59e-05
ENSG00000105429	MEGF8	24.35	39.75	1.63	6.45e-05	0.000268197
ENSG00000106780	MEGF9	10.75	5.67	-1.9	0.00113798	0.00275165
ENSG00000143995	MEIS1	30.72	15.43	-1.99	4.03e-06	3.2e-05
ENSG00000134138	MEIS2	51.76	31.37	-1.65	6.01e-05	0.000253839
ENSG00000005102	MEOX1	14.29	23.32	1.63	0.0124867	0.0205797
ENSG00000146834	MEPCE	11.15	18.13	1.63	0.000122907	0.000447058
ENSG00000103260	METRN	16.93	45.92	2.71	1.33e-11	2.34e-09
ENSG00000176845	METRNL	51.74	94.48	1.83	0.000472151	0.00134661
ENSG00000165792	METTL17	67.61	83.46	1.23	0.0052988	0.00991529
ENSG00000144401	METTL21A	25.41	15.04	-1.69	3.18e-10	2.85e-08
ENSG00000181038	METTL23	22.09	30.31	1.37	0.000227247	0.000733046
ENSG00000138382	METTL5	154.07	109.24	-1.41	1.31e-05	7.62e-05
ENSG00000170439	METTL7B	16.63	8.54	-1.95	0.0162054	0.0257953
ENSG00000197006	METTL9	43.85	53.77	1.23	0.0144437	0.0233439
ENSG00000166482	MFAP4	71.94	223.02	3.1	0.000880932	0.00223821
ENSG00000140545	MFGE8	638.07	829.69	1.3	0.00308763	0.00628711
ENSG00000147324	MFHAS1	17.09	8.94	-1.91	1.81e-05	9.79e-05
ENSG00000171109	MFN1	57.32	38.67	-1.48	0.000214759	0.000701884
ENSG00000100060	MFNG	11.34	18.6	1.64	0.00594412	0.0109509
ENSG00000118855	MFSD1	23.76	39.71	1.67	0.00011615	0.000426649
ENSG00000109736	MFSD10	21.66	43.68	2.02	6.4e-07	7.71e-06
ENSG00000092931	MFSD11	16.45	23.11	1.4	0.00016383	0.000566841
ENSG00000161091	MFSD12	20.1	27.69	1.38	0.00595746	0.0109687
ENSG00000167700	MFSD3	8.92	14.6	1.64	3.73e-06	3e-05
ENSG00000131446	MGAT1	73.76	89.56	1.21	0.0204018	0.0314825
ENSG00000168282	MGAT2	5.5	10.57	1.92	1.48e-06	1.45e-05
ENSG00000161013	MGAT4B	223.08	259.36	1.16	0.0313616	0.0456852
ENSG00000074416	MGLL	124.72	167.6	1.34	0.0106087	0.017931
ENSG00000111341	MGP	1009.96	1824.7	1.81	0.0342962	0.0493209
ENSG00000008394	MGST1	104.32	36.94	-2.82	0.000290175	0.000900448
ENSG00000143198	MGST3	713.97	985.15	1.38	0.00059218	0.00162142
ENSG00000154305	MIA3	81.05	62.34	-1.3	0.0062385	0.0114155
[truncated: 2,153 more rows]
