# Supplementary material for: Transcriptome analysis of human heart failure reveals dysregulated cell adhesion in dilated cardiomyopathy and activated immune pathways in ischemic heart failure
Source: BMC Genomics. 2018 Nov 12;19:812. doi: 10.1186/s12864-018-5213-9 (PMC6233272; doi:10.1186/s12864-018-5213-9)
Supplement: Supplementary file 5 — Table S4. DEGs for adjusted gene expression. DEGs for adjusted gene expression. DEGs at FDR ≤ 0.05 in HF-DEGs, DCM-specific, ICM-specific, DCM vs ICM. (XLSX 797 kb) [file 12864_2018_5213_MOESM5_ESM.xlsx]

## Sheet: HF-DEGs
Additional File 5: Table S4a: DEGs for adjusted gene expression.
HF-DEGs at FDR≤0.05
ENSG	Gene	NF_mean	DCM_mean	ICM_mean	DCM_FC	ICM_FC	pval_Age	pval_Sex	pval_DCM_v_NF	pval_ICM_v_NF	FDR_DCM_v_NF	FDR_ICM_v_NF
ENSG00000094914	AAAS	63.3267	71.8739	73.785	1.13497	1.16515	0.871754	0.625279	0.000534503	0.000793837	0.00120641	0.0017051
ENSG00000115977	AAK1	25.1623	18.2985	13.2272	-1.3751	-1.90232	0.885517	0.813767	0.00201041	2.67e-06	0.003858	1.31263e-05
ENSG00000090861	AARS	86.6236	69.0877	66.2763	-1.25382	-1.30701	0.0203797	0.215588	1.74e-06	3.47e-05	9.0056e-06	0.000114663
ENSG00000008311	AASS	39.518	24.6245	19.1058	-1.60482	-2.06838	0.0642806	0.980938	1.89e-05	2.77e-06	6.76127e-05	1.35353e-05
ENSG00000107331	ABCA2	32.5618	41.3802	45.7304	1.27082	1.40442	0.588527	0.652388	0.00201766	0.000877251	0.00386875	0.00185876
ENSG00000141338	ABCA8	96.5864	71.3832	53.909	-1.35307	-1.79166	0.389178	0.757024	0.0103212	8.11e-05	0.0162161	0.000233957
ENSG00000115657	ABCB6	40.714	21.1815	23.1039	-1.92215	-1.76221	0.601281	0.553768	9.07e-14	1.41e-08	2.03643e-11	1.78516e-07
ENSG00000069431	ABCC9	35.4678	25.1079	21.8603	-1.41262	-1.62247	0.659102	0.735722	0.000231177	7.91e-05	0.000580714	0.000229126
ENSG00000119688	ABCD4	46.8179	56.5056	63.1552	1.20692	1.34895	0.56518	0.488342	0.00170838	0.000144504	0.00335897	0.000386029
ENSG00000033050	ABCF2	46.5551	33.0556	31.9896	-1.40839	-1.45532	0.0690948	0.0382345	8.12e-12	2.27e-09	5.24463e-10	4.03444e-08
ENSG00000106077	ABHD11	20.3188	31.1861	32.4883	1.53484	1.59893	0.99208	0.795781	1.18e-09	4.13e-08	2.57579e-08	4.15507e-07
ENSG00000114779	ABHD14B	17.4353	22.7206	24.9207	1.30314	1.42932	0.640402	0.259801	0.000185483	8.33e-05	0.000480787	0.000238472
ENSG00000099204	ABLIM1	513.005	399.96	332.671	-1.28264	-1.54208	0.27535	0.286414	6.42e-06	1.62e-08	2.69069e-05	1.98847e-07
ENSG00000159842	ABR	199.003	135.592	125.996	-1.46766	-1.57945	0.309142	0.227993	4.25e-07	2.66e-06	2.81315e-06	1.30886e-05
ENSG00000114626	ABTB1	24.6266	33.8191	34.9565	1.37327	1.41946	0.540846	0.487232	0.000299691	0.00090662	0.000726789	0.00190807
ENSG00000229944	AC004797.1	33.9479	22.9744	22.0446	-1.47764	-1.53997	0.415523	0.241015	1.46e-06	9.29e-06	7.72604e-06	3.72261e-05
ENSG00000268643	AC006486.9	24.6225	16.4188	13.6088	-1.49965	-1.8093	0.29171	0.00325634	1.24e-06	7.33e-08	6.75908e-06	6.84863e-07
ENSG00000231043	AC007238.1	82.331	66.5751	60.3753	-1.23666	-1.36365	0.855219	0.176702	4.74e-05	3.58e-06	0.000148598	1.66692e-05
ENSG00000234431	AC007283.5	53.2383	72.7833	73.7787	1.36712	1.38582	0.65655	0.807085	0.000976856	0.00710197	0.0020389	0.0116417
ENSG00000159186	AC007383.6	95.7649	81.93	77.3223	-1.16886	-1.23852	0.0697891	0.459036	0.0134133	0.025076	0.0203487	0.0357124
ENSG00000238165	AC007560.1	144.753	116.383	112.493	-1.24376	-1.28677	0.225277	0.126215	4.25e-06	8.41e-06	1.89223e-05	3.39412e-05
ENSG00000251583	AC008427.2	22.8961	11.6776	9.43407	-1.96069	-2.42696	0.218974	0.365782	6.56e-12	4.75e-12	4.68642e-10	3.93551e-10
ENSG00000251000	AC008592.3	17.228	9.75721	7.92467	-1.76566	-2.17397	0.496788	0.467215	1.09e-06	3.67e-07	6.12557e-06	2.47923e-06
ENSG00000238150	AC008753.3	38.3213	16.0722	9.3853	-2.38432	-4.08312	0.921644	0.777689	0.000252041	6.38e-06	0.000626469	2.70466e-05
ENSG00000213702	AC008865.1	14.7971	29.8841	37.0929	2.01959	2.50676	0.324663	0.181354	1.17e-10	5.92e-11	4.34374e-09	2.71165e-09
ENSG00000233287	AC009362.2	15.828	20.8475	25.0558	1.31713	1.583	0.812514	0.317763	0.00194212	4.22e-05	0.00374524	0.000134705
ENSG00000256309	AC009469.1	163.27	256.917	257.599	1.57357	1.57775	0.507771	0.71398	2.38e-06	0.000154002	1.17382e-05	0.000406964
ENSG00000227241	AC011998.4	83.0724	170.5	226.799	2.05242	2.73014	0.279095	0.00237182	5.58e-07	1.09e-08	3.52205e-06	1.42484e-07
ENSG00000221625	AC013283.1	124.822	262.554	321.05	2.10343	2.57208	0.265187	0.62114	4.26e-07	7.82e-07	2.81315e-06	4.70704e-06
ENSG00000272888	AC013394.2	31.8001	42.0433	45.9112	1.32211	1.44374	0.607466	0.662405	0.000138901	0.000113807	0.00037639	0.000314154
ENSG00000223873	AC013733.5	10.1829	16.127	19.3045	1.58374	1.89579	0.826662	0.825318	4.19e-08	2.09e-09	4.17671e-07	3.82307e-08
ENSG00000226221	AC022431.1	1036.27	705.061	652.189	-1.46976	-1.58891	0.897566	0.286264	3.52e-07	6.91e-07	2.3846e-06	4.2594e-06
ENSG00000268913	AC026806.2	5.3115	11.2466	13.5431	2.11741	2.54977	0.0562439	0.925987	5.46e-05	0.000198012	0.000168371	0.000506071
ENSG00000232531	AC027612.1	18.3463	12.1064	12.5462	-1.51542	-1.4623	0.147986	0.22453	2.49e-10	2.48e-07	7.80629e-09	1.81931e-06
ENSG00000255990	AC034102.1	13.1463	26.6092	32.2315	2.02408	2.45176	0.642666	0.320691	3.05e-09	2.58e-09	5.3262e-08	4.44517e-08
ENSG00000229023	AC067945.3	24.2153	9.6364	8.97525	-2.5129	-2.69801	0.647834	0.035452	2.59e-12	4.06e-10	2.3575e-10	1.07896e-08
ENSG00000228335	AC073063.10	69.0517	54.0363	46.3956	-1.27788	-1.48832	0.426586	0.513728	0.0014801	0.000113303	0.00295205	0.000312916
ENSG00000233087	AC073869.1	18.1283	12.1353	10.1922	-1.49385	-1.77864	0.113804	0.632212	4.95e-06	9.88e-08	2.15705e-05	8.69271e-07
ENSG00000224219	AC074290.1	9.29936	67.5437	121.047	7.26327	13.0167	0.414481	0.197483	1.15e-09	6.67e-10	2.52198e-08	1.55284e-08
ENSG00000226338	AC079150.2	1152.34	1727.94	1662.43	1.4995	1.44265	0.793517	0.10821	0.000113308	0.00308187	0.000315936	0.00557333
ENSG00000230621	AC080002.1	76.2976	48.5073	34.9178	-1.57291	-2.18507	0.970118	0.690326	0.000312427	2.49e-06	0.00075273	1.24147e-05
ENSG00000237821	AC083873.4	18.0769	11.4871	8.90474	-1.57367	-2.03003	0.464037	0.255877	2.9e-08	4.04e-11	3.08657e-07	1.99885e-09
ENSG00000212694	AC084018.1	19.6797	26.4887	26.199	1.34599	1.33127	0.169257	0.490763	0.00145432	0.0264669	0.00290556	0.0374659
ENSG00000256586	AC091171.1	10.1216	16.0891	21.8309	1.58958	2.15686	0.305645	0.667103	0.0020607	0.000133016	0.00394327	0.000360121
ENSG00000213846	AC098614.2	30.8775	19.157	21.3223	-1.61181	-1.44813	0.997558	0.66073	1.99e-09	4.74e-05	3.94237e-08	0.000148775
ENSG00000255883	AC099522.2	95.6531	52.0401	47.9463	-1.83806	-1.99501	0.726935	0.502458	6.74e-11	1.75e-09	2.73958e-09	3.35357e-08
ENSG00000213383	AC104297.1	22.7517	16.8039	17.5731	-1.35395	-1.29469	0.534594	0.467024	6.05e-06	0.000913423	2.55836e-05	0.00192074
ENSG00000256261	AC104698.1	16.3929	37.2352	43.0169	2.27142	2.62412	0.18042	0.0331365	1.27e-08	1.47e-07	1.63608e-07	1.16977e-06
ENSG00000237077	AC105399.2	19.824	27.2408	33.045	1.37413	1.66692	0.876901	0.109283	0.000935389	2.44e-05	0.00196365	8.49627e-05
ENSG00000234044	AC108059.1	45.955	19.0745	14.7808	-2.40924	-3.10911	0.802059	0.966026	2.07e-06	1.73e-06	1.04386e-05	9.10918e-06
ENSG00000231351	AC111200.7	7.5359	14.7885	16.724	1.96241	2.21924	0.0404099	0.18793	2.55e-12	8.07e-11	2.3575e-10	3.31871e-09
ENSG00000240801	AC132217.4	89.4549	171.538	197.095	1.9176	2.20329	0.302453	0.937424	1.33e-06	1.03e-06	7.13419e-06	5.89139e-06
ENSG00000167315	ACAA2	292.382	216.262	188.569	-1.35198	-1.55053	0.101997	0.645363	1.07e-05	3.23e-06	4.18676e-05	1.52794e-05
ENSG00000111271	ACAD10	21.8543	29.6573	29.0893	1.35705	1.33106	0.0763514	0.881087	4.26e-07	0.000298349	2.81315e-06	0.000723901
ENSG00000240303	ACAD11	65.074	55.0421	43.8295	-1.18226	-1.48471	0.183275	0.905161	0.00739334	8.69e-07	0.0121547	5.10526e-06
ENSG00000151498	ACAD8	31.2335	41.9003	41.4804	1.34152	1.32807	0.691792	0.220635	7e-07	6.15e-05	4.26421e-06	0.000184795
ENSG00000122971	ACADS	46.2677	57.8096	63.0971	1.24946	1.36374	0.58551	0.359264	0.00139248	0.000259265	0.00279298	0.000640192
ENSG00000072818	ACAP1	8.56891	14.5254	18.7617	1.69512	2.18951	0.903452	0.350247	0.000163364	1.07e-05	0.000431519	4.18347e-05
ENSG00000107897	ACBD5	59.8581	42.647	37.1942	-1.40357	-1.60934	0.764255	0.16426	4.26e-06	4.66e-07	1.8949e-05	3.04223e-06
ENSG00000110455	ACCS	10.7886	17.4038	21.0572	1.61317	1.9518	0.993714	0.810556	0.000705097	0.000185639	0.00153063	0.000479107
ENSG00000144476	ACKR3	17.4729	26.4514	33.4572	1.51385	1.9148	0.103541	0.0538649	0.00113231	0.000286092	0.00232737	0.000699888
ENSG00000112304	ACOT13	74.1155	55.0382	48.4704	-1.34662	-1.52909	0.133331	0.835406	3.33e-07	6.82e-08	2.29211e-06	6.41467e-07
ENSG00000119673	ACOT2	17.0989	22.3368	28.3564	1.30633	1.65838	0.233138	0.682473	0.00430296	1.05e-05	0.00754779	4.11384e-05
ENSG00000143727	ACP1	67.997	56.671	54.036	-1.19986	-1.25836	0.22388	0.92739	0.000128935	4.89e-05	0.000352831	0.000152043
ENSG00000155893	ACPL2	7.00068	14.0536	15.3083	2.00746	2.18669	0.0592405	0.549549	1.18e-07	5.95e-06	9.69286e-07	2.557e-05
ENSG00000176715	ACSF3	23.7724	30.789	31.8743	1.29516	1.34081	0.00596301	0.357908	8.15e-05	3.5e-05	0.000237792	0.000115518
ENSG00000151726	ACSL1	538.963	423.73	390.118	-1.27195	-1.38154	0.448596	0.403032	0.0119758	0.0109683	0.0184048	0.0170411
ENSG00000143632	ACTA1	3479	8809.6	11039.8	2.53222	3.17327	0.997916	0.136208	7.4e-06	1.13e-05	3.04991e-05	4.37555e-05
ENSG00000075624	ACTB	881.27	1113.13	1652.16	1.2631	1.87475	0.751775	0.762313	0.0128948	1.27e-06	0.0196697	7.02866e-06
ENSG00000136518	ACTL6A	41.2617	50.6441	59.3889	1.22739	1.43932	0.333796	0.532142	0.0160576	0.000367228	0.0238462	0.000867853
ENSG00000077522	ACTN2	2189.65	3002.47	3165.62	1.37121	1.44572	0.779902	0.859398	1.74e-05	4.55e-05	6.32057e-05	0.000143451
ENSG00000130402	ACTN4	106.546	150.527	194.685	1.41279	1.82725	0.533459	0.844502	0.00028393	2.36e-06	0.000692208	1.18929e-05
ENSG00000131966	ACTR10	88.0737	114.836	124.509	1.30387	1.4137	0.655759	0.199526	3.91e-08	1.88e-08	3.9904e-07	2.19294e-07
ENSG00000115073	ACTR1B	53.3092	65.4787	70.0782	1.22828	1.31456	0.785752	0.42895	8.6e-08	2.44e-08	7.55102e-07	2.71679e-07
ENSG00000240616	AD000092.3	18.6644	27.1511	33.6561	1.4547	1.80322	0.454539	0.663683	1.74e-06	1.74e-08	9.0056e-06	2.10368e-07
ENSG00000137845	ADAM10	58.6801	37.4997	27.5038	-1.56481	-2.13353	0.49814	0.794883	5.09e-06	4.45e-09	2.21396e-05	6.82816e-08
ENSG00000143537	ADAM15	70.862	102.443	135.869	1.44567	1.91737	0.290227	0.462569	2.04e-05	7.45e-09	7.21034e-05	1.03129e-07
ENSG00000114948	ADAM23	56.9434	45.1988	44.5732	-1.25984	-1.27753	0.938035	0.0457979	9.91e-05	0.000972457	0.000283186	0.00202395
ENSG00000185761	ADAMTSL5	28.5212	63.8827	80.0847	2.23983	2.8079	0.301837	0.223893	3.08e-13	4.21e-13	4.84073e-11	6.7769e-11
ENSG00000163050	ADCK3	209.679	145.876	144.818	-1.43737	-1.44788	0.321316	0.0601092	0.00012829	0.00366921	0.000351883	0.0065233
ENSG00000162104	ADCY9	30.157	18.75	17.497	-1.60838	-1.72355	0.314535	0.0764755	6.45e-12	6.74e-11	4.67873e-10	3.01374e-09
ENSG00000187758	ADH1A	14.4196	6.23507	5.33951	-2.31267	-2.70055	0.978454	0.631069	8.2e-05	0.000215704	0.000238956	0.000543505
ENSG00000196616	ADH1B	119.708	39.9935	30.53	-2.99319	-3.92099	0.955116	0.863379	1.79e-06	2.17e-06	9.21381e-06	1.10641e-05
ENSG00000159346	ADIPOR1	104.599	90.3214	91.6253	-1.15808	-1.1416	0.888756	0.20911	0.000903679	0.0123382	0.00190388	0.0188946
ENSG00000153531	ADPRHL1	369.165	508.488	487.153	1.3774	1.31961	0.978953	0.960195	0.000100202	0.00567814	0.000285642	0.00955229
ENSG00000106624	AEBP1	14.3589	59.3597	58.9808	4.13399	4.1076	0.0132474	0.877981	1.67e-07	8.19e-05	1.3015e-06	0.000235541
ENSG00000172493	AFF1	44.0412	34.2075	33.1194	-1.28747	-1.32977	0.327009	0.86343	5.84e-06	7.87e-05	2.48516e-05	0.000228202
ENSG00000141385	AFG3L2	161.222	125.624	118.561	-1.28337	-1.35983	0.259891	0.549156	2.94e-06	1.23e-05	1.39598e-05	4.73025e-05
ENSG00000038002	AGA	18.9547	12.3338	11.544	-1.53681	-1.64195	0.687412	0.634532	0.000132495	0.000288869	0.000361315	0.000705762
ENSG00000123908	AGO2	21.1696	14.9475	13.4242	-1.41626	-1.57697	0.300397	0.83805	0.00066973	0.000930152	0.00146805	0.00194604
ENSG00000138678	AGPAT9	25.9249	38.3095	46.3535	1.47771	1.78799	0.700184	0.298604	0.00365541	0.000582798	0.00652851	0.00129987
ENSG00000188157	AGRN	11.0393	18.8927	24.5085	1.7114	2.22011	0.318644	0.476957	4.41e-05	4.44e-06	0.000139833	2.01247e-05
ENSG00000135049	AGTPBP1	29.9278	18.3447	14.6882	-1.63141	-2.03754	0.232984	0.0228176	7.35e-08	9.29e-09	6.6902e-07	1.24028e-07
ENSG00000177674	AGTRAP	10.9922	19.4259	22.5765	1.76725	2.05387	0.814667	0.533881	2.66e-08	1.86e-08	2.90995e-07	2.19231e-07
ENSG00000153207	AHCTF1	64.1664	44.6089	37.5357	-1.43842	-1.70947	0.93267	0.107137	0.000197251	2.26e-05	0.000504633	7.98798e-05
ENSG00000101444	AHCY	81.0835	62.8423	61.6666	-1.29027	-1.31487	0.364932	0.956779	2.19e-05	0.000437117	7.67151e-05	0.00100683
ENSG00000156709	AIFM1	253.826	207.957	188.797	-1.22057	-1.34444	0.020682	0.458295	5.46e-05	2.99e-05	0.000168371	0.000101725
ENSG00000146416	AIG1	50.0936	57.8755	65.2106	1.15535	1.30178	0.144683	0.502445	0.023276	0.000359352	0.0329973	0.0008521
ENSG00000106992	AK1	1103.23	956.317	873.516	-1.15362	-1.26298	0.106402	0.735406	0.00447097	0.00111389	0.00780474	0.00227543
ENSG00000004455	AK2	200.102	153.955	143.403	-1.29974	-1.39538	0.547274	0.0137581	1.93e-08	1.7e-08	2.2469e-07	2.06418e-07
ENSG00000147853	AK3	172.574	152.52	129.725	-1.13149	-1.3303	0.445889	0.478535	0.0286365	7.49e-05	0.0398057	0.000219214
ENSG00000162433	AK4	16.3698	24.8308	24.9314	1.51687	1.52301	0.739585	0.0530472	1.25e-06	5.99e-05	6.78222e-06	0.000180759
ENSG00000155085	AK9	15.0331	7.67015	6.87847	-1.95996	-2.18554	0.787176	0.192339	1.78e-11	2.25e-10	9.32522e-10	7.0425e-09
ENSG00000121057	AKAP1	207.936	139.372	124.182	-1.49195	-1.67445	0.582445	0.745222	1.08e-08	3.35e-09	1.45491e-07	5.45488e-08
ENSG00000170776	AKAP13	126.359	166.657	182.213	1.31892	1.44203	0.170873	0.120007	0.000143427	0.000238016	0.000386913	0.00059388
ENSG00000011243	AKAP8L	134.011	104.527	95.0749	-1.28207	-1.40953	0.844403	0.549745	4.81e-06	8.29e-07	2.10187e-05	4.93198e-06
ENSG00000135334	AKIRIN2	34.1049	43.2606	52.0554	1.26846	1.52633	0.990432	0.277162	2.3e-05	2.14e-08	7.9739e-05	2.4308e-07
ENSG00000117448	AKR1A1	50.934	60.0217	72.8475	1.17842	1.43023	0.775055	0.810732	0.0175221	0.000103272	0.0257373	0.000288465
ENSG00000151632	AKR1C2	16.9814	10.8996	8.88501	-1.55798	-1.91124	0.0963644	0.314081	0.0130251	0.00185234	0.0198621	0.00357156
ENSG00000053371	AKR7A2	37.267	45.7504	45.9982	1.22764	1.23429	0.644181	0.70479	0.00181378	0.00766492	0.00353004	0.0124666
ENSG00000105221	AKT2	208.952	182.976	180.522	-1.14196	-1.15748	0.43922	0.31561	0.000808084	0.00451673	0.00173108	0.00778919
ENSG00000207765	AL132780.1	253.588	767.601	954.411	3.02696	3.76363	0.503468	0.00212597	0.000169281	0.000130373	0.000444523	0.000353645
ENSG00000234631	AL162407.1	6.72588	14.1754	18.6946	2.10759	2.7795	0.937288	0.485296	7.49e-07	8.33e-08	4.53342e-06	7.64352e-07
ENSG00000264338	AL359973.1	519.754	169.056	68.531	-3.07444	-7.58421	0.560499	0.828575	0.00341888	9.14e-05	0.00615973	0.000259028
ENSG00000255905	AL391319.1	7.88204	30.4896	34.5733	3.86824	4.38634	0.336068	0.297225	3.8e-11	4.28e-09	1.77396e-09	6.64284e-08
ENSG00000224208	AL590762.6	22.1751	15.6892	12.2051	-1.4134	-1.81687	0.459728	0.801403	2.54e-05	2.93e-08	8.63453e-05	3.13833e-07
ENSG00000237008	AL591704.5	39.4663	48.7852	49.7857	1.23612	1.26147	0.47536	0.185221	0.000861258	0.00176676	0.0018292	0.00342647
ENSG00000023330	ALAS1	83.132	103.132	121.046	1.24058	1.45607	0.20813	0.963104	0.00114414	4.42e-06	0.00234447	2.00825e-05
ENSG00000128918	ALDH1A2	9.26088	17.3102	20.1711	1.86918	2.17809	0.978137	0.12619	4.1e-05	3.73e-05	0.000131239	0.000121614
ENSG00000144908	ALDH1L1	50.2176	38.1756	30.027	-1.31544	-1.67241	0.219391	0.271796	0.031388	0.00364048	0.0430717	0.00647835
ENSG00000159423	ALDH4A1	30.0127	45.0779	45.4764	1.50196	1.51524	0.879923	0.58751	4.77e-07	2.18e-05	3.07472e-06	7.74897e-05
ENSG00000143149	ALDH9A1	70.08	99.6904	102.794	1.42252	1.4668	0.775621	0.0106069	7.05e-08	9.21e-07	6.44201e-07	5.36599e-06
ENSG00000149925	ALDOA	3598.36	4655.46	5348.16	1.29377	1.48628	0.0593196	0.244876	4.62e-06	8.77e-09	2.03013e-05	1.18774e-07
ENSG00000214297	ALDOAP2	147.636	110.813	101.415	-1.3323	-1.45576	0.0355769	0.409058	1.26e-05	3.53e-05	4.80655e-05	0.000116236
ENSG00000109107	ALDOC	402.738	309.743	288.242	-1.30023	-1.39722	0.590128	0.74069	0.00659342	0.00809979	0.0110046	0.0131001
ENSG00000159063	ALG8	36.2871	42.2902	49.4522	1.16543	1.3628	0.894333	0.893638	0.00863619	5.4e-05	0.013888	0.000165346
ENSG00000125652	ALKBH7	60.4885	106.168	127.907	1.75518	2.11457	0.875831	0.178449	1.13e-09	1.47e-10	2.50138e-08	5.11233e-09
ENSG00000198796	ALPK2	66.988	49.585	43.4543	-1.35097	-1.54157	0.558318	0.750457	0.00140028	0.000209207	0.00280591	0.000530217
ENSG00000136383	ALPK3	55.2561	101.58	116.507	1.83836	2.10849	0.257141	0.320899	4.42e-09	2.59e-08	7.21118e-08	2.85559e-07
ENSG00000003393	ALS2	33.8444	24.2635	20.7664	-1.39487	-1.62976	0.835857	0.441127	9.8e-07	3.41e-08	5.61446e-06	3.53811e-07
ENSG00000123505	AMD1	47.0264	34.6888	33.9081	-1.35567	-1.38688	0.656729	0.910471	0.00384677	0.0166399	0.00683404	0.0247425
ENSG00000162066	AMDHD2	11.427	16.8283	20.4516	1.47268	1.78976	0.72551	0.914365	9.99e-05	6.83e-06	0.000285126	2.86098e-05
ENSG00000151743	AMN1	30.5072	22.3443	18.8873	-1.36533	-1.61522	0.179941	0.00910598	2.14e-06	1.47e-07	1.07114e-05	1.16977e-06
ENSG00000166025	AMOTL1	10.4809	17.9702	19.2235	1.71456	1.83414	0.709956	0.36197	3.77e-07	5.22e-06	2.53936e-06	2.29403e-05
ENSG00000141552	ANAPC11	84.4139	110.661	132.31	1.31093	1.56739	0.992298	0.110051	3.82e-05	1.52e-07	0.000123196	1.20615e-06
ENSG00000176248	ANAPC2	24.6734	31.7325	37.6057	1.2861	1.52414	0.801776	0.482625	1.43e-06	9.92e-10	7.59285e-06	2.09323e-08
ENSG00000089053	ANAPC5	147.266	129.814	129.451	-1.13444	-1.13762	0.762331	0.546837	0.000416487	0.00270455	0.000968312	0.00496818
ENSG00000196510	ANAPC7	74.3997	59.6263	61.7368	-1.24777	-1.20511	0.622544	0.280045	3.73e-09	1.5e-05	6.2587e-08	5.634e-05
ENSG00000145362	ANK2	186.924	136.332	97.7463	-1.37109	-1.91233	0.962235	0.698326	7.18e-05	3.43e-09	0.0002144	5.55305e-08
ENSG00000151150	ANK3	235.414	166.243	130.619	-1.41609	-1.8023	0.294558	0.752121	9.31e-06	4.79e-08	3.72954e-05	4.72625e-07
ENSG00000154122	ANKH	211.747	310.32	305.613	1.46552	1.44329	0.465702	0.78791	1.31e-12	9.05e-09	1.53238e-10	1.21689e-07
ENSG00000148677	ANKRD1	3498.9	6572.44	6692.39	1.87843	1.91271	0.347741	0.493115	2.42e-05	0.000825624	8.30444e-05	0.00176196
ENSG00000167522	ANKRD11	42.5358	35.1476	35.2449	-1.21021	-1.20687	0.32923	0.875653	4.94e-06	0.000105954	2.15468e-05	0.000294933
ENSG00000118454	ANKRD13C	17.6141	11.4279	9.84292	-1.54133	-1.78952	0.491459	0.783541	1.12e-08	1.11e-09	1.48755e-07	2.3162e-08
ENSG00000132466	ANKRD17	33.555	44.6245	44.409	1.32989	1.32347	0.905972	0.947105	6.28e-07	5.64e-05	3.88076e-06	0.000171947
ENSG00000163126	ANKRD23	9.39475	18.9405	23.5532	2.01607	2.50706	0.8151	0.751081	0.000237207	0.000142668	0.000595227	0.000381486
ENSG00000206560	ANKRD28	23.5906	15.9056	12.2422	-1.48317	-1.92699	0.762448	0.677073	5.51e-07	4.99e-10	3.4872e-06	1.24895e-08
ENSG00000154945	ANKRD40	41.0065	33.8824	33.0752	-1.21026	-1.2398	0.879997	0.308484	1.89e-05	0.000129308	6.76127e-05	0.000351095
ENSG00000136938	ANP32B	42.2264	53.027	58.1584	1.25578	1.3773	0.666067	0.689187	0.00265197	0.00122386	0.00490932	0.0024794
ENSG00000169604	ANTXR1	8.18889	17.8959	19.5015	2.18538	2.38146	0.0375991	0.563178	4.39e-07	2.21e-05	2.87884e-06	7.85066e-05
ENSG00000196975	ANXA4	16.3548	23.2227	25.2552	1.41993	1.54421	0.0404759	0.890951	0.00104556	0.0042836	0.00216885	0.00745561
ENSG00000138279	ANXA7	170.999	198.465	195.275	1.16062	1.14197	0.651912	0.483281	3.51e-06	0.000764678	1.61934e-05	0.00164812
ENSG00000072958	AP1M1	26.3253	33.5405	40.4576	1.27408	1.53683	0.739069	0.264167	0.000941276	1.14e-05	0.00197513	4.40821e-05
ENSG00000006125	AP2B1	58.3407	71.8335	76.6138	1.23128	1.31321	0.934039	0.838365	5.89e-06	2.46e-06	2.50418e-05	1.22869e-05
ENSG00000161203	AP2M1	304.088	341.836	370.86	1.12413	1.21958	0.541629	0.771788	0.0269838	0.00512676	0.0377197	0.00872633
ENSG00000042753	AP2S1	186.521	148.485	156.512	-1.25616	-1.19173	0.896297	0.515962	2.36e-06	0.00228508	1.16762e-05	0.00429944
ENSG00000157823	AP3S2	77.4926	58.9825	51.7626	-1.31382	-1.49708	0.33168	0.251039	2.84e-05	3.12e-06	9.55789e-05	1.48715e-05
ENSG00000221838	AP4M1	15.7546	21.3917	24.0618	1.35781	1.52729	0.656496	0.212106	3.03e-05	6.78e-06	0.000101107	2.84639e-05
ENSG00000113108	APBB3	19.7593	37.3573	38.6177	1.89062	1.95441	0.973667	0.628451	2.2e-13	7.86e-11	3.70464e-11	3.28024e-09
ENSG00000164062	APEH	77.9898	91.8977	100.531	1.17833	1.28903	0.703247	0.740847	0.00216197	0.000149102	0.004122	0.000396246
ENSG00000117362	APH1A	54.316	73.4005	87.4479	1.35136	1.60998	0.373113	0.863764	2.53e-09	9.05e-13	4.60577e-08	1.15881e-10
ENSG00000105290	APLP1	15.2368	29.7491	35.1029	1.95245	2.30382	0.968321	0.72691	6.08e-07	6.59e-07	3.772e-06	4.0935e-06
ENSG00000084234	APLP2	200.739	258.666	272.898	1.28857	1.35947	0.648084	0.906826	1.15e-05	3.03e-05	4.45177e-05	0.000102837
ENSG00000118137	APOA1	23.0584	138.285	107.568	5.99718	4.66504	0.507714	0.799398	1.61e-11	7.79e-07	8.67989e-10	4.694e-06
ENSG00000163382	APOA1BP	81.2098	93.822	104.076	1.1553	1.28157	0.680389	0.960299	0.0201051	0.00238199	0.0289718	0.00444952
ENSG00000124701	APOBEC2	199.121	135.48	138.097	-1.46975	-1.4419	0.431199	0.0693557	5.74e-07	0.000181267	3.59895e-06	0.000468897
ENSG00000178878	APOLD1	12.4158	29.8684	36.0928	2.40568	2.907	0.528576	0.676853	0.0030973	0.00242896	0.00563417	0.00452217
ENSG00000184831	APOO	307.814	229.291	195.991	-1.34246	-1.57055	0.158516	0.263158	1.91e-05	2.02e-06	6.80699e-05	1.04506e-05
ENSG00000240583	AQP1	152.015	225.191	260.495	1.48137	1.71361	0.147084	0.469914	0.00357104	0.000457701	0.00640207	0.00104995
ENSG00000095139	ARCN1	49.2376	57.7502	62.181	1.17289	1.26288	0.75769	0.9058	0.00333194	0.000896789	0.0060215	0.0018895
ENSG00000119682	AREL1	23.8396	17.2439	16.0533	-1.38249	-1.48503	0.728127	0.447405	3.32e-06	4.88e-06	1.54529e-05	2.17343e-05
ENSG00000143761	ARF1	246.861	317.573	348.787	1.28645	1.41289	0.591562	0.750866	8.48e-08	1.65e-08	7.4735e-07	2.02089e-07
ENSG00000242247	ARFGAP3	31.7279	25.2011	25.9042	-1.25899	-1.22482	0.432593	0.538403	0.00175588	0.0155642	0.0034324	0.0232966
ENSG00000066777	ARFGEF1	31.9899	26.3015	23.4178	-1.21628	-1.36605	0.597433	0.106618	0.021064	0.00342762	0.0301233	0.00614029
ENSG00000175220	ARHGAP1	53.9641	93.1022	100.864	1.72526	1.8691	0.170493	0.386078	2.08e-10	8.25e-09	6.81056e-09	1.13091e-07
ENSG00000107863	ARHGAP21	34.0683	25.8162	17.98	-1.31965	-1.89479	0.488603	0.280046	0.00396227	6.89e-07	0.00701543	4.25173e-06
ENSG00000141522	ARHGDIA	279.598	349.816	441.76	1.25114	1.57998	0.724972	0.852376	0.000437048	1.39e-07	0.00100767	1.13168e-06
ENSG00000076928	ARHGEF1	35.445	43.6612	55.7267	1.2318	1.5722	0.735032	0.608666	0.0145579	7.71e-05	0.0218949	0.000224719
ENSG00000074964	ARHGEF10L	32.9076	39.6718	43.04	1.20555	1.3079	0.88784	0.299128	0.00338269	0.000884311	0.00610385	0.0018709
ENSG00000110237	ARHGEF17	32.0986	39.1351	45.2345	1.21921	1.40924	0.0438241	0.745897	0.00916075	0.00170485	0.014607	0.00332356
ENSG00000196843	ARID5A	11.1211	32.2639	44.4898	2.90114	4.00047	0.0930564	0.025344	1.03e-07	1.97e-07	8.62602e-07	1.50393e-06
ENSG00000120805	ARL1	156.932	118.628	97.5569	-1.32289	-1.60862	0.343992	0.774138	1.75e-05	1.77e-08	6.34712e-05	2.11724e-07
ENSG00000213465	ARL2	132.385	163.324	177.152	1.2337	1.33816	0.12791	0.38799	0.000354563	0.000269899	0.000840825	0.000664312
ENSG00000102931	ARL2BP	59.7646	47.2433	46.6479	-1.26504	-1.28118	0.860564	0.155351	1.11e-05	0.000158652	4.31108e-05	0.00041749
ENSG00000162980	ARL5A	49.7255	42.8926	37.9569	-1.1593	-1.31005	0.301779	0.0334891	0.036403	0.00194358	0.0491383	0.00373163
ENSG00000105676	ARMC6	17.3839	22.417	27.1591	1.28953	1.56232	0.891767	0.877047	0.00026682	9.91e-07	0.000655579	5.71473e-06
ENSG00000184867	ARMCX2	51.8752	66.0138	71.4883	1.27255	1.37808	0.314673	0.00796855	0.00920666	0.00848644	0.0146703	0.013649
ENSG00000133794	ARNTL	25.5809	16.0104	15.0595	-1.59777	-1.69865	0.377807	0.203841	0.00833546	0.00936348	0.0134549	0.0148854
ENSG00000128989	ARPP19	353.893	287.452	241.692	-1.23114	-1.46423	0.685486	0.0420395	0.000976252	8.93e-06	0.00203854	3.58345e-05
ENSG00000100299	ARSA	27.5758	39.0738	41.9008	1.41696	1.51948	0.48186	0.278709	4.14e-08	1.91e-07	4.16324e-07	1.46807e-06
ENSG00000156219	ART3	285.224	152.601	112.494	-1.86909	-2.53547	0.811123	0.610728	9.88e-07	1.95e-08	5.64657e-06	2.26522e-07
ENSG00000099889	ARVCF	31.0609	38.7601	44.5159	1.24787	1.43318	0.708206	0.880369	0.0145223	0.0023291	0.0218553	0.00436676
ENSG00000104763	ASAH1	1177.49	1046.65	1034.99	-1.12501	-1.13768	0.126358	0.570439	0.0239997	0.0225595	0.0339408	0.03251
ENSG00000165192	ASB11	71.352	52.6357	52.0228	-1.35558	-1.37155	0.0799577	0.453117	0.000579577	0.013461	0.00129592	0.0204364
ENSG00000146809	ASB15	48.8746	29.5178	25.0847	-1.65577	-1.94838	0.353158	0.266249	4.17e-05	4.99e-05	0.000133118	0.000154471
ENSG00000182177	ASB18	9.91363	16.1436	17.3567	1.62843	1.7508	0.085928	0.867135	0.00670008	0.0299751	0.0111629	0.0418943
ENSG00000100628	ASB2	173.348	91.5382	110.427	-1.89372	-1.5698	0.965457	0.161346	1.62e-08	0.000595222	1.98397e-07	0.00132183
ENSG00000177981	ASB8	93.5779	72.9865	66.6967	-1.28213	-1.40304	0.385946	0.0520198	2.19e-07	1.01e-07	1.63643e-06	8.83593e-07
ENSG00000138303	ASCC1	54.2011	46.4142	44.7339	-1.16777	-1.21163	0.0943205	0.354722	0.00164579	0.00549016	0.00325362	0.00926649
ENSG00000169093	ASMTL	26.7419	36.1403	35.847	1.35145	1.34048	0.652394	0.557407	2.68e-07	2.14e-05	1.9204e-06	7.63569e-05
ENSG00000138381	ASNSD1	39.7845	27.1268	26.4363	-1.46661	-1.50492	0.542871	0.747121	2.96e-07	4.44e-06	2.07068e-06	2.01247e-05
ENSG00000198363	ASPH	178.222	136.401	116.575	-1.30661	-1.52881	0.989552	0.971919	3.46e-05	4.86e-07	0.000113607	3.15452e-06
ENSG00000106819	ASPN	17.7271	65.4309	55.9334	3.69101	3.15525	0.012576	0.839503	5.89e-07	0.00106791	3.6832e-06	0.00219906
ENSG00000064102	ASUN	41.9048	30.6607	28.4541	-1.36673	-1.47272	0.639828	0.198271	4.27e-06	1.01e-05	1.89755e-05	3.98762e-05
ENSG00000138138	ATAD1	93.2456	78.3297	66.181	-1.19042	-1.40895	0.461177	0.117452	0.00743242	4.22e-05	0.0122147	0.000134705
ENSG00000107669	ATE1	30.3314	24.3788	20.9105	-1.24417	-1.45054	0.0703377	0.00284465	0.0157314	0.000590532	0.0234356	0.00131245
ENSG00000228218	ATF4P3	98.568	56.6671	64.2478	-1.73942	-1.53419	0.705292	0.771163	2.23e-08	0.000142513	2.54587e-07	0.000381253
ENSG00000170653	ATF7	34.3848	24.7004	23.3684	-1.39208	-1.47142	0.608352	0.99931	9.83e-09	4.02e-08	1.36319e-07	4.0589e-07
ENSG00000144848	ATG3	77.3904	58.2795	50.822	-1.32792	-1.52277	0.877342	0.42725	5e-07	8.04e-09	3.20312e-06	1.10481e-07
ENSG00000168397	ATG4B	43.1593	51.3353	60.3721	1.18944	1.39882	0.956363	0.156864	0.00822806	6.46e-05	0.0133089	0.000192671
ENSG00000142102	ATHL1	11.1091	17.3495	21.055	1.56175	1.8953	0.408231	0.940972	0.000101842	2.28e-05	0.000289094	8.04353e-05
ENSG00000119787	ATL2	30.5648	23.6683	21.7621	-1.29138	-1.4045	0.362373	0.163786	0.000331799	9.95e-05	0.000793725	0.000279175
ENSG00000111676	ATN1	35.9037	42.8151	55.1309	1.1925	1.53552	0.14907	0.743315	0.0191828	5.04e-05	0.0278383	0.000155506
ENSG00000168874	ATOH8	16.845	27.4436	28.9275	1.62919	1.71728	0.345866	0.354078	0.000445884	0.000777224	0.00102653	0.00167197
ENSG00000058668	ATP2B4	53.229	68.9429	76.7726	1.29521	1.44231	0.107163	0.200913	0.0149734	0.018251	0.0224339	0.0268195
ENSG00000099624	ATP5D	239.104	328.464	404.545	1.37373	1.69193	0.749839	0.279063	1.82e-06	3.17e-09	9.34782e-06	5.25288e-08
ENSG00000124172	ATP5E	365.381	254.989	227.996	-1.43293	-1.60257	0.947571	0.435891	6.87e-06	3.36e-06	2.85644e-05	1.57884e-05
ENSG00000219806	ATP5F1P6	28.1247	14.4042	9.65579	-1.95253	-2.91273	0.0522118	0.294572	4.56e-11	9.15e-14	2.04766e-09	2.23951e-11
ENSG00000261424	ATP5F1P7	72.0466	47.5964	38.628	-1.5137	-1.86514	0.0277907	0.689768	4.1e-09	2.12e-10	6.78298e-08	6.78641e-09
ENSG00000227440	ATP5G1P4	38.6878	23.6899	20.4732	-1.63309	-1.88968	0.802901	0.933636	4.16e-08	2.58e-08	4.16442e-07	2.85014e-07
ENSG00000135390	ATP5G2	620.741	718.194	749.406	1.15699	1.20728	0.141825	0.98095	0.00357459	0.000971128	0.006406	0.00202267
ENSG00000169020	ATP5I	3084.3	2640.46	2413.37	-1.16809	-1.27801	0.139695	0.971015	0.00671822	0.00245544	0.0111891	0.00456265
ENSG00000241468	ATP5J2	2424.95	1716.92	1541.17	-1.41238	-1.57345	0.388648	0.756099	1.33e-06	1.23e-06	7.13419e-06	6.83414e-06
ENSG00000237701	ATP5JP1	68.3845	129.679	199.526	1.89632	2.91771	0.659578	0.324147	0.0073893	0.000570265	0.0121523	0.00127748
ENSG00000167283	ATP5L	1056.01	1305.35	1346.44	1.23612	1.27502	0.721705	0.696402	3.67e-05	0.000112229	0.000119174	0.000310102
ENSG00000225176	ATP5LP4	27.8754	44.9225	47.5504	1.61155	1.70582	0.246319	0.443413	6.09e-06	1.41e-05	2.57297e-05	5.32079e-05
ENSG00000241837	ATP5O	2592.7	2102.82	1820.83	-1.23296	-1.42391	0.0678754	0.208788	0.00797371	0.00252804	0.0129686	0.0046821
ENSG00000125375	ATP5S	16.0382	23.7383	24.7907	1.48011	1.54572	0.856352	0.297002	2.2e-05	0.000105939	7.6951e-05	0.000294933
ENSG00000105341	ATP5SL	134.571	112.888	108.725	-1.19208	-1.23772	0.524694	0.976553	0.000896372	0.00202215	0.00189524	0.00385936
ENSG00000117410	ATP6V0B	57.5638	81.2694	102.422	1.41181	1.77927	0.906655	0.249525	1.67e-05	3.76e-08	6.10391e-05	3.81004e-07
ENSG00000185883	ATP6V0C	106.398	128.607	162.73	1.20873	1.52944	0.988872	0.628156	0.00167545	2.33e-07	0.00330395	1.73182e-06
ENSG00000223513	ATP6V0E1P2	43.2463	29.7972	22.937	-1.45136	-1.88544	0.398155	0.997361	0.000122346	3.49e-07	0.000339062	2.38914e-06
ENSG00000171130	ATP6V0E2	58.5231	75.6705	76.0908	1.293	1.30018	0.27703	0.046287	0.00610499	0.010581	0.0102987	0.0165363
ENSG00000225099	ATP6V1E1P1	18.6316	25.2607	27.3277	1.3558	1.46674	0.41839	0.0116641	2.53e-06	3.35e-06	1.2336e-05	1.57677e-05
ENSG00000047249	ATP6V1H	89.1836	108.622	117.939	1.21796	1.32243	0.412636	0.271412	9.97e-07	2.79e-08	5.69111e-06	3.02286e-07
ENSG00000138085	ATRAID	117.439	138.154	144.77	1.17639	1.23273	0.413739	0.27205	0.00262632	0.00318594	0.00487332	0.00574755
ENSG00000204842	ATXN2	69.7804	57.7161	54.547	-1.20903	-1.27927	0.855016	0.126431	0.000350415	0.000167965	0.000831927	0.000439125
ENSG00000168488	ATXN2L	46.0272	61.81	75.6023	1.3429	1.64256	0.825333	0.557517	0.000629189	1.27e-05	0.00139017	4.85097e-05
ENSG00000169857	AVEN	68.983	42.6456	43.5619	-1.61759	-1.58356	0.395104	0.229565	4.44e-09	5.69e-06	7.21883e-08	2.46406e-05
ENSG00000160862	AZGP1	229.019	122.306	104.111	-1.87252	-2.19977	0.931401	0.335952	0.000966503	0.000917085	0.00201997	0.00192434
ENSG00000163512	AZI2	92.6976	76.2756	69.1907	-1.2153	-1.33974	0.199684	0.222389	0.00165905	0.000729713	0.00327709	0.00158062
ENSG00000155096	AZIN1	42.4324	87.5784	88.3178	2.06395	2.08138	0.768668	0.983755	1.48e-11	1.09e-08	8.20965e-10	1.42484e-07
ENSG00000162630	B3GALT2	35.4652	17.6989	14.3575	-2.00381	-2.47015	0.314128	0.779334	0.00214378	0.000865518	0.00409061	0.00183874
ENSG00000117411	B4GALT2	21.5141	27.3997	31.7512	1.27357	1.47583	0.0738359	0.64373	0.00137554	0.000221588	0.00276457	0.00055634
ENSG00000158850	B4GALT3	61.6996	45.3423	45.5142	-1.36075	-1.35561	0.906154	0.72354	5.88e-05	0.00107297	0.000179794	0.00220705
ENSG00000151929	BAG3	78.6556	97.1942	113.008	1.23569	1.43675	0.57089	0.123624	0.00743838	0.000306905	0.0122202	0.000741468
ENSG00000204463	BAG6	281.71	315.052	337.66	1.11835	1.19861	0.447864	0.777316	0.00591139	0.000295618	0.00999361	0.000719444
ENSG00000175334	BANF1	124.1	173.211	201.356	1.39574	1.62253	0.850587	0.0920069	4.8e-05	3.85e-06	0.00015008	1.77649e-05
ENSG00000237758	BANF1P3	364.202	279.336	245.981	-1.30382	-1.48061	0.898897	0.768594	0.0026727	0.000562822	0.00494382	0.00126383
ENSG00000223828	BANF1P4	51.6637	36.5208	30.6197	-1.41464	-1.68727	0.598916	0.671862	0.000453443	2.74e-05	0.00104292	9.40717e-05
ENSG00000076108	BAZ2A	61.3445	45.0967	37.988	-1.36029	-1.61484	0.504635	0.490158	1.85e-05	1.59e-07	6.64844e-05	1.25113e-06
ENSG00000123636	BAZ2B	22.9457	17.1046	12.9518	-1.34149	-1.77162	0.137756	0.557371	0.00145585	1.1e-06	0.00290738	6.22229e-06
ENSG00000214413	BBIP1	64.1435	49.5613	44.7124	-1.29422	-1.43458	0.320004	0.162515	0.000672017	7.11e-05	0.00147101	0.000209617
ENSG00000140463	BBS4	13.1105	19.0146	18.3361	1.45033	1.39858	0.584487	0.88298	0.000115238	0.003019	0.000320559	0.00546915
ENSG00000114439	BBX	18.6506	12.6942	9.25477	-1.46922	-2.01525	0.603533	0.662626	0.000461056	1.02e-06	0.00105856	5.85202e-06
ENSG00000187244	BCAM	70.5412	93.6454	116.096	1.32753	1.64579	0.902122	0.119614	0.000341168	1.98e-06	0.000813249	1.02625e-05
ENSG00000248098	BCKDHA	70.5714	101.907	110.645	1.44402	1.56784	0.712117	0.977454	8.2e-07	1.01e-06	4.84482e-06	5.80647e-06
ENSG00000103507	BCKDK	61.6644	81.9731	101.368	1.32934	1.64387	0.848998	0.433256	1.73e-05	1.88e-08	6.29394e-05	2.19294e-07
ENSG00000119866	BCL11A	16.2251	10.6114	10.0211	-1.52903	-1.61909	0.619459	0.0776893	0.000123995	0.000398833	0.000342895	0.00093006
ENSG00000129473	BCL2L2	28.9583	35.2073	36.3455	1.21579	1.2551	0.0253758	0.192832	0.00210076	0.014304	0.00401503	0.0215824
ENSG00000069399	BCL3	12.8604	20.8148	43.1579	1.61851	3.35586	0.568336	0.24378	0.00449589	2.77e-07	0.00783955	1.983e-06
ENSG00000113916	BCL6	77.9907	54.3826	55.3855	-1.43411	-1.40814	0.950862	0.172682	0.0031098	0.0267272	0.00565254	0.0377965
ENSG00000161940	BCL6B	5.10255	11.4917	13.9096	2.25214	2.726	0.918225	0.733919	2.12e-05	2.74e-05	7.45955e-05	9.40717e-05
ENSG00000106635	BCL7B	109.772	90.737	92.8475	-1.20978	-1.18228	0.22728	0.548785	8.23e-06	0.000463747	3.3481e-05	0.00106273
ENSG00000186174	BCL9L	56.4982	34.3917	35.6656	-1.64279	-1.58411	0.691428	0.143336	5.9e-08	2.88e-05	5.53052e-07	9.81604e-05
ENSG00000029363	BCLAF1	79.2323	59.1035	43.5827	-1.34057	-1.81798	0.923918	0.508747	0.000228404	3.15e-08	0.000574054	3.31721e-07
ENSG00000126581	BECN1	176.378	131.593	111.763	-1.34033	-1.57814	0.903634	0.544212	1.17e-07	3.57e-10	9.64432e-07	9.95712e-09
ENSG00000165626	BEND7	21.9698	14.3847	11.105	-1.5273	-1.97837	0.744226	0.358484	2.58e-06	7.63e-09	1.25539e-05	1.05361e-07
ENSG00000182492	BGN	59.537	128.156	174.44	2.15254	2.92994	0.0597767	0.712973	0.0082356	0.00896029	0.0133146	0.014305
ENSG00000134107	BHLHE40	10.3449	19.5712	36.9316	1.89187	3.57004	0.195126	0.258457	0.00102193	2.15e-06	0.00212265	1.0982e-05
ENSG00000123095	BHLHE41	37.701	23.6402	25.049	-1.59478	-1.50509	0.668928	0.110675	0.00134131	0.0246915	0.002705	0.0352271
ENSG00000015475	BID	24.5765	16.2199	17.9305	-1.51521	-1.37066	0.198945	0.862315	1.6e-05	0.0135074	5.88456e-05	0.0204847
ENSG00000110330	BIRC2	43.4611	33.4983	31.2723	-1.29741	-1.38976	0.501073	0.433897	0.00248629	0.00412126	0.00464456	0.00721317
ENSG00000166619	BLCAP	78.1918	83.8877	84.3952	1.07284	1.07934	0.922461	0.436825	0.00545793	0.015739	0.00929702	0.0235395
ENSG00000197299	BLM	20.5754	6.93787	5.96319	-2.96566	-3.4504	0.111459	0.173145	1.81e-07	9.36e-06	1.38993e-06	3.74533e-05
ENSG00000106605	BLVRA	36.9914	52.9692	60.8329	1.43193	1.64452	0.546587	0.665656	4.12e-08	1.75e-09	4.1597e-07	3.35357e-08
ENSG00000168283	BMI1	55.9155	39.2868	31.7043	-1.42327	-1.76366	0.261474	0.726906	0.000129592	8.87e-07	0.000354424	5.20016e-06
ENSG00000125378	BMP4	8.83991	19.1289	18.07	2.16392	2.04414	0.22162	0.301126	3.5e-08	4.21e-05	3.60317e-07	0.000134539
ENSG00000145919	BOD1	98.4688	83.0782	79.5568	-1.18525	-1.23772	0.645269	0.859568	0.0020292	0.00154149	0.00388931	0.00305156
ENSG00000183336	BOLA2	23.6552	15.3443	16.0751	-1.54163	-1.47155	0.719256	0.57967	1.89e-08	1.7e-05	2.21675e-07	6.25591e-05
ENSG00000158019	BRE	42.1929	52.7399	56.9252	1.24997	1.34917	0.84328	0.63165	1.66e-05	5.75e-06	6.08151e-05	2.48622e-05
ENSG00000182685	BRICD5	11.6563	16.8212	18.269	1.4431	1.56731	0.845854	0.551932	0.0038119	0.00493597	0.00677975	0.0084296
ENSG00000254999	BRK1	124.064	146.063	158.735	1.17732	1.27946	0.146225	0.376869	0.000564492	0.000134068	0.00126802	0.000362795
ENSG00000100916	BRMS1L	21.4098	13.6972	11.1332	-1.56308	-1.92306	0.440729	0.470527	2.95e-05	1.07e-06	9.89982e-05	6.08927e-06
ENSG00000168000	BSCL2	11.4107	21.8985	25.4402	1.91912	2.2295	0.152309	0.497497	0.000932998	0.000391281	0.00196026	0.000915861
ENSG00000064726	BTBD1	182.953	148.4	124.608	-1.23284	-1.46823	0.944224	0.304889	0.00161049	1.16e-05	0.0031869	4.48247e-05
ENSG00000133243	BTBD2	64.3787	91.7147	98.1264	1.42461	1.5242	0.329791	0.00850696	5.8e-05	0.000192272	0.000177809	0.000493063
ENSG00000145741	BTF3	328.952	413.699	444.95	1.25763	1.35263	0.493126	0.475879	5.35e-06	3.54e-06	2.30578e-05	1.65102e-05
ENSG00000233594	BTF3P5	176.546	108.042	85.6209	-1.63405	-2.06195	0.865094	0.00233246	2.48e-08	2.25e-10	2.75134e-07	7.0425e-09
ENSG00000219986	BTF3P7	100.425	69.7246	59.9768	-1.4403	-1.67439	0.775359	0.0335729	2.76e-07	1.61e-08	1.9569e-06	1.98484e-07
ENSG00000224834	BTF3P9	26.9746	19.2599	16.9478	-1.40056	-1.59163	0.415886	0.550137	0.0102522	0.00829329	0.0161292	0.0133651
ENSG00000133639	BTG1	66.2355	85.0275	87.821	1.28371	1.32589	0.858324	0.174184	0.00699283	0.0145333	0.0115851	0.021899
ENSG00000159388	BTG2	31.6632	75.511	128.956	2.38482	4.07274	0.507979	0.445271	0.00376735	0.000127564	0.00671317	0.000346861
ENSG00000112276	BVES	42.0083	32.4775	31.5257	-1.29346	-1.33251	0.818675	0.35154	0.0023666	0.00620534	0.00444385	0.0103312
ENSG00000148655	C10orf11	81.8025	36.0351	36.7895	-2.27008	-2.22353	0.161814	0.482978	2.23e-06	0.000487517	1.11146e-05	0.00110932
ENSG00000166275	C10orf32	20.0805	25.9865	29.6642	1.29412	1.47727	0.174674	0.0206801	3.06e-05	2.26e-06	0.000101892	1.14504e-05
ENSG00000177354	C10orf71	35.4447	49.772	50.4405	1.40421	1.42308	0.633122	0.59016	0.000194328	0.00247825	0.000500389	0.00460049
ENSG00000236208	C10orf71-AS1	15.6021	25.8586	22.448	1.65738	1.43878	0.796882	0.413705	2.46e-06	0.00464084	1.20822e-05	0.00798367
ENSG00000120029	C10orf76	51.4099	71.5799	77.2259	1.39234	1.50216	0.490439	0.636541	1.89e-06	1.69e-06	9.66524e-06	8.94874e-06
ENSG00000211450	C11orf31	1218.11	1432.76	1698.96	1.17622	1.39475	0.0108515	0.11476	0.0128414	0.000476102	0.0196184	0.00108642
ENSG00000162194	C11orf48	78.6124	58.0635	58.1696	-1.3539	-1.35143	0.885442	0.360582	7.86e-07	4.13e-05	4.69707e-06	0.000132282
ENSG00000175573	C11orf68	35.84	45.0177	50.5659	1.25608	1.41088	0.229648	0.554798	1.6e-06	8.31e-08	8.39155e-06	7.63761e-07
ENSG00000149196	C11orf73	25.7804	33.1964	38.3511	1.28766	1.48761	0.588226	0.16203	2.89e-06	9.74e-09	1.37501e-05	1.29118e-07
ENSG00000139637	C12orf10	18.7497	27.4374	31.6713	1.46335	1.68916	0.508095	0.60838	7.92e-07	6.02e-08	4.72095e-06	5.77797e-07
ENSG00000111678	C12orf57	115.323	174.803	194.435	1.51577	1.68601	0.147081	0.742742	5.76e-09	1.97e-08	8.7326e-08	2.27905e-07
ENSG00000204954	C12orf73	25.3894	18.6369	16.2599	-1.36232	-1.56147	0.0693593	0.94097	1.52e-05	6.94e-06	5.63871e-05	2.89844e-05
ENSG00000087302	C14orf166	227.654	186.58	183.978	-1.22014	-1.23739	0.584693	0.320649	0.000670285	0.00432162	0.00146858	0.00751251
ENSG00000184601	C14orf180	49.6265	69.3182	75.2492	1.3968	1.51631	0.50084	0.329591	0.00493776	0.0072764	0.00851245	0.0118999
ENSG00000188549	C15orf52	169.612	114.413	109.384	-1.48246	-1.55061	0.141717	0.0157039	1.54e-10	1.81e-09	5.37859e-09	3.42199e-08
ENSG00000205363	C15orf59	140.131	67.7214	68.9048	-2.06923	-2.03369	0.097092	0.23427	6.72e-14	1.66e-09	1.66762e-11	3.20289e-08
ENSG00000130731	C16orf13	63.4611	71.2187	77.9418	1.12224	1.22818	0.392114	0.216992	0.0287748	0.00351394	0.0399744	0.00628094
ENSG00000166780	C16orf45	54.6405	70.6733	71.0177	1.29342	1.29973	0.0417965	0.511214	0.00058677	0.0160919	0.00130995	0.0240227
ENSG00000140688	C16orf58	24.9248	38.358	39.393	1.53895	1.58047	0.193614	0.928187	1.45e-09	3.2e-07	3.06581e-08	2.22853e-06
ENSG00000103544	C16orf62	15.8394	22.9052	25.5959	1.4461	1.61597	0.7768	0.497858	6.32e-07	3.31e-07	3.89527e-06	2.29662e-06
ENSG00000070761	C16orf80	63.9811	52.5149	50.4248	-1.21834	-1.26884	0.609002	0.700288	0.000639746	0.000677148	0.00141085	0.001481
ENSG00000155330	C16orf87	17.6408	11.395	9.75632	-1.54812	-1.80815	0.806467	0.446918	1.3e-06	2.73e-07	6.99715e-06	1.96434e-06
ENSG00000153446	C16orf89	12.3831	32.785	38.6284	2.64756	3.11944	0.573725	0.228377	5.42e-05	0.000255124	0.000167686	0.000631916
ENSG00000258315	C17orf49	30.4891	42.0244	52.9314	1.37834	1.73608	0.355512	0.624393	4.37e-06	1.57e-09	1.9347e-05	3.08201e-08
ENSG00000074356	C17orf85	28.4443	40.4266	35.4749	1.42126	1.24717	0.478438	0.475979	2.07e-06	0.00751206	1.04386e-05	0.0122533
ENSG00000224877	C17orf89	106.618	138.165	153.836	1.29589	1.44287	0.345958	0.175989	0.000193531	6.15e-05	0.000498906	0.000184795
ENSG00000160392	C19orf47	238.034	180.267	179.117	-1.32045	-1.32893	0.528879	0.0846244	1.56e-07	2e-05	1.22795e-06	7.22308e-05
ENSG00000104979	C19orf53	129.124	148.196	165.814	1.14771	1.28415	0.587443	0.492143	0.0108106	0.000569624	0.0168837	0.00127656
ENSG00000006015	C19orf60	28.6096	46.727	56.6486	1.63327	1.98006	0.245713	0.235318	1e-10	8.03e-12	3.92917e-09	5.58531e-10
ENSG00000130813	C19orf66	9.67421	16.3973	19.7415	1.69495	2.04064	0.449134	0.806681	1.74e-06	6.24e-07	9.0056e-06	3.90624e-06
ENSG00000231245	C1DP1	41.5344	34.553	31.0677	-1.20205	-1.3369	0.882247	0.782751	0.00767957	0.000874673	0.0125465	0.00185509
ENSG00000197982	C1orf122	34.3015	48.0973	66.6217	1.40219	1.94224	0.426637	0.00285513	0.00046494	3.06e-07	0.00106624	2.15501e-06
ENSG00000119280	C1orf198	36.0795	42.3897	51.2859	1.1749	1.42147	0.363668	0.0541351	0.0331085	0.000491035	0.0451958	0.00111597
ENSG00000143612	C1orf43	431.491	345.796	324.531	-1.24782	-1.32958	0.287565	0.824334	4.67e-07	7.04e-07	3.02876e-06	4.31123e-06
ENSG00000118292	C1orf54	13.3517	21.0333	26.029	1.57533	1.94949	0.380352	0.59651	0.000147391	6.39e-06	0.000395757	2.70686e-05
ENSG00000162585	C1orf86	30.4666	41.2774	51.3814	1.35484	1.68648	0.344015	0.210298	3e-05	1.07e-07	0.000100319	9.17562e-07
ENSG00000108561	C1QBP	314.515	237.345	211.084	-1.32514	-1.49	0.160538	0.437863	1.23e-06	2.94e-07	6.7279e-06	2.08614e-06
ENSG00000223953	C1QTNF5	14.6334	22.3467	26.9877	1.5271	1.84426	0.023934	0.54868	2.63e-05	1.11e-05	8.92119e-05	4.3159e-05
ENSG00000174403	C20orf166-AS1	19.4159	34.9237	33.4749	1.79871	1.7241	0.482983	0.142017	4.02e-06	0.000582245	1.80862e-05	0.00129916
ENSG00000160226	C21orf2	15.6489	24.6475	29.1308	1.57503	1.86152	0.112814	0.720892	8.22e-10	2.5e-10	1.96458e-08	7.67442e-09
ENSG00000159079	C21orf59	26.8717	33.2182	33.1984	1.23618	1.23544	0.397935	0.735292	0.000106124	0.00300319	0.000299985	0.00544401
ENSG00000242259	C22orf39	64.9628	78.3162	77.6396	1.20555	1.19514	0.0528517	0.748793	5.27e-05	0.000366926	0.000163797	0.000867504
ENSG00000088543	C3orf18	64.7298	49.0779	46.9905	-1.31892	-1.37751	0.0632417	0.0137978	0.000107914	0.000108137	0.000303408	0.000300564
ENSG00000164074	C4orf29	9.46732	21.367	16.9402	2.25693	1.78933	0.382385	0.787782	6.45e-07	0.00438098	3.96503e-06	0.00758075
ENSG00000113583	C5orf15	62.0045	40.1982	40.0976	-1.54247	-1.54634	0.505233	0.429984	5.66e-07	2.18e-05	3.563e-06	7.74897e-05
ENSG00000197536	C5orf56	8.59628	15.35	14.4293	1.78566	1.67855	0.117876	0.706125	7.06e-12	3.9e-07	4.879e-10	2.61579e-06
ENSG00000186577	C6orf1	23.737	34.7209	38.7318	1.46273	1.6317	0.52826	0.8797	1.45e-07	1.42e-07	1.15291e-06	1.14617e-06
ENSG00000196821	C6orf106	150.197	76.0059	74.7786	-1.97613	-2.00856	0.737314	0.79319	1.98e-22	3.01e-18	9.3357e-19	1.69583e-14
ENSG00000204564	C6orf136	78.6228	105.644	122.772	1.34368	1.56153	0.796052	0.141054	2.59e-06	3.08e-08	1.25895e-05	3.26179e-07
ENSG00000204387	C6orf48	40.4134	62.3288	73.1839	1.54228	1.81088	0.24186	0.412547	1.14e-06	5.29e-07	6.35355e-06	3.36007e-06
ENSG00000146540	C7orf50	70.2104	101.444	103.766	1.44485	1.47793	0.953763	0.738915	7.93e-07	1.68e-05	4.72095e-06	6.1904e-05
ENSG00000164898	C7orf55	65.3572	99.1418	112.009	1.51692	1.7138	0.799443	0.0467251	3.53e-06	1.92e-06	1.62539e-05	9.98825e-06
ENSG00000146963	C7orf55-LUC7L2	28.7373	37.7224	41.0324	1.31266	1.42785	0.180707	0.958956	0.000812487	0.0012696	0.00173894	0.00256102
ENSG00000176731	C8orf59	253.015	196.086	169.727	-1.29033	-1.49072	0.571656	0.662105	2.37e-05	6.76e-07	8.15661e-05	4.18066e-06
ENSG00000189376	C8orf76	31.7378	22.5342	22.4737	-1.40843	-1.41222	0.406542	0.506189	1.82e-05	0.000832477	6.55561e-05	0.00177389
ENSG00000253250	C8orf88	72.3225	51.7218	45.7184	-1.3983	-1.58191	0.13341	0.00926662	0.000308461	4.51e-05	0.000745079	0.000142429
ENSG00000204352	C9orf129	26.0553	18.8422	16.6027	-1.38281	-1.56934	0.951111	0.109435	6.34e-06	1.17e-06	2.65953e-05	6.53298e-06
ENSG00000148362	C9orf142	15.0548	22.082	29.3574	1.46678	1.95003	0.879026	0.807455	3.38e-07	4.15e-11	2.31975e-06	2.01561e-09
ENSG00000171159	C9orf16	26.2287	44.2094	56.3139	1.68553	2.14703	0.162465	0.947869	4.27e-08	2.34e-09	4.22963e-07	4.13278e-08
ENSG00000164972	C9orf24	17.2894	38.9474	41.445	2.25268	2.39714	0.485498	0.452354	3.7e-09	3.32e-07	6.25287e-08	2.2979e-06
ENSG00000148120	C9orf3	110.041	140.119	168.193	1.27334	1.52846	0.166316	0.900835	0.0105708	0.00128872	0.0165586	0.00259494
ENSG00000147894	C9orf72	17.0672	11.4939	11.7085	-1.48489	-1.45767	0.870283	0.924883	3.68e-06	0.00024135	1.68132e-05	0.000600869
ENSG00000136819	C9orf78	106.92	76.5789	63.7957	-1.39621	-1.67598	0.932093	0.0665542	3.96e-08	1.1e-10	4.02401e-07	4.05059e-09
ENSG00000165233	C9orf89	23.4891	28.7426	34.7649	1.22366	1.48004	0.0368374	0.254785	0.0045322	0.000102417	0.00789164	0.000286361
ENSG00000167434	CA4	17.958	38.4965	33.2788	2.1437	1.85314	0.031296	0.681832	3.78e-05	0.00109393	0.000122157	0.0022436
ENSG00000102547	CAB39L	28.2349	20.0507	15.0241	-1.40818	-1.8793	0.201319	0.631608	0.000271474	1.58e-07	0.000664245	1.24674e-06
ENSG00000157445	CACNA2D3	27.1449	13.2542	12.8296	-2.04802	-2.11581	0.315208	0.00286512	2.48e-11	2.09e-08	1.25733e-09	2.3788e-07
ENSG00000165995	CACNB2	22.7068	13.895	11.6487	-1.63417	-1.94929	0.976329	0.250999	0.000134763	5.65e-05	0.000366652	0.000172065
ENSG00000116161	CACYBP	66.25	41.2949	39.4578	-1.60431	-1.67901	0.512001	0.225653	1.22e-06	3.08e-05	6.68095e-06	0.000104033
ENSG00000177855	CACYBPP2	16.2808	7.76586	5.88421	-2.09646	-2.76686	0.416639	0.23965	5.11e-12	9.58e-13	3.94978e-10	1.19942e-10
ENSG00000081803	CADPS2	14.854	7.52282	8.08568	-1.97452	-1.83707	0.0783573	0.0895243	5.89e-08	0.000220234	5.53052e-07	0.000553413
ENSG00000136436	CALCOCO2	369.359	224.255	197.189	-1.64705	-1.87312	0.222151	0.303311	3.72e-09	1.36e-08	6.2587e-08	1.72963e-07
ENSG00000229097	CALM2P2	43.8005	29.0586	21.0971	-1.50732	-2.07614	0.614877	0.205051	0.00121874	6.18e-06	0.00248331	2.63574e-05
ENSG00000233662	CALM2P4	49.2178	40.5554	32.9707	-1.2136	-1.49278	0.393113	0.384391	0.0245574	0.000161767	0.0346568	0.000423905
ENSG00000128595	CALU	240.255	177.323	174.206	-1.3549	-1.37915	0.20953	0.586994	0.000814308	0.00201598	0.00174204	0.00385018
ENSG00000058404	CAMK2B	77.0596	101.622	104.821	1.31875	1.36026	0.182938	0.61036	4.23e-07	1.52e-05	2.80908e-06	5.69394e-05
ENSG00000164615	CAMLG	14.5849	22.0743	26.0946	1.5135	1.78915	0.243315	0.482047	5.32e-06	1.35e-06	2.29705e-05	7.37006e-06
ENSG00000171735	CAMTA1	145.647	201.561	231.407	1.3839	1.58882	0.854961	0.0462455	7.35e-11	7.43e-13	2.93689e-09	1.05497e-10
ENSG00000144712	CAND2	19.7699	25.3169	29.6867	1.28058	1.50161	0.682243	0.356244	0.000204762	1.6e-06	0.00052074	8.52829e-06
ENSG00000092529	CAPN3	12.797	20.5963	24.0267	1.60946	1.87753	0.102484	0.341225	2.48e-05	3.86e-05	8.46107e-05	0.000125128
ENSG00000126247	CAPNS1	783.828	977.66	1085.8	1.24729	1.38526	0.893691	0.169321	3.78e-05	2.63e-06	0.000122157	1.29863e-05
ENSG00000110888	CAPRIN2	35.2821	24.8029	21.1997	-1.4225	-1.66428	0.481602	0.46315	3.41e-07	2.26e-08	2.32679e-06	2.54657e-07
ENSG00000198898	CAPZA2	472.506	384.877	311.928	-1.22768	-1.51479	0.533073	0.268746	0.0341083	0.000696158	0.0463862	0.0015161
ENSG00000105483	CARD8	36.9786	31.2722	28.1011	-1.18248	-1.31591	0.168211	0.355902	0.0160177	0.00617228	0.0238019	0.0102853
ENSG00000213995	CARKD	17.5122	24.0227	27.4574	1.37177	1.5679	0.702997	0.183079	4.28e-08	8.98e-10	4.23065e-07	1.9237e-08
ENSG00000177303	CASKIN2	18.9056	23.9732	28.6971	1.26805	1.51791	0.338308	0.848572	0.0065222	9.06e-05	0.0109128	0.000257149
ENSG00000118729	CASQ2	2403.04	1970.4	1853.62	-1.21957	-1.29641	0.32842	0.932712	0.0050807	0.00706113	0.00873332	0.0115849
ENSG00000114423	CBLB	55.203	34.3169	30.6863	-1.60863	-1.79895	0.376482	0.629589	7.69e-05	0.000219198	0.00022704	0.000551568
ENSG00000160200	CBS	14.6894	9.36784	8.53135	-1.56807	-1.72182	0.644376	0.960707	0.011557	0.011884	0.0178543	0.0183186
ENSG00000172785	CBWD1	15.4385	9.31968	8.59838	-1.65655	-1.79552	0.995412	0.885703	1.33e-05	5.2e-05	5.03287e-05	0.000159917
ENSG00000108468	CBX1	46.494	35.5475	32.1702	-1.30794	-1.44525	0.940559	0.893351	2.51e-07	3.68e-08	1.82072e-06	3.74921e-07
ENSG00000122565	CBX3	31.1489	36.934	39.4915	1.18572	1.26783	0.207071	0.0605392	0.0321856	0.0300985	0.0440509	0.0420365
ENSG00000217241	CBX3P9	121.479	99.5627	89.4403	-1.22012	-1.35821	0.0607114	0.0177917	0.000389741	7.06e-06	0.000912427	2.94419e-05
ENSG00000094916	CBX5	53.0152	30.4844	24.488	-1.73909	-2.16495	0.0268635	0.725317	4.54e-15	6.02e-16	1.78384e-12	4.08152e-13
ENSG00000100307	CBX7	56.6851	78.531	81.766	1.38539	1.44246	0.0724704	0.374359	3.21e-08	1.7e-06	3.34109e-07	8.99324e-06
ENSG00000160799	CCDC12	65.8035	50.909	50.6659	-1.29257	-1.29877	0.840269	0.123729	3.43e-06	7.62e-05	1.58865e-05	0.000222441
ENSG00000004766	CCDC132	19.7215	14.3167	11.2095	-1.37752	-1.75936	0.882369	0.31457	0.000575592	5.76e-06	0.00128949	2.48864e-05
ENSG00000181982	CCDC149	18.2625	11.419	12.3018	-1.5993	-1.48454	0.951299	0.625604	2.18e-07	0.000202284	1.63154e-06	0.000515221
ENSG00000183401	CCDC159	28.9349	38.1514	41.965	1.31852	1.45032	0.33482	0.587118	1.74e-05	1.25e-05	6.32057e-05	4.79408e-05
ENSG00000177868	CCDC23	39.7999	31.0699	30.4914	-1.28098	-1.30528	0.668573	0.665662	0.000227834	0.00106574	0.000572927	0.00219663
ENSG00000147419	CCDC25	33.0162	25.766	22.5692	-1.28139	-1.46289	0.3431	0.784632	2.24e-05	2.41e-07	7.79454e-05	1.78188e-06
ENSG00000108588	CCDC47	112.077	84.9993	81.1846	-1.31856	-1.38051	0.919066	0.214566	2.82e-08	2.18e-07	3.02877e-07	1.63326e-06
ENSG00000120860	CCDC53	141.245	118.699	106.285	-1.18994	-1.32893	0.326521	0.587424	0.00234655	4.88e-05	0.00441055	0.000151816
ENSG00000160124	CCDC58	74.0341	55.5892	48.5772	-1.33181	-1.52405	0.643551	0.20654	7.42e-05	4.82e-06	0.000220172	2.15352e-05
ENSG00000198624	CCDC69	239.133	109.567	97.743	-2.18254	-2.44655	0.0868598	0.46949	8.33e-19	1.05e-17	1.9638e-15	2.95785e-14
ENSG00000091986	CCDC80	82.492	248.508	210.083	3.01251	2.54671	0.0277464	0.882497	1.68e-05	0.0081903	6.13096e-05	0.013222
ENSG00000186166	CCDC84	17.1668	22.8867	23.7703	1.3332	1.38467	0.687401	0.87496	0.000100174	0.000515781	0.000285642	0.00116797
ENSG00000175602	CCDC85B	16.9739	30.1679	46.1834	1.77731	2.72084	0.0103506	0.324688	5.19e-07	6.59e-10	3.31135e-06	1.54526e-08
ENSG00000205476	CCDC85C	23.1832	16.4243	16.294	-1.41152	-1.4228	0.663152	0.0418972	6.37e-05	0.00079526	0.0001929	0.00170751
ENSG00000123106	CCDC91	64.5494	48.3129	37.8958	-1.33607	-1.70334	0.309507	0.460751	0.000529367	7.29e-07	0.00119673	4.43062e-06
ENSG00000119242	CCDC92	76.2174	59.0525	56.2481	-1.29067	-1.35502	0.508561	0.970993	6.48e-07	1.11e-06	3.97828e-06	6.27256e-06
ENSG00000110092	CCND1	42.3671	64.5962	62.2461	1.52468	1.46921	0.0848181	0.654962	8.3e-05	0.00888952	0.000241571	0.0142202
ENSG00000118971	CCND2	26.8891	49.5266	55.3967	1.84189	2.06019	0.120992	0.0714654	9.58e-08	1.04e-06	8.15338e-07	5.93053e-06
ENSG00000166946	CCNDBP1	50.0243	62.3924	65.6795	1.24724	1.31295	0.477278	0.844659	5.63e-05	0.000126334	0.00017316	0.000344014
ENSG00000221978	CCNL2	103.852	128.538	131.458	1.2377	1.26582	0.199598	0.736339	3.28e-06	7.95e-05	1.52969e-05	0.000230166
ENSG00000260916	CCPG1	126.973	106.624	90.6618	-1.19086	-1.40052	0.534198	0.693593	0.00946005	8.08e-05	0.0150182	0.00023345
ENSG00000173992	CCS	24.8537	34.6223	36.1567	1.39304	1.45478	0.680188	0.760893	2.94e-07	3.74e-06	2.05975e-06	1.73568e-05
ENSG00000115484	CCT4	110.305	125.982	132.028	1.14213	1.19694	0.488163	0.449221	0.00578639	0.00176246	0.00979986	0.00342079
ENSG00000146731	CCT6A	65.9173	79.8769	83.5513	1.21177	1.26752	0.75481	0.100032	0.00538858	0.00640619	0.00920216	0.0106186
ENSG00000226015	CCT8P1	39.3757	31.0388	29.1697	-1.26859	-1.34988	0.608207	0.0302422	7.47e-06	1.49e-05	3.07071e-05	5.60391e-05
ENSG00000177697	CD151	214.398	275.468	365.132	1.28484	1.70306	0.622024	0.289876	0.0130617	7.21e-05	0.0199049	0.000212121
ENSG00000116815	CD58	50.9197	42.2341	41.9795	-1.20565	-1.21296	0.604979	0.3414	0.00652993	0.0194992	0.010918	0.0284902
ENSG00000085063	CD59	968.836	729.719	774.41	-1.32768	-1.25106	0.820494	0.224699	9.64e-07	0.00140649	5.53625e-06	0.00280104
ENSG00000135404	CD63	2138.28	1599.17	1735.23	-1.33712	-1.23228	0.611127	0.995179	0.000111746	0.0159279	0.000312504	0.0237968
ENSG00000019582	CD74	369.981	682.903	993.626	1.84578	2.68561	0.585145	0.585357	1.17e-05	5.03e-08	4.52176e-05	4.93711e-07
ENSG00000110651	CD81	412.559	508.81	635.186	1.2333	1.53963	0.663674	0.119783	0.00119695	6.97e-07	0.00244418	4.27767e-06
ENSG00000010278	CD9	48.267	89.6113	105.071	1.85658	2.17688	0.640165	0.793113	6.54e-08	9.18e-08	6.0701e-07	8.27522e-07
ENSG00000125810	CD93	22.3555	27.3982	35.2693	1.22557	1.57766	0.30413	0.94178	0.0353736	0.000118428	0.0478997	0.000324525
ENSG00000002586	CD99	60.5423	31.0667	38.6631	-1.94879	-1.56589	0.813517	0.96621	0.000239055	0.0357643	0.000598272	0.0488712
ENSG00000102181	CD99L2	72.6394	59.7394	60.8311	-1.21594	-1.19412	0.961214	0.748877	0.000136308	0.00460481	0.000370641	0.00793023
ENSG00000176386	CDC26	13.7613	7.041	6.22581	-1.95445	-2.21036	0.91005	0.594763	5.05e-09	3.33e-08	7.96346e-08	3.46788e-07
ENSG00000004897	CDC27	70.1455	47.6497	40.226	-1.47211	-1.74378	0.674058	0.570132	2.33e-07	5.98e-09	1.71388e-06	8.5511e-08
ENSG00000105401	CDC37	305.269	228.976	244.105	-1.33319	-1.25056	0.869625	0.117481	2.03e-08	0.000131279	2.34594e-07	0.00035576
ENSG00000070831	CDC42	39.4308	46.9337	55.2291	1.19028	1.40066	0.647378	0.694235	0.0025674	1.45e-05	0.00477903	5.46807e-05
ENSG00000167617	CDC42EP5	26.659	35.2265	44.1021	1.32137	1.6543	0.439909	0.991183	0.00760095	9.98e-05	0.0124396	0.000279877
ENSG00000237350	CDC42P6	53.1245	42.2552	39.4603	-1.25723	-1.34628	0.507754	0.530787	0.000513243	0.000530305	0.00116455	0.00119941
ENSG00000197622	CDC42SE1	42.9982	53.5522	61.8638	1.24545	1.43875	0.798054	0.575439	0.00501805	0.000388144	0.00863823	0.000909652
ENSG00000179776	CDH5	27.466	35.3194	45.604	1.28593	1.66038	0.260916	0.603808	0.0026351	1.76e-06	0.00488575	9.25849e-06
ENSG00000089486	CDIP1	47.8185	53.9928	56.4637	1.12912	1.18079	0.0854232	0.613072	0.0110396	0.00165618	0.0171902	0.00324216
ENSG00000103502	CDIPT	98.5731	120.33	131.737	1.22072	1.33644	0.614217	0.411485	0.000385946	7.07e-05	0.000904441	0.000208765
ENSG00000185324	CDK10	23.6936	33.7922	38.047	1.42621	1.60579	0.239671	0.86297	0.000193757	0.000195684	0.000499215	0.000500674
ENSG00000248333	CDK11B	90.5378	73.4812	76.7216	-1.23212	-1.18008	0.907576	0.763283	0.000259306	0.0178674	0.000641574	0.0263437
ENSG00000059758	CDK17	22.6568	17.1078	15.1239	-1.32436	-1.49808	0.908297	0.711251	0.00591911	0.00211365	0.0100013	0.00401629
ENSG00000135446	CDK4	93.5146	110.387	122.545	1.18043	1.31043	0.426251	0.632977	0.000271079	1.04e-05	0.000663623	4.08888e-05
ENSG00000136861	CDK5RAP2	63.8087	45.5396	40.7725	-1.40117	-1.56499	0.768554	0.332912	4.9e-08	1.96e-08	4.74405e-07	2.27215e-07
ENSG00000108465	CDK5RAP3	53.1906	74.9651	84.8659	1.40937	1.59551	0.829829	0.762555	3.81e-07	7.73e-08	2.56265e-06	7.1512e-07
ENSG00000136807	CDK9	32.7186	49.5835	57.6041	1.51545	1.76059	0.388805	0.0717022	8.39e-08	1.88e-08	7.40802e-07	2.19294e-07
ENSG00000124762	CDKN1A	45.102	71.512	95.3822	1.58556	2.11481	0.917418	0.888464	0.0178376	0.00238271	0.0260982	0.00444952
ENSG00000129757	CDKN1C	25.9801	47.4062	50.2319	1.82471	1.93347	0.131992	0.905404	1.6e-05	3.58e-05	5.88456e-05	0.000117676
ENSG00000149187	CELF1	55.2731	43.6021	40.7524	-1.26767	-1.35632	0.282221	0.664655	0.000255459	9.08e-05	0.000633942	0.000257587
ENSG00000125817	CENPB	33.7414	39.9604	44.3039	1.18432	1.31304	0.132765	0.824001	0.00104066	0.000131129	0.00215964	0.000355525
ENSG00000102901	CENPT	34.9476	40.7931	42.0826	1.16726	1.20416	0.821148	0.559672	0.00440488	0.00583027	0.00770078	0.00978193
ENSG00000166582	CENPV	17.7523	9.66351	10.3966	-1.83705	-1.70751	0.00747279	0.0436494	1.46e-05	0.00891699	5.43323e-05	0.0142561
ENSG00000116198	CEP104	46.3028	32.6012	29.1761	-1.42028	-1.58701	0.32285	0.31319	7.49e-05	1.53e-05	0.00022197	5.71619e-05
ENSG00000154240	CEP112	37.2509	24.181	20.0781	-1.5405	-1.8553	0.513837	0.208452	2.51e-05	1.92e-06	8.54487e-05	9.98825e-06
ENSG00000143702	CEP170	38.201	30.371	26.4826	-1.25781	-1.4425	0.334653	0.0883385	0.0232545	0.00296325	0.0329863	0.00538373
ENSG00000182923	CEP63	50.1721	39.7394	33.8266	-1.26253	-1.48321	0.906073	0.487405	0.00316349	0.000116811	0.0057435	0.000320874
ENSG00000114107	CEP70	25.4098	17.7977	15.5342	-1.4277	-1.63573	0.922663	0.227136	3.97e-06	7.19e-07	1.79468e-05	4.38878e-06
ENSG00000100422	CERK	70.1656	58.111	50.8715	-1.20744	-1.37927	0.904103	0.0794528	0.00365406	0.000151257	0.00652851	0.000401216
ENSG00000143418	CERS2	103.042	116.69	131.354	1.13245	1.27476	0.43244	0.370079	0.0326271	0.00183592	0.0446162	0.00354353
ENSG00000139624	CERS5	24.7668	39.0291	44.478	1.57586	1.79587	0.909565	0.364855	2.73e-08	1.82e-08	2.97274e-07	2.15871e-07
ENSG00000172831	CES2	134.104	84.7067	95.6736	-1.58316	-1.40169	0.751645	0.389599	0.000210892	0.0306594	0.0005346	0.0427244
ENSG00000153774	CFDP1	82.6812	67.1108	60.9824	-1.23201	-1.35582	0.988183	0.360146	0.0144618	0.00434737	0.0217712	0.0075433
ENSG00000003402	CFLAR	212.991	185.863	169.647	-1.14596	-1.25549	0.839611	0.487448	0.00872546	0.000615785	0.0140172	0.00136266
ENSG00000163320	CGGBP1	48.2803	35.2491	32.9965	-1.36969	-1.46319	0.308514	0.485855	2.91e-06	2.84e-06	1.38313e-05	1.38174e-05
ENSG00000250479	CHCHD10	2397.35	1833.69	1779.71	-1.30739	-1.34704	0.183448	0.995548	2.22e-05	0.00039532	7.7593e-05	0.000923014
ENSG00000106153	CHCHD2	210.962	254.348	267.367	1.20566	1.26737	0.261653	0.189952	7.3e-05	2.15e-05	0.000217432	7.66167e-05
ENSG00000106554	CHCHD3	247.943	172.045	142.939	-1.44115	-1.73461	0.377537	0.498094	2.12e-09	1.82e-11	4.09664e-08	1.09084e-09
ENSG00000214973	CHCHD3P3	98.7115	76.5659	67.2529	-1.28924	-1.46777	0.697342	0.348996	2.83e-05	1.69e-06	9.53104e-05	8.94874e-06
ENSG00000163528	CHCHD4	34.0202	25.1333	24.0913	-1.35359	-1.41214	0.188835	0.598473	1.53e-09	7.05e-09	3.2062e-08	9.92993e-08
ENSG00000213964	CHCHD4P4	31.9631	18.8961	15.4762	-1.69152	-2.0653	0.616759	0.0358335	2.11e-09	7.41e-11	4.09409e-08	3.13894e-09
ENSG00000125611	CHCHD5	15.6322	23.3141	27.1082	1.49141	1.73412	0.771661	0.738189	3.95e-08	2.53e-09	4.02252e-07	4.3724e-08
ENSG00000173575	CHD2	22.4021	15.9804	13.3607	-1.40185	-1.67671	0.656502	0.242046	0.00011253	2.97e-06	0.000314216	1.43385e-05
ENSG00000111642	CHD4	776.028	637.979	579.55	-1.21639	-1.33902	0.982706	0.278149	0.016148	0.0054558	0.0239546	0.00921126
ENSG00000177830	CHID1	66.4958	75.783	80.0033	1.13967	1.20313	0.656335	0.191457	0.0109635	0.00512021	0.0170886	0.00872045
ENSG00000131165	CHMP1A	40.1286	46.2576	56.1315	1.15273	1.39879	0.894263	0.358521	0.00231411	1.45e-07	0.0043557	1.15877e-06
ENSG00000115561	CHMP3	306.638	226.405	192.6	-1.35438	-1.59209	0.481515	0.994081	5.22e-11	3.34e-14	2.27892e-09	1.10692e-11
ENSG00000258469	CHMP4BP1	29.5927	17.5793	16.2949	-1.68338	-1.81607	0.346271	0.0282204	2.6e-07	3.04e-06	1.87734e-06	1.45765e-05
ENSG00000086065	CHMP5	30.8866	43.6072	44.7648	1.41185	1.44933	0.373369	0.088857	1.81e-07	7.33e-06	1.38993e-06	3.02766e-05
ENSG00000106069	CHN2	34.0921	25.6024	21.706	-1.3316	-1.57063	0.0299299	0.610557	0.0016732	0.000824476	0.0033009	0.00176151
ENSG00000110172	CHORDC1	26.5021	20.0531	20.0789	-1.3216	-1.3199	0.796956	0.171721	0.00110259	0.00888456	0.00227914	0.0142163
ENSG00000160679	CHTOP	54.8919	67.8823	75.7014	1.23665	1.3791	0.534291	0.541117	0.000191963	2.09e-05	0.000495134	7.4905e-05
ENSG00000099622	CIRBP	215.267	306.688	314.696	1.42468	1.46188	0.346603	0.403696	4.47e-07	2.26e-05	2.92723e-06	7.98798e-05
ENSG00000122873	CISD1	178.858	161.436	154.115	-1.10792	-1.16055	0.942654	0.47519	0.0151883	0.00517723	0.0227126	0.00879364
ENSG00000114737	CISH	8.99654	16.8412	20.3043	1.87196	2.2569	0.971365	0.908404	0.000685352	0.0004574	0.00149534	0.00104979
ENSG00000179862	CITED4	22.3595	13.9718	15.1497	-1.60033	-1.4759	0.807201	0.201393	3.13e-05	0.00399809	0.000103929	0.00703474
ENSG00000175216	CKAP5	82.6265	65.2258	56.0856	-1.26678	-1.47322	0.770874	0.309021	7.78e-07	1.98e-09	4.67892e-06	3.69381e-08
ENSG00000104879	CKM	4525.71	3519.62	3254.74	-1.28585	-1.3905	0.0979676	0.973539	0.00368336	0.00800232	0.00657345	0.0129555
ENSG00000131730	CKMT2	1724.43	1357.7	1287.14	-1.27011	-1.33974	0.0154958	0.072228	1.83e-05	0.000171573	6.58158e-05	0.000446964
ENSG00000268942	CKS1B	36.5881	20.4445	18.36	-1.78963	-1.99281	0.413005	0.760229	1.43e-05	1.97e-05	5.35966e-05	7.13761e-05
ENSG00000163539	CLASP2	81.1182	62.4223	46.2286	-1.29951	-1.75472	0.65968	0.386118	0.000881771	1.18e-07	0.00187108	9.98216e-07
ENSG00000121940	CLCC1	36.9618	31.7147	29.6417	-1.16545	-1.24695	0.564855	0.116021	0.00694644	0.00178414	0.0115163	0.0034578
ENSG00000109572	CLCN3	35.1015	21.3143	18.5747	-1.64685	-1.88974	0.88863	0.964103	9.57e-07	6.66e-07	5.50947e-06	4.12335e-06
ENSG00000184113	CLDN5	8.89123	24.8021	43.5135	2.7895	4.89397	0.598273	0.983488	1.62e-05	1.34e-07	5.94883e-05	1.10213e-06
ENSG00000163815	CLEC3B	50.939	78.6477	94.938	1.54396	1.86376	0.096396	0.000199363	4.54e-06	1.4e-07	2.00432e-05	1.13818e-06
ENSG00000153132	CLGN	92.0528	64.354	54.9492	-1.43041	-1.67523	0.639425	0.319946	0.000182956	4.29e-05	0.000475021	0.000136553
ENSG00000130779	CLIP1	85.2872	61.108	53.2532	-1.39568	-1.60154	0.983522	0.718831	7.34e-06	8.54e-07	3.02783e-05	5.04873e-06
ENSG00000013441	CLK1	121.132	170.045	167.489	1.4038	1.3827	0.900151	0.704679	0.000349079	0.00571133	0.00082959	0.00960168
ENSG00000166855	CLPX	72.4219	48.8191	38.2215	-1.48347	-1.89479	0.759144	0.0996307	4.57e-12	4.17e-16	3.65213e-10	3.91563e-13
ENSG00000171603	CLSTN1	41.511	52.2956	54.8879	1.2598	1.32225	0.16676	0.366472	6.11e-06	3.22e-05	2.57911e-05	0.000108049
ENSG00000122705	CLTA	51.9148	59.9447	71.2321	1.15467	1.3721	0.858829	0.155312	0.0204873	0.000153086	0.0294236	0.000405304
ENSG00000120885	CLU	472.135	654.288	646.779	1.38581	1.3699	0.0149908	0.00144402	0.000559519	0.0332991	0.00125745	0.0458249
ENSG00000132361	CLUH	210.765	184.598	178.731	-1.14175	-1.17923	0.68266	0.457703	0.0359142	0.0284943	0.048562	0.0400142
ENSG00000111726	CMAS	48.4422	41.6542	37.2737	-1.16296	-1.29963	0.475618	0.494186	0.0103077	0.000358658	0.0162002	0.000851171
ENSG00000103121	CMC2	182.674	151.596	150.546	-1.205	-1.21341	0.969601	0.0818583	0.00246424	0.0136254	0.00460701	0.020647
ENSG00000182712	CMC4	30.8025	24.1693	23.1015	-1.27444	-1.33335	0.302254	0.217395	7.52e-05	9.03e-05	0.000222579	0.000256556
ENSG00000140931	CMTM3	8.96348	14.7057	19.2438	1.64063	2.14692	0.76658	0.810882	3.21e-05	8.5e-07	0.000106137	5.03036e-06
ENSG00000100528	CNIH1	103.62	91.5389	86.4953	-1.13197	-1.19798	0.957153	0.159385	0.00783932	0.00281144	0.0127809	0.00513564
ENSG00000125107	CNOT1	125.188	91.8855	84.4136	-1.36243	-1.48303	0.898157	0.273574	4.61e-09	3.06e-09	7.43457e-08	5.1006e-08
ENSG00000111596	CNOT2	40.2493	34.8957	33.3602	-1.15342	-1.20651	0.919212	0.455278	0.0256785	0.0195504	0.0360876	0.0285429
ENSG00000198791	CNOT7	75.3668	56.438	48.6456	-1.33539	-1.5493	0.692731	0.598714	2.06e-05	5.14e-07	7.27013e-05	3.29077e-06
ENSG00000115649	CNPPD1	48.917	56.2265	57.1896	1.14943	1.16911	0.858305	0.591088	0.00768362	0.017612	0.0125488	0.0260026
ENSG00000181924	COA4	70.712	55.3388	58.5035	-1.2778	-1.20868	0.956366	0.158134	1.99e-06	0.00226132	1.01108e-05	0.00425954
ENSG00000183513	COA5	45.2719	57.8941	56.0543	1.27881	1.23817	0.166288	0.787064	7.25e-10	1.25e-06	1.80866e-08	6.93159e-06
ENSG00000103051	COG4	32.883	39.3847	42.09	1.19772	1.27999	0.431292	0.320789	0.000549986	8.9e-05	0.00123839	0.000253373
ENSG00000164597	COG5	46.3727	38.8721	34.9599	-1.19296	-1.32645	0.602258	0.641578	0.0100596	0.00197801	0.0158526	0.00378666
ENSG00000111799	COL12A1	14.1059	28.1188	27.3895	1.99341	1.94171	0.0065754	0.679135	2.15e-05	0.00406379	7.5426e-05	0.00713474
ENSG00000204291	COL15A1	20.1809	35.03	45.0517	1.7358	2.2324	0.17088	0.452294	0.00140117	0.00057919	0.0028065	0.00129388
ENSG00000084636	COL16A1	45.69	132.202	122.354	2.89345	2.67791	0.00196863	0.935539	1.02e-10	3.13e-06	3.94205e-09	1.49065e-05
ENSG00000108821	COL1A1	59.4391	105.757	142.975	1.77925	2.40539	0.35007	0.502912	0.0127007	0.00527221	0.0194491	0.0089388
ENSG00000164692	COL1A2	82.4437	168.185	211.479	2.03999	2.56513	0.419749	0.940084	0.000891674	0.000875395	0.0018887	0.00185552
ENSG00000168542	COL3A1	43.549	84.3269	119.818	1.93637	2.75134	0.642321	0.742944	0.00705831	0.00167757	0.0116813	0.0032806
ENSG00000130635	COL5A1	9.24736	42.9749	70.8789	4.64726	7.66478	0.4656	0.203901	1.3e-09	3.39e-10	2.8117e-08	9.59762e-09
ENSG00000114270	COL7A1	24.9308	36.8937	39.1459	1.47984	1.57018	0.911107	0.0769063	4.22e-05	0.000110315	0.00013435	0.000305864
ENSG00000206561	COLQ	8.58309	22.2834	23.5957	2.5962	2.74908	0.135342	0.33744	0.000394239	0.00602695	0.000922042	0.0100778
ENSG00000173163	COMMD1	69.3845	90.1751	92.7834	1.29964	1.33724	0.656959	0.407821	0.00060745	0.0027652	0.00135037	0.0050631
ENSG00000145781	COMMD10	23.5613	30.6381	30.2257	1.30036	1.28286	0.388099	0.00166442	2.2e-07	5.96e-05	1.6413e-06	0.000180046
ENSG00000148444	COMMD3	148.909	167.393	175.492	1.12413	1.17852	0.380877	0.425244	0.0145909	0.00340345	0.0219375	0.00609893
ENSG00000140365	COMMD4	20.436	30.692	34.7194	1.50186	1.69893	0.482003	0.882093	1.01e-08	1.97e-09	1.38838e-07	3.68737e-08
ENSG00000122218	COPA	67.2622	88.8514	85.5291	1.32097	1.27158	0.408694	0.632035	6.25e-11	5.01e-07	2.65484e-09	3.22956e-06
ENSG00000184432	COPB2	93.2201	81.0027	74.2468	-1.15083	-1.25554	0.367439	0.912607	0.00261911	7.72e-05	0.00486377	0.000224894
ENSG00000181789	COPG1	60.5955	81.7714	92.1493	1.34946	1.52073	0.168999	0.766948	4.08e-07	1.19e-07	2.72868e-06	1.00517e-06
ENSG00000172301	COPRS	102.348	75.0414	73.4569	-1.36389	-1.39331	0.801495	0.143901	1.98e-07	3.58e-06	1.50092e-06	1.66692e-05
ENSG00000166200	COPS2	95.1229	68.547	56.0339	-1.3877	-1.6976	0.454086	0.330726	8.2e-06	1.09e-07	3.33877e-05	9.33292e-07
ENSG00000141030	COPS3	296.449	217.825	203.99	-1.36095	-1.45325	0.0172384	0.15947	8.81e-10	1.86e-08	2.06662e-08	2.19231e-07
ENSG00000121022	COPS5	168.799	127.234	119.342	-1.32668	-1.41441	0.015541	0.0191885	2.55e-09	7.24e-08	4.62433e-08	6.77577e-07
ENSG00000111652	COPS7A	46.0506	62.3193	71.3095	1.35328	1.54851	0.656409	0.46242	1.74e-09	1.55e-11	3.53625e-08	9.703e-10
ENSG00000144524	COPS7B	17.5187	25.8386	25.2001	1.47492	1.43847	0.353698	0.28192	2.24e-07	2.87e-05	1.66063e-06	9.78788e-05
ENSG00000198612	COPS8	54.0921	65.3458	67.4736	1.20805	1.24738	0.363765	0.210462	0.000667453	0.00233064	0.00146374	0.00436821
ENSG00000214552	COPS8P2	21.2622	26.2821	27.6525	1.2361	1.30055	0.380142	0.0938502	0.000458538	0.000822328	0.00105361	0.00175825
ENSG00000005243	COPZ2	48.3133	79.414	87.3314	1.64373	1.8076	0.0491854	0.50249	1.36e-12	4.08e-11	1.53238e-10	1.99885e-09
ENSG00000135469	COQ10A	239.827	180.241	168.61	-1.33059	-1.42238	0.22397	0.785672	0.000114852	0.00037517	0.000319704	0.000884027
ENSG00000115520	COQ10B	19.998	28.0041	30.4105	1.40035	1.52068	0.517588	0.461457	6.02e-06	1.07e-05	2.54796e-05	4.18347e-05
ENSG00000173085	COQ2	38.0208	29.3005	28.4491	-1.29762	-1.33645	0.0448072	0.381564	6.3e-05	0.00137687	0.000191026	0.00274984
ENSG00000132423	COQ3	54.464	46.6811	42.0367	-1.16673	-1.29563	0.572151	0.931431	0.0112252	0.00135609	0.0174389	0.00271527
ENSG00000167113	COQ4	23.0826	28.8366	31.8579	1.24928	1.38017	0.685714	0.340289	1.24e-07	2.05e-09	1.00803e-06	3.78679e-08
ENSG00000119723	COQ6	64.7555	80.1257	84.5395	1.23736	1.30552	0.622961	0.684189	1.48e-05	9.88e-06	5.49898e-05	3.91999e-05
ENSG00000088682	COQ9	311.048	258.821	253.314	-1.20179	-1.22791	0.0362117	0.298307	3.5e-06	0.000134241	1.61631e-05	0.000363089
ENSG00000110880	CORO1C	59.6035	43.9049	46.8514	-1.35756	-1.27218	0.957923	0.439916	0.000495736	0.0223481	0.00112863	0.0322183
ENSG00000178449	COX14	128.46	144.229	159.843	1.12276	1.2443	0.787473	0.0808929	0.0240638	0.000589639	0.0340212	0.00131154
ENSG00000014919	COX15	31.8273	39.8011	37.0597	1.25053	1.1644	0.0942339	0.0650607	1.04e-07	0.00455944	8.67894e-07	0.00786042
ENSG00000138495	COX17	408.258	296.89	281.522	-1.37511	-1.45018	0.719376	0.107198	1.44e-05	5.1e-05	5.3843e-05	0.000157185
ENSG00000205105	COX17P1	42.0806	26.7472	25.2161	-1.57327	-1.6688	0.378022	0.0776849	5.02e-05	0.000353993	0.000156543	0.000841163
ENSG00000131055	COX4I2	16.5224	24.039	24.9459	1.45493	1.50983	0.878742	0.738517	0.000322931	0.00166577	0.00077566	0.00325867
ENSG00000135940	COX5B	811.189	936.244	999.079	1.15416	1.23162	0.547706	0.415864	0.0101468	0.001922	0.015974	0.00369448
ENSG00000226976	COX6A1P2	13.7668	20.1945	23.2803	1.4669	1.69105	0.171674	0.378161	1.6e-05	8.57e-06	5.88456e-05	3.45128e-05
ENSG00000126267	COX6B1	1785.09	2094.75	2204.33	1.17347	1.23486	0.515885	0.842702	0.00230045	0.000881573	0.00433346	0.00186581
ENSG00000234565	COX6B1P1	110.247	155.744	150.27	1.41269	1.36303	0.817243	0.187071	0.000333777	0.00670256	0.000798052	0.0110578
ENSG00000164919	COX6C	2350.15	1943.16	1726.67	-1.20945	-1.36108	0.484451	0.0817385	0.00344907	0.000503827	0.00620937	0.00114228
ENSG00000112695	COX7A2	2123.87	1878.42	1715.77	-1.13067	-1.23785	0.245031	0.411067	0.0301376	0.00798897	0.041598	0.0129376
ENSG00000115944	COX7A2L	136.372	157.225	151.011	1.15291	1.10735	0.511205	0.891919	0.000310126	0.0227855	0.000747951	0.0327818
ENSG00000236764	COX7A2P2	108.829	166.855	195.757	1.53318	1.79876	0.667762	0.00608039	1.78e-06	1.23e-07	9.17235e-06	1.03276e-06
ENSG00000127184	COX7C	2057.33	2298.33	2338.82	1.11714	1.13682	0.183733	0.998316	0.0226825	0.0164059	0.0322521	0.0244208
ENSG00000235957	COX7CP1	20.1096	81.2335	123.327	4.03954	6.13275	0.895475	0.0909843	1.45e-11	3.84e-12	8.13899e-10	3.27796e-10
ENSG00000176340	COX8A	711.071	937.533	1046.49	1.31848	1.47171	0.630651	0.34402	4.08e-06	2.77e-07	1.82689e-05	1.983e-06
ENSG00000108582	CPD	17.2756	11.5021	8.4903	-1.50196	-2.03475	0.21548	0.287599	0.000140888	1.57e-06	0.000380462	8.38425e-06
ENSG00000109472	CPE	36.9077	58.3349	70.604	1.58056	1.91299	0.869613	0.187334	1.98e-05	2.14e-06	7.0405e-05	1.09507e-05
ENSG00000085719	CPNE3	39.3875	32.7839	32.7238	-1.20143	-1.20364	0.0957995	0.685998	0.011121	0.0167501	0.0172941	0.0248735
ENSG00000104324	CPQ	18.9462	28.0853	31.4578	1.48237	1.66038	0.665533	0.963234	2.18e-06	1.87e-06	1.08769e-05	9.76421e-06
ENSG00000071894	CPSF1	42.5918	54.6965	64.484	1.2842	1.514	0.805947	0.402432	0.00226403	8.12e-05	0.00427509	0.000234125
ENSG00000127054	CPSF3L	169.723	135.724	142.278	-1.2505	-1.1929	0.823629	0.35985	4.01e-09	6.33e-05	6.65745e-08	0.000189094
ENSG00000111605	CPSF6	67.2224	49.0339	39.0008	-1.37094	-1.72362	0.659237	0.300913	0.00364705	6.54e-05	0.00651852	0.00019444
ENSG00000149532	CPSF7	44.89	51.2459	52.4659	1.14159	1.16877	0.736001	0.0632884	0.00631755	0.0100588	0.0106042	0.0158521
ENSG00000169372	CRADD	42.0273	77.2863	81.7376	1.83896	1.94487	0.479442	0.439708	1.16e-16	4.73e-14	8.75643e-14	1.40257e-11
ENSG00000143162	CREG1	78.7103	92.5877	94.8278	1.17631	1.20477	0.756618	0.167992	0.00975058	0.0187929	0.0154316	0.0275369
ENSG00000163703	CRELD1	52.8258	68.1342	76.6799	1.28979	1.45156	0.709136	0.644762	0.00109971	0.000124058	0.00227418	0.000338471
ENSG00000213145	CRIP1	47.0865	73.3755	88.4464	1.55831	1.87838	0.0736472	0.1181	0.000633265	0.000557262	0.00139787	0.00125434
ENSG00000182351	CRIP1P4	10.6663	21.8316	33.1348	2.04679	3.1065	0.0431577	0.926026	0.000753978	0.000116532	0.00162924	0.000320264
ENSG00000182809	CRIP2	660.686	923.843	1028.33	1.39831	1.55646	0.625062	0.925585	4.26e-07	2.19e-07	2.81315e-06	1.6364e-06
ENSG00000245694	CRNDE	38.6307	81.2582	63.8507	2.10346	1.65285	0.0146668	0.803698	5.51e-06	0.0332783	2.35964e-05	0.0458143
ENSG00000170275	CRTAP	61.9892	80.2065	89.8946	1.29388	1.45017	0.252539	0.677974	0.00243268	0.00134447	0.00455343	0.00269739
ENSG00000121671	CRY2	32.1311	47.2582	52.1291	1.47079	1.62239	0.224906	0.616284	1.13e-07	3.51e-08	9.34728e-07	3.61524e-07
ENSG00000103316	CRYM	125.057	220.85	191.694	1.76599	1.53285	0.823705	0.728386	3.96e-05	0.0119412	0.000127103	0.0183817
ENSG00000139631	CSAD	31.2144	43.203	42.1013	1.38407	1.34878	0.878803	0.291008	2.71e-06	0.000346502	1.30251e-05	0.0008258
ENSG00000009307	CSDE1	905.895	671.716	536.031	-1.34863	-1.69	0.17692	0.312949	2.84e-07	1.43e-11	1.99562e-06	9.15525e-10
ENSG00000182578	CSF1R	12.2604	17.8428	22.1721	1.45532	1.80842	0.194056	0.43458	0.00801913	0.000394215	0.0130216	0.000921198
ENSG00000147408	CSGALNACT1	48.0852	35.0484	33.2877	-1.37197	-1.44453	0.310289	0.0714966	7.55e-05	0.000602047	0.000223327	0.00133436
ENSG00000113712	CSNK1A1	159.966	136.676	123.589	-1.1704	-1.29433	0.372753	0.158291	0.00828788	0.000469234	0.0133872	0.00107292
ENSG00000213923	CSNK1E	111.525	132.267	139.327	1.18599	1.24929	0.563468	0.395983	7.99e-05	3.22e-05	0.00023443	0.000108049
ENSG00000070770	CSNK2A2	47.9957	39.3092	39.0708	-1.22098	-1.22843	0.834122	0.121111	0.000988649	0.00603063	0.00205896	0.0100778
ENSG00000254598	CSNK2A3	65.2633	50.457	45.4278	-1.29344	-1.43664	0.887505	0.459312	1.11e-08	5.14e-10	1.48262e-07	1.25908e-08
ENSG00000204435	CSNK2B	99.3503	117.399	133.757	1.18166	1.34631	0.918426	0.266789	0.00036472	1.92e-06	0.00085854	9.98825e-06
ENSG00000144655	CSRNP1	9.53991	19.281	26.4026	2.02109	2.76759	0.637313	0.345328	0.00412224	0.000608024	0.00726321	0.00134707
ENSG00000159176	CSRP1	67.8032	95.35	122.948	1.40628	1.81331	0.413261	0.803555	0.00234699	8.33e-05	0.00441055	0.000238472
ENSG00000175183	CSRP2	32.8782	20.2591	23.2394	-1.62289	-1.41476	0.0022892	0.14726	1.34e-06	0.0284245	7.17966e-06	0.0399582
ENSG00000129170	CSRP3	1258.16	2075.68	2215.79	1.64977	1.76113	0.933731	0.436669	1.35e-05	6.12e-05	5.10036e-05	0.000184188
ENSG00000160213	CSTB	130.259	78.1001	77.3208	-1.66784	-1.68465	0.629639	0.21076	3.1e-10	4.43e-08	9.25095e-09	4.39412e-07
ENSG00000233080	CTA-714B7.5	34.8582	20.2376	19.6486	-1.72245	-1.77408	0.417966	0.832729	1.48e-06	6.39e-05	7.82309e-06	0.000190786
ENSG00000273237	CTB-119C2.1	15.664	7.47632	7.23706	-2.09515	-2.16441	0.824434	0.306601	7.16e-10	9.79e-08	1.79571e-08	8.65885e-07
ENSG00000269765	CTB-187L3.1	43.2146	36.9458	33.0766	-1.16968	-1.3065	0.405978	0.322909	0.0216595	0.00109952	0.0308906	0.00225098
ENSG00000249192	CTB-36O1.3	485039	387351	327595	-1.25219	-1.48061	0.243691	0.475426	0.00917023	0.0011645	0.0146172	0.0023728
ENSG00000244921	CTB-36O1.7	11791.9	9582.3	7707.73	-1.23059	-1.52988	0.642812	0.524091	0.0203465	0.000420258	0.0292482	0.000971976
ENSG00000267385	CTB-50L17.14	13.9162	6.94627	5.72791	-2.00341	-2.42954	0.493034	0.188039	7.1e-08	9.33e-08	6.47515e-07	8.37923e-07
ENSG00000268032	CTB-52I2.4	21.1474	26.8854	30.814	1.27134	1.4571	0.304164	0.0973211	0.000950647	1.74e-05	0.00199125	6.38227e-05
ENSG00000260497	CTB-55P19.1	102.139	57.7369	42.3581	-1.76904	-2.41132	0.234939	0.618886	0.00251532	0.00011448	0.00469321	0.000315394
ENSG00000229119	CTB-63M22.1	19.2073	36.4075	54.5096	1.8955	2.83797	0.319888	0.296116	2.51e-06	1.16e-08	1.22639e-05	1.49552e-07
ENSG00000253683	CTB-79E8.3	69.1807	47.7559	38.6589	-1.44863	-1.78951	0.769349	0.508357	0.00529382	0.000559447	0.00905346	0.00125825
ENSG00000230551	CTB-89H12.4	20.6134	29.7311	39.3494	1.44231	1.90892	0.272009	0.317789	0.000489622	5.3e-06	0.00111525	2.32014e-05
ENSG00000253785	CTC-308K20.3	14.495	8.15292	8.16586	-1.77789	-1.77507	0.560877	0.270115	1.09e-10	8.44e-08	4.11148e-09	7.72846e-07
ENSG00000250222	CTC-338M12.5	15.5774	21.0431	20.7183	1.35088	1.33002	0.965904	0.0551856	0.00361955	0.0218674	0.00647672	0.0315819
ENSG00000233913	CTC-575D19.1	37.8633	61.0135	71.6929	1.61141	1.89347	0.58362	0.143402	1.89e-08	4.67e-09	2.21675e-07	7.05383e-08
ENSG00000259479	CTD-2008A1.2	19.2195	12.7643	12.2126	-1.50572	-1.57374	0.687443	0.782435	0.000186536	0.00119234	0.000482986	0.00242251
ENSG00000242477	CTD-2161E19.1	18.19	23.8353	26.4661	1.31035	1.45498	0.542948	0.0793027	0.000274071	8.79e-05	0.000669557	0.000250495
ENSG00000242327	CTD-2184D3.1	79.2616	97.2999	112.112	1.22758	1.41445	0.929889	0.542272	0.00221522	6.16e-05	0.00420483	0.000184997
ENSG00000178464	CTD-2192J16.15	224.403	281.963	302.274	1.2565	1.34701	0.644281	0.780464	0.000240596	0.000201367	0.000601809	0.000513349
ENSG00000269242	CTD-2192J16.22	14.5614	8.49708	8.91243	-1.7137	-1.63383	0.900282	0.623594	2.8e-06	0.000334604	1.33759e-05	0.000801513
ENSG00000249774	CTD-2206G10.2	57.799	274.459	440.656	4.74851	7.62395	0.618233	0.0220634	2.06e-14	5.46e-15	6.07056e-12	2.56347e-12
ENSG00000185641	CTD-2287O16.1	1049.8	718.898	663.413	-1.4603	-1.58243	0.920174	0.641603	5.4e-06	1.05e-05	2.31885e-05	4.11384e-05
ENSG00000253982	CTD-2336O2.1	26.2903	37.8705	38.8466	1.44048	1.47761	0.13714	0.757722	8.13e-07	5.04e-05	4.80965e-06	0.000155506
ENSG00000266479	CTD-2515C13.1	107.362	52.5197	32.342	-2.04422	-3.31959	0.868486	0.204716	4.64e-07	3.13e-10	3.02177e-06	9.07218e-09
ENSG00000267319	CTD-2528L19.3	59.3632	29.1439	21.8471	-2.0369	-2.71722	0.479255	0.254191	9.55e-08	1.06e-08	8.14254e-07	1.39208e-07
ENSG00000268518	CTD-2545M3.8	14.1363	32.763	33.1462	2.31766	2.34476	0.0381917	0.379915	2.09e-05	0.00169365	7.36499e-05	0.0033086
ENSG00000260521	CTD-2576F9.1	10.4678	17.1938	20.956	1.64254	2.00195	0.24124	0.074963	4.5e-10	5.17e-11	1.24079e-08	2.44771e-09
ENSG00000213293	CTD-2666L21.3	14.3129	32.2629	44.3648	2.25412	3.09964	0.719799	0.0217735	2.2e-10	7.29e-12	7.15379e-09	5.16215e-10
ENSG00000213315	CTD-3035D6.1	84.9056	102.69	117.486	1.20946	1.38372	0.732501	0.617411	0.00745098	0.000531247	0.0122366	0.00120106
ENSG00000266916	CTD-3064H18.1	20.4198	14.5572	12.4933	-1.40272	-1.63445	0.497416	0.000963455	2.33e-05	5.87e-06	8.05422e-05	2.52841e-05
ENSG00000144579	CTDSP1	54.4725	67.5495	77.4698	1.24007	1.42218	0.257175	0.689533	0.000329842	1.63e-05	0.000789845	6.03378e-05
ENSG00000175215	CTDSP2	107.837	92.9353	87.0291	-1.16035	-1.2391	0.439459	0.177546	0.0294892	0.00709128	0.0408287	0.0116276
ENSG00000144677	CTDSPL	16.5988	23.9692	24.1631	1.44404	1.45572	0.248285	0.011737	2.9e-05	0.000874864	9.7459e-05	0.00185509
ENSG00000150281	CTF1	7.05925	16.1202	18.6835	2.28356	2.64667	0.0127436	0.489951	1.16e-17	1.07e-15	1.36735e-14	6.02838e-13
ENSG00000118523	CTGF	28.8939	130.325	148.486	4.51046	5.13902	0.171891	0.648848	6.1e-08	3.83e-06	5.70665e-07	1.76871e-05
ENSG00000044115	CTNNA1	442.262	363.626	372.742	-1.21625	-1.18651	0.793873	0.0449869	0.000256196	0.00640017	0.000635436	0.0106117
ENSG00000168036	CTNNB1	63.7455	88.2845	99.1254	1.38495	1.55502	0.487993	0.995335	2.76e-08	7.16e-09	2.99159e-07	1.00347e-07
ENSG00000178585	CTNNBIP1	52.45	35.7913	34.4869	-1.46544	-1.52087	0.126588	0.0545297	6.27e-08	6.28e-06	5.8425e-07	2.6703e-05
ENSG00000164733	CTSB	1177.18	863.66	868.781	-1.36302	-1.35498	0.996698	0.520425	0.000423241	0.00472922	0.000979667	0.00811341
ENSG00000143387	CTSK	12.8524	25.6249	27.7092	1.99378	2.15596	0.0503283	0.833921	4.55e-05	0.000899433	0.000143982	0.00189436
ENSG00000101160	CTSZ	209.026	163.724	167.835	-1.2767	-1.24542	0.683577	0.0849925	0.00159876	0.0147409	0.0031673	0.0221763
ENSG00000085733	CTTN	127.866	147.649	154.213	1.15471	1.20605	0.363095	0.287879	0.0148162	0.0179102	0.0222266	0.0263944
ENSG00000180891	CUEDC1	98.0491	71.8687	72.36	-1.36428	-1.35502	0.567859	0.76881	9.6e-08	9.41e-06	8.15568e-07	3.76266e-05
ENSG00000108094	CUL2	39.4915	28.3036	26.0189	-1.39528	-1.5178	0.736149	0.0644368	3.4e-07	6.61e-07	2.32333e-06	4.1014e-06
ENSG00000119929	CUTC	40.0414	34.6933	33.2663	-1.15415	-1.20366	0.94894	0.541717	0.0353214	0.031319	0.0478427	0.043516
ENSG00000150316	CWC15	100.89	73.4216	65.3658	-1.37412	-1.54347	0.581362	0.862463	3.55e-06	1.17e-06	1.633e-05	6.53298e-06
ENSG00000006210	CX3CL1	8.17637	16.6735	22.8442	2.03923	2.79393	0.352883	0.258728	5.8e-08	4.27e-10	5.49137e-07	1.10863e-08
ENSG00000081041	CXCL2	5.81654	14.8688	26.5634	2.5563	4.56689	0.558363	0.331089	0.00124373	6.69e-05	0.00252767	0.000198168
ENSG00000166347	CYB5A	114.786	96.78	96.2038	-1.18605	-1.19316	0.599078	0.582915	0.0075979	0.0207298	0.0124389	0.0300622
ENSG00000103018	CYB5B	54.2318	61.7491	69.1225	1.13861	1.27457	0.678607	0.560903	0.000694534	1.26e-06	0.00150979	6.98018e-06
ENSG00000159348	CYB5R1	168.279	214.23	216.593	1.27307	1.2871	0.905683	0.913633	0.000342395	0.00264773	0.000815762	0.00487971
ENSG00000172115	CYCS	1034.97	734.505	610.574	-1.40907	-1.69508	0.217416	0.089022	5.82e-07	2.03e-08	3.64426e-06	2.32933e-07
ENSG00000083799	CYLD	12.9322	19.3241	23.327	1.49426	1.80379	0.339636	0.483393	8.54e-05	1.25e-05	0.00024825	4.79408e-05
ENSG00000138061	CYP1B1	6.928	15.7102	21.2356	2.26764	3.06518	0.0175704	0.531839	0.000577585	0.000778635	0.00129251	0.00167436
ENSG00000134716	CYP2J2	92.3368	147.617	155.6	1.59868	1.68514	0.412466	0.440578	5.46e-05	0.00057112	0.000168371	0.00127838
ENSG00000142871	CYR61	18.5806	58.6137	99.1694	3.15456	5.33725	0.618572	0.845614	0.000384175	7.01e-05	0.000901187	0.000207102
ENSG00000120306	CYSTM1	64.9415	83.7621	93.6622	1.28981	1.44226	0.873516	0.322438	0.0051928	0.00155197	0.00890329	0.003068
ENSG00000105443	CYTH2	19.5584	25.2642	30.6903	1.29173	1.56916	0.620863	0.508054	0.00171934	3.59e-05	0.00337356	0.000117936
ENSG00000166265	CYYR1	25.4663	19.5888	20.0677	-1.30004	-1.26902	0.510412	0.751086	0.00110475	0.0228297	0.00228261	0.0328286
ENSG00000180902	D2HGDH	34.413	41.501	48.3463	1.20597	1.40489	0.562262	0.773553	0.0248141	0.000930191	0.0349563	0.00194604
ENSG00000100592	DAAM1	37.6337	25.1661	20.5648	-1.49541	-1.83001	0.193648	0.338544	6.41e-05	1.38e-06	0.000193987	7.512e-06
ENSG00000149476	DAK	12.371	22.8899	26.63	1.85029	2.15261	0.419878	0.492773	4.83e-11	1.04e-10	2.14844e-09	3.96604e-09
ENSG00000167657	DAPK3	79.8902	117.219	140.144	1.46725	1.7542	0.674978	0.061129	0.000431335	9.94e-05	0.000995857	0.000279033
ENSG00000115866	DARS	142.412	125.898	117.504	-1.13118	-1.21198	0.735376	0.0786443	0.0270667	0.0066364	0.0378131	0.0109614
ENSG00000183283	DAZAP2	164.206	218.675	235.619	1.33171	1.43489	0.359416	0.289692	4.38e-07	1.04e-06	2.87628e-06	5.93053e-06
ENSG00000223825	DAZAP2P1	24.4021	45.9076	54.6559	1.8813	2.23981	0.994311	0.155154	1.52e-10	7.26e-11	5.34836e-09	3.11577e-09
ENSG00000155368	DBI	702.193	469.509	465.677	-1.49559	-1.5079	0.314065	0.173533	1.41e-07	3.49e-06	1.12872e-06	1.63311e-05
ENSG00000218748	DBIP1	122.882	67.2727	59.2159	-1.82662	-2.07515	0.222542	0.646865	2.19e-09	1.75e-08	4.16365e-08	2.11124e-07
ENSG00000136279	DBNL	32.6731	38.7534	45.1483	1.18609	1.38182	0.538039	0.397338	0.0145988	0.000621785	0.0219424	0.00137378
ENSG00000100897	DCAF11	72.0313	54.1238	52.0576	-1.33086	-1.38368	0.314235	0.100084	1.25e-08	2.79e-07	1.62362e-07	1.99478e-06
ENSG00000132017	DCAF15	15.7738	21.934	24.6123	1.39053	1.56033	0.406396	0.430056	1.44e-06	5.61e-07	7.62876e-06	3.54336e-06
ENSG00000139990	DCAF5	42.1979	36.126	33.6661	-1.16808	-1.25342	0.573895	0.173264	0.000179527	4.14e-05	0.000467921	0.000132527
ENSG00000132716	DCAF8	339.632	296.11	269.299	-1.14698	-1.26117	0.869597	0.628582	0.000487563	6.44e-06	0.00111163	2.72599e-05
ENSG00000172992	DCAKD	18.107	26.2113	27.6523	1.44758	1.52717	0.439115	0.459434	3.16e-08	5.83e-07	3.29633e-07	3.66587e-06
ENSG00000175203	DCTN2	421.961	346.33	344.302	-1.21838	-1.22555	0.925121	0.77208	3.3e-05	0.000520929	0.000108732	0.00117868
ENSG00000137692	DCUN1D5	45.0441	33.241	34.3565	-1.35508	-1.31108	0.0710552	0.171164	2.35e-10	6.8e-06	7.53759e-09	2.85266e-05
ENSG00000153904	DDAH1	8.06978	15.6165	17.11	1.93518	2.12025	0.0687095	0.786526	0.000134721	0.00151957	0.000366652	0.00301135
ENSG00000213722	DDAH2	54.5534	82.4796	94.9162	1.51191	1.73988	0.0485088	0.636766	2.12e-06	3.03e-06	1.06452e-05	1.45657e-05
ENSG00000167986	DDB1	149.808	192.038	222.764	1.2819	1.487	0.566906	0.939227	4.36e-07	6.61e-10	2.86714e-06	1.54526e-08
ENSG00000175197	DDIT3	30.5065	39.9612	41.7255	1.30992	1.36776	0.540556	0.762403	0.00123157	0.00169358	0.00250835	0.0033086
ENSG00000168209	DDIT4	33.6404	60.5613	64.3931	1.80025	1.91416	0.169905	0.0676324	0.0112404	0.00836049	0.017451	0.0134503
ENSG00000244038	DDOST	189.559	220.315	243.548	1.16225	1.28482	0.62453	0.569279	0.00180623	3.51e-05	0.00351916	0.000115781
ENSG00000204580	DDR1	15.1175	24.5311	24.8742	1.62269	1.64539	0.254092	0.138234	0.000608284	0.00767951	0.00135071	0.0124867
ENSG00000198563	DDX39B	310.859	403.922	425.033	1.29937	1.36729	0.839385	0.881014	3.34e-10	1.17e-09	9.66141e-09	2.43239e-08
ENSG00000183258	DDX41	30.6023	36.5564	40.2918	1.19457	1.31663	0.897204	0.447215	0.00103604	7.71e-05	0.002151	0.000224719
ENSG00000105671	DDX49	22.6766	32.6845	40.3433	1.44133	1.77907	0.534962	0.563074	9.97e-06	6.01e-08	3.94036e-05	5.77797e-07
ENSG00000108654	DDX5	1347.63	921.969	864.758	-1.46169	-1.5584	0.640646	0.235065	3.17e-06	1.47e-05	1.4887e-05	5.53608e-05
ENSG00000136271	DDX56	33.5048	43.9466	51.4232	1.31165	1.5348	0.98083	0.271652	3.76e-06	2.17e-08	1.71289e-05	2.45498e-07
ENSG00000140995	DEF8	38.6297	47.7333	49.5432	1.23566	1.28252	0.523715	0.78183	0.00050016	0.000682241	0.0011376	0.00149098
ENSG00000124795	DEK	97.8469	54.589	46.3741	-1.79243	-2.10995	0.988039	0.965419	2.23e-09	1.42e-09	4.20578e-08	2.817e-08
ENSG00000174839	DENND6A	21.4928	15.8791	12.6315	-1.35353	-1.70152	0.0327954	0.975185	0.000198825	1.42e-07	0.000508108	1.14617e-06
ENSG00000175084	DES	19302.3	14884.8	15385.4	-1.29678	-1.25459	0.709255	0.0597097	0.000200995	0.0052838	0.00051282	0.00895576
ENSG00000100418	DESI1	139.085	76.8192	79.3115	-1.81054	-1.75365	0.364205	0.999594	7.92e-15	3.1e-10	2.87252e-12	9.04943e-09
ENSG00000160049	DFFA	24.9334	18.5374	17.8107	-1.34503	-1.39991	0.590223	0.0544838	5.64e-09	9.07e-08	8.66458e-08	8.2155e-07
ENSG00000114956	DGUOK	21.6264	26.7083	30.8397	1.23499	1.42602	0.27707	0.939375	0.000629695	2.29e-05	0.00139064	8.07375e-05
ENSG00000172893	DHCR7	40.3153	31.9582	29.6248	-1.2615	-1.36086	0.24013	0.0299438	0.00149868	0.00265908	0.00298406	0.00489903
ENSG00000095059	DHPS	100.595	117.736	134.347	1.17039	1.33552	0.845852	0.517605	0.000469391	1.54e-06	0.00107488	8.24749e-06
ENSG00000108272	DHRS11	12.2185	21.0184	21.6127	1.7202	1.76884	0.95431	0.396422	6.68e-10	6.61e-08	1.7025e-08	6.24845e-07
ENSG00000100612	DHRS7	55.5716	71.4817	76.0125	1.2863	1.36783	0.496209	0.151598	2.33e-05	3.9e-05	8.05422e-05	0.000126062
ENSG00000184544	DHRS7C	54.5515	7.37351	10.5402	-7.3983	-5.17555	0.0154376	0.501571	8.34e-07	0.00471997	4.90313e-06	0.00810246
ENSG00000135829	DHX9	31.3275	40.7969	46.1676	1.30227	1.47371	0.880047	0.752459	0.000124384	1.3e-05	0.000343568	4.94878e-05
ENSG00000131504	DIAPH1	37.9848	60.0634	68.4404	1.58125	1.80178	0.77417	0.0924506	4.65e-05	3.3e-05	0.000146458	0.000110013
ENSG00000176490	DIRAS1	105.381	68.8989	76.262	-1.5295	-1.38183	0.125648	0.171844	3.35e-06	0.00896	1.55772e-05	0.014305
ENSG00000083520	DIS3	27.4758	21.1967	18.3988	-1.29623	-1.49334	0.594497	0.799143	0.000154658	9.64e-06	0.000412217	3.841e-05
ENSG00000166938	DIS3L	37.3256	26.8366	24.0926	-1.39085	-1.54925	0.622666	0.870681	2.64e-06	1.4e-06	1.27537e-05	7.59884e-06
ENSG00000075711	DLG1	48.2685	37.9223	29.1482	-1.27283	-1.65597	0.388172	0.0142945	0.0161734	4.01e-05	0.0239804	0.000129173
ENSG00000080845	DLGAP4	30.6509	46.8923	56.5999	1.52988	1.8466	0.134151	0.246017	1.29e-06	2.55e-07	6.97517e-06	1.86339e-06
ENSG00000119689	DLST	100.877	110.208	113.63	1.09249	1.12642	0.31887	0.200599	0.00937074	0.00335635	0.0149015	0.00602367
ENSG00000178028	DMAP1	20.9184	27.7307	29.2767	1.32566	1.39956	0.957466	0.44763	2.43e-05	6.26e-05	8.32059e-05	0.0001875
ENSG00000198947	DMD	115.195	95.4626	76.9698	-1.2067	-1.49662	0.26491	0.974375	0.0254154	0.000103365	0.0357499	0.000288582
ENSG00000103423	DNAJA3	82.7931	63.455	63.6183	-1.30475	-1.3014	0.0338218	0.0635361	1.64e-08	1.56e-05	1.99294e-07	5.8167e-05
ENSG00000090520	DNAJB11	182.844	128.935	123.427	-1.41811	-1.48139	0.562699	0.213852	5.38e-06	4.77e-05	2.31448e-05	0.000149384
ENSG00000135924	DNAJB2	71.7197	83.9503	91.1676	1.17053	1.27117	0.740497	0.37193	0.0199709	0.00718109	0.0288224	0.0117475
ENSG00000136770	DNAJC1	24.3084	17.3024	16.2604	-1.40492	-1.49495	0.560243	0.271766	4.4e-05	6.11e-05	0.00013961	0.000183986
ENSG00000007923	DNAJC11	95.4016	69.5519	60.9826	-1.37166	-1.56441	0.444705	0.570458	9.64e-08	1.12e-08	8.17493e-07	1.45394e-07
ENSG00000205981	DNAJC19	137.355	105.929	95.6045	-1.29668	-1.4367	0.15687	0.249311	5.69e-07	2.47e-07	3.57711e-06	1.81434e-06
ENSG00000258608	DNAJC19P9	24.8113	36.983	42.6835	1.49057	1.72032	0.371716	0.00504905	6.79e-09	2.08e-10	1.0036e-07	6.69641e-09
ENSG00000168724	DNAJC21	49.993	40.4953	36.5159	-1.23454	-1.36907	0.302658	0.735377	0.00746652	0.000891384	0.0122493	0.00188092
ENSG00000224165	DNAJC27-AS1	5.00947	10.0741	11.6074	2.01101	2.31709	0.157453	0.0354602	6.85e-07	3.49e-06	4.18365e-06	1.63311e-05
ENSG00000126698	DNAJC8	83.5504	70.2916	68.7818	-1.18863	-1.21472	0.960948	0.211357	6.94e-05	0.000276679	0.000208024	0.000678628
ENSG00000087470	DNM1L	59.7822	47.807	41.3547	-1.25049	-1.4456	0.308781	0.142113	0.00198701	2.86e-05	0.0038193	9.75969e-05
ENSG00000079805	DNM2	106.273	87.1426	88.154	-1.21953	-1.20554	0.637773	0.381012	0.000771679	0.00818991	0.00166292	0.013222
ENSG00000112667	DNPH1	26.8987	37.0589	39.5574	1.37772	1.4706	0.273032	0.156794	2.41e-05	9.2e-05	8.27615e-05	0.000260466
ENSG00000101457	DNTTIP1	16.8585	25.3175	28.6713	1.50176	1.7007	0.871015	0.296965	3.66e-07	1.51e-07	2.47234e-06	1.19991e-06
ENSG00000130158	DOCK6	51.1985	78.9981	90.734	1.54298	1.7722	0.681966	0.554607	1.09e-05	5.82e-06	4.25091e-05	2.51263e-05
ENSG00000175920	DOK7	19.4372	28.9013	36.3111	1.4869	1.86812	0.238618	0.498869	3.96e-05	1.81e-06	0.000127103	9.48608e-06
ENSG00000172269	DPAGT1	31.0092	23.3739	25.4752	-1.32666	-1.21723	0.333939	0.853096	8.1e-06	0.0159196	3.30949e-05	0.0237907
ENSG00000179085	DPM3	44.5547	53.1013	58.8564	1.19182	1.32099	0.86791	0.019206	0.00117627	3.84e-05	0.00240509	0.000124623
ENSG00000074603	DPP8	25.9129	17.9082	13.8209	-1.44698	-1.8749	0.589499	0.344265	1.75e-05	8.45e-08	6.34712e-05	7.72846e-07
ENSG00000142002	DPP9	73.8133	52.6195	50.5496	-1.40277	-1.46021	0.66526	0.65731	9.43e-09	1.05e-07	1.32724e-07	9.04541e-07
ENSG00000143196	DPT	46.2087	110.272	106.944	2.38638	2.31437	0.0717097	0.869677	5.95e-06	0.00103471	2.52286e-05	0.00214164
ENSG00000156162	DPY19L4	22.2831	15.9886	12.4841	-1.39368	-1.78491	0.339137	0.106783	0.00351577	5.74e-05	0.006309	0.000174335
ENSG00000162961	DPY30	55.3522	46.5707	43.9824	-1.18856	-1.25851	0.198192	0.0768956	0.000189945	4.02e-05	0.000491003	0.000129421
ENSG00000113657	DPYSL3	14.8185	27.5256	29.5171	1.85752	1.99191	0.0130549	0.807287	6.16e-05	0.00157971	0.000187383	0.00311301
ENSG00000156171	DRAM2	72.8135	56.1946	52.9626	-1.29574	-1.37481	0.361238	0.386146	6.18e-06	1.78e-05	2.60167e-05	6.50358e-05
ENSG00000108591	DRG2	17.3502	23.5433	26.8003	1.35694	1.54466	0.861243	0.857301	1.69e-06	1.24e-07	8.80481e-06	1.03806e-06
ENSG00000113360	DROSHA	136.614	104.96	93.5362	-1.30158	-1.46054	0.750173	0.0938473	1.53e-07	5.76e-09	1.20635e-06	8.2997e-08
ENSG00000157538	DSCR3	56.1062	43.1698	42.9326	-1.29966	-1.30684	0.28173	0.617141	1.45e-08	3.76e-06	1.82313e-07	1.74209e-05
ENSG00000096696	DSP	116.315	86.8409	74.5832	-1.33941	-1.55954	0.240102	0.228928	9.18e-07	4.28e-08	5.29141e-06	4.27545e-07
ENSG00000178498	DTX3	25.197	32.1553	35.4489	1.27616	1.40687	0.603391	0.450703	8.06e-05	2e-05	0.00023575	7.22308e-05
ENSG00000120129	DUSP1	75.6932	121.075	153.254	1.59955	2.02468	0.83824	0.793986	0.0352643	0.0144786	0.0477791	0.0218283
ENSG00000079393	DUSP13	33.4042	18.4247	23.0616	-1.81301	-1.44848	0.729818	0.0163742	7.84e-06	0.0168966	3.2144e-05	0.0250777
ENSG00000198842	DUSP27	45.9694	92.2099	117.673	2.0059	2.55981	0.821664	0.153267	1.5e-06	4.97e-07	7.91993e-06	3.21112e-06
ENSG00000188542	DUSP28	10.9419	17.4113	19.2753	1.59126	1.76161	0.262485	0.345642	2.52e-13	1.55e-12	4.09717e-11	1.78218e-10
ENSG00000108861	DUSP3	289.152	252.619	242.404	-1.14462	-1.19285	0.478926	0.643187	0.0137104	0.015561	0.020746	0.0232966
ENSG00000139318	DUSP6	23.3988	38.6259	49.299	1.65076	2.1069	0.744756	0.801048	1.23e-05	3.57e-07	4.70353e-05	2.4233e-06
ENSG00000128951	DUT	58.3617	70.3501	73.618	1.20542	1.26141	0.278638	0.87625	0.00190344	0.00434987	0.00368421	0.00754436
ENSG00000107404	DVL1	60.3577	39.1616	45.3231	-1.54125	-1.33172	0.111762	0.0887672	1.1e-10	4.03e-05	4.11627e-09	0.000129669
ENSG00000141627	DYM	49.9121	38.5138	33.4534	-1.29595	-1.49199	0.493055	0.177868	7.84e-07	2.84e-09	4.69107e-06	4.79059e-08
ENSG00000197102	DYNC1H1	234.592	314.432	367.484	1.34033	1.56648	0.28632	0.822332	2.61e-07	4.7e-09	1.88167e-06	7.08016e-08
ENSG00000158560	DYNC1I1	33.2069	22.0702	21.3279	-1.50461	-1.55697	0.0443604	0.994862	4.1e-07	4.4e-05	2.73817e-06	0.000139267
ENSG00000077380	DYNC1I2	55.1171	39.8496	36.2323	-1.38313	-1.52122	0.955119	0.676563	5.01e-06	2.69e-06	2.18118e-05	1.32016e-05
ENSG00000264364	DYNLL2	46.1031	62.2017	62.8688	1.34919	1.36366	0.714002	0.0549442	3.78e-08	2.73e-06	3.8745e-07	1.33863e-05
ENSG00000146425	DYNLT1	124.858	151.024	154.867	1.20956	1.24034	0.7892	0.192074	0.0093436	0.0180333	0.0148634	0.0265412
ENSG00000105204	DYRK1B	28.2267	36.7214	35.35	1.30095	1.25236	0.492089	0.426604	0.00160556	0.0204255	0.00317942	0.0296515
ENSG00000010219	DYRK4	28.8467	35.6681	36.3734	1.23647	1.26092	0.986728	0.0396603	2.01e-05	0.000211019	7.13641e-05	0.000533486
ENSG00000135636	DYSF	22.9356	28.8846	35.3715	1.25938	1.54221	0.728529	0.256714	0.0059202	7.52e-05	0.0100013	0.000219978
ENSG00000147654	EBAG9	36.2157	30.1725	27.1845	-1.20029	-1.33222	0.379712	0.128067	0.0013484	5.75e-05	0.00271696	0.000174451
ENSG00000117395	EBNA1BP2	66.38	44.8923	43.3781	-1.47865	-1.53027	0.778776	0.0662967	6.67e-09	1.37e-07	9.88964e-08	1.12189e-06
ENSG00000093144	ECHDC1	102.776	85.7965	71.9437	-1.19791	-1.42856	0.761381	0.0704277	0.00223133	5.51e-06	0.00422665	2.39717e-05
ENSG00000121310	ECHDC2	279.988	335.271	324.743	1.19745	1.15985	0.915867	0.791554	0.0017954	0.0350915	0.00349951	0.0480217
ENSG00000198721	ECI2	236.37	210.205	192.931	-1.12447	-1.22515	0.064748	0.984266	0.00623183	0.00105183	0.0104827	0.00217309
ENSG00000143369	ECM1	17.1516	27.7456	29.9388	1.61767	1.74554	0.0467511	0.90191	0.00026883	0.00248178	0.000659548	0.00460551
ENSG00000106823	ECM2	10.4896	19.3931	17.8667	1.84879	1.70327	0.0995022	0.276046	0.000180838	0.0183256	0.000470298	0.0269151
ENSG00000107223	EDF1	522.539	448.082	442.293	-1.16617	-1.18143	0.845668	0.140098	0.00294142	0.00937335	0.00537747	0.0148969
ENSG00000151617	EDNRA	7.56922	15.5263	14.0417	2.05124	1.8551	0.965378	0.913506	1.1e-05	0.00184243	4.28282e-05	0.00355489
ENSG00000196205	EEF1A1P5	12.4914	36.9608	40.7137	2.95891	3.25935	0.140711	0.912544	8.31e-10	1.16e-07	1.96893e-08	9.85738e-07
ENSG00000233476	EEF1A1P6	40.6623	70.6722	78.597	1.73803	1.93292	0.14399	0.726726	2.33e-06	2e-05	1.1552e-05	7.22308e-05
ENSG00000114942	EEF1B2	69.2921	94.6577	113.913	1.36607	1.64395	0.662136	0.208359	1.79e-05	2.05e-07	6.46732e-05	1.55447e-06
ENSG00000228887	EEF1DP1	9.01465	18.7792	22.9045	2.08319	2.54081	0.670023	0.841432	7.78e-12	6.29e-12	5.21306e-10	4.7551e-10
ENSG00000213130	EEF1DP5	11.2514	17.0433	18.8657	1.51477	1.67674	0.302194	0.772235	0.000469631	0.00107063	0.00107491	0.00220384
ENSG00000254772	EEF1G	253.763	320.709	334.41	1.26382	1.31781	0.801053	0.688317	0.000211024	0.000408564	0.000534647	0.000948434
ENSG00000172638	EFEMP2	189.727	231.577	252.561	1.22058	1.33118	0.0166277	0.993529	2.98e-05	2.08e-05	9.98628e-05	7.46415e-05
ENSG00000115468	EFHD1	19.3638	29.6129	31.2457	1.52929	1.61362	0.937885	0.103371	0.000110229	0.00057901	0.000309179	0.00129388
ENSG00000169242	EFNA1	27.815	37.892	42.4198	1.36229	1.52507	0.0998226	0.63761	0.000124108	7.9e-06	0.000343007	3.21362e-05
ENSG00000108883	EFTUD2	124.211	98.6062	97.2819	-1.25967	-1.27682	0.673842	0.441254	4.78e-07	1.65e-05	3.07472e-06	6.08384e-05
ENSG00000172889	EGFL7	50.3411	92.5628	121.246	1.83871	2.4085	0.28869	0.715347	3.95e-10	1.97e-12	1.12194e-08	1.99202e-10
ENSG00000241404	EGFL8	13.1131	18.4957	19.5454	1.41048	1.49053	0.275703	0.329407	0.000138832	0.000914102	0.00037639	0.00192074
ENSG00000135766	EGLN1	91.1376	63.2372	54.329	-1.4412	-1.67751	0.482187	0.333492	5.11e-05	1.57e-05	0.000159139	5.85012e-05
ENSG00000129521	EGLN3	123.092	210.569	242.323	1.71066	1.96863	0.848514	0.0859325	3.97e-05	4.12e-05	0.000127337	0.000132037
ENSG00000024422	EHD2	30.23	36.1149	46.4318	1.19467	1.53595	0.313258	0.2917	0.0348446	5.56e-05	0.0472511	0.000169783
ENSG00000149547	EI24	56.7231	43.9298	48.517	-1.29122	-1.16914	0.705405	0.818118	4.98e-08	0.00278725	4.79182e-07	0.00510015
ENSG00000173812	EIF1	587.023	757.346	836.56	1.29015	1.42509	0.927134	0.770591	3.61e-05	5.91e-06	0.000117957	2.54369e-05
ENSG00000144895	EIF2A	195.438	161.912	150.05	-1.20706	-1.30249	0.875606	0.852244	0.0108783	0.00435342	0.0169782	0.00754682
ENSG00000070785	EIF2B3	53.0248	44.2521	41.1184	-1.19825	-1.28956	0.0148111	0.654895	1.45e-05	1.85e-05	5.40882e-05	6.72445e-05
ENSG00000134001	EIF2S1	87.6642	73.623	70.3004	-1.19072	-1.24699	0.771412	0.823484	0.00355799	0.00420708	0.00638111	0.00734285
ENSG00000125977	EIF2S2	29.0152	20.6649	18.74	-1.40408	-1.54831	0.665439	0.982606	7.82e-07	7.18e-07	4.69101e-06	4.38743e-06
ENSG00000107581	EIF3A	115.08	90.0721	73.6843	-1.27764	-1.5618	0.226793	0.730704	5.4e-06	3.47e-10	2.31885e-05	9.77499e-09
ENSG00000175390	EIF3F	40.47	56.3515	62.9865	1.39243	1.55638	0.729078	0.28652	3.88e-08	7.02e-09	3.96837e-07	9.91245e-08
ENSG00000233426	EIF3FP3	23.4619	38.1871	44.6675	1.62762	1.90383	0.834976	0.702681	7.85e-12	1.71e-12	5.21306e-10	1.85272e-10
ENSG00000104131	EIF3J	62.5049	50.2499	47.9411	-1.24388	-1.30378	0.398288	0.592768	0.000840122	0.00206242	0.00179077	0.00392689
ENSG00000175749	EIF3KP1	11.8345	20.3646	23.8174	1.72078	2.01253	0.907835	0.116412	1.92e-10	6.99e-11	6.42043e-09	3.05284e-09
ENSG00000226086	EIF3LP3	7.08595	13.335	16.0544	1.8819	2.26567	0.735811	0.287412	1.08e-14	2.36e-15	3.63729e-12	1.20875e-12
ENSG00000141543	EIF4A3	28.3513	34.3235	43.4001	1.21065	1.5308	0.823506	0.454207	0.000360218	7.42e-09	0.000851342	1.02966e-07
ENSG00000063046	EIF4B	34.5842	40.5634	41.7211	1.17289	1.20636	0.56266	0.541799	0.00451652	0.0101862	0.0078726	0.0160171
ENSG00000151247	EIF4E	49.9571	35.3576	34.1749	-1.41291	-1.46181	0.554546	0.383412	6.85e-07	6.28e-06	4.18365e-06	2.6703e-05
ENSG00000135930	EIF4E2	56.7433	45.1753	43.6436	-1.25607	-1.30015	0.573314	0.0266108	0.020027	0.0195953	0.0288768	0.0285936
ENSG00000163412	EIF4E3	38.8312	32.3986	30.0111	-1.19855	-1.2939	0.662414	0.632619	0.000526267	0.000165005	0.00119067	0.000431787
ENSG00000187840	EIF4EBP1	34.624	16.799	19.8404	-2.06108	-1.74513	0.640619	0.823309	1.58e-05	0.00407267	5.82919e-05	0.00714366
ENSG00000243056	EIF4EBP3	11.0312	35.1908	33.2491	3.19011	3.0141	0.942271	0.361421	5.55e-11	1.16e-07	2.40076e-09	9.85738e-07
ENSG00000184708	EIF4ENIF1	42.3726	30.4814	25.374	-1.39011	-1.66992	0.0851886	0.201531	1.06e-05	2.96e-08	4.15108e-05	3.16445e-07
ENSG00000110321	EIF4G2	3396.28	3011.6	2667.31	-1.12773	-1.2733	0.837621	0.610053	0.00945248	5.18e-05	0.0150113	0.000159389
ENSG00000106682	EIF4H	40.925	50.0286	54.3474	1.22245	1.32797	0.66324	0.282877	3.85e-07	4.43e-08	2.58586e-06	4.39412e-07
ENSG00000233830	EIF4HP1	166.03	146.213	141.083	-1.13554	-1.17682	0.923461	0.106866	0.000643909	0.000393074	0.00141871	0.000919294
ENSG00000006744	ELAC2	143.124	107.53	102.072	-1.33102	-1.40219	0.824381	0.908039	1.52e-07	6.99e-07	1.20047e-06	4.28527e-06
ENSG00000120690	ELF1	23.1276	28.7088	32.0802	1.24132	1.3871	0.830726	0.733333	0.0114526	0.00231962	0.017722	0.00435334
ENSG00000109381	ELF2	32.5725	24.387	21.6989	-1.33565	-1.50111	0.130531	0.0420749	3.14e-06	1.29e-07	1.47755e-05	1.07196e-06
ENSG00000049540	ELN	32.2367	47.0971	54.695	1.46098	1.69667	0.0786149	0.29892	0.0247222	0.0344001	0.0348476	0.0472477
ENSG00000134759	ELP2	46.2077	69.1566	68.5698	1.49665	1.48395	0.495389	0.744327	3.68e-11	2.06e-08	1.73512e-09	2.35895e-07
ENSG00000163832	ELP6	34.56	29.1622	28.7618	-1.1851	-1.20159	0.186019	0.611769	0.000196073	0.00308245	0.000503554	0.00557333
ENSG00000127463	EMC1	95.8137	73.1466	64.7367	-1.30988	-1.48005	0.594412	0.867761	0.00840783	0.0036382	0.0135578	0.00647681
ENSG00000161671	EMC10	42.3086	60.7433	78.5364	1.43572	1.85628	0.171365	0.193358	4.26e-05	2.97e-07	0.000135441	2.0995e-06
ENSG00000125037	EMC3	204.402	125.374	122.515	-1.63034	-1.66839	0.0692412	0.691367	2.21e-14	6.84e-11	6.1295e-12	3.02387e-09
ENSG00000128463	EMC4	104.737	116.327	124.565	1.11065	1.18932	0.717511	0.683859	0.0192861	0.00181289	0.0279711	0.0035051
ENSG00000134153	EMC7	126.877	90.6219	90.7298	-1.40007	-1.39841	0.824057	0.447208	2.81e-10	1.37e-07	8.49304e-09	1.12189e-06
ENSG00000164035	EMCN	46.4656	30.6913	30.1779	-1.51397	-1.53972	0.433958	0.624923	0.00194148	0.00613687	0.00374524	0.0102354
ENSG00000126749	EMG1	26.4858	33.0126	37.4517	1.24643	1.41403	0.559347	0.209581	0.000127061	1.57e-06	0.000349937	8.38425e-06
ENSG00000066629	EML1	33.5852	23.8502	22.3678	-1.40817	-1.5015	0.829658	0.167721	0.000196447	0.000562382	0.000503554	0.00126334
ENSG00000125746	EML2	88.4592	110.147	118.72	1.24518	1.34209	0.975968	0.742941	0.00362717	0.00187682	0.0064879	0.00361381
ENSG00000149499	EML3	25.5725	34.3264	43.3105	1.34232	1.69363	0.0544872	0.338502	8.49e-05	4.94e-07	0.000246948	3.20276e-06
ENSG00000134531	EMP1	47.706	81.4203	121.267	1.70671	2.54196	0.123861	0.716788	0.000424261	8.05e-06	0.000981546	3.26756e-05
ENSG00000106991	ENG	191.266	253.498	267.114	1.32537	1.39656	0.0537842	0.162202	0.00723338	0.00342889	0.0119333	0.00614062
ENSG00000167280	ENGASE	17.2164	23.0202	24.0471	1.33711	1.39676	0.892798	0.181133	0.000125508	0.000370499	0.00034647	0.000874117
ENSG00000111674	ENO2	9.13065	17.9705	19.1467	1.96816	2.09697	0.00438793	0.0738808	2.22e-07	3.72e-05	1.64839e-06	0.000121428
ENSG00000143420	ENSA	199.511	160.867	156.736	-1.24022	-1.27291	0.414069	0.621016	2.3e-07	1.17e-06	1.69445e-06	6.53298e-06
ENSG00000259032	ENSAP2	79.5659	62.7358	63.8165	-1.26827	-1.24679	0.452857	0.549623	3.06e-06	0.000181157	1.44568e-05	0.000468828
ENSG00000197217	ENTPD4	44.8854	35.0078	28.7351	-1.28215	-1.56204	0.628753	0.776084	0.0006594	2.44e-06	0.00144877	1.22304e-05
ENSG00000197586	ENTPD6	104.519	81.0166	87.2938	-1.29009	-1.19732	0.654033	0.0130738	1.28e-05	0.0148534	4.8789e-05	0.0223276
ENSG00000224032	EPB41L4A-AS1	20.0286	33.818	36.251	1.68849	1.80996	0.445401	0.583904	3.49e-06	3.63e-05	1.61327e-05	0.000118835
ENSG00000120915	EPHX2	20.6028	31.5757	35.8535	1.53259	1.74023	0.979974	0.33387	0.0167188	0.0151366	0.0246959	0.0227169
ENSG00000072134	EPN2	48.6151	33.2843	31.8615	-1.4606	-1.52583	0.88616	0.848087	9.21e-05	0.000480948	0.000265273	0.00109614
ENSG00000049283	EPN3	10.8333	5.22418	5.28887	-2.07368	-2.04832	0.838472	0.0623257	4.56e-06	0.000297571	2.01003e-05	0.000722324
ENSG00000085832	EPS15	50.2779	38.0258	31.4305	-1.32221	-1.59965	0.999707	0.0608194	1.01e-05	3.25e-08	3.9884e-05	3.39083e-07
ENSG00000127527	EPS15L1	57.863	43.9766	44.2032	-1.31577	-1.30902	0.338927	0.874096	6.78e-06	0.000578093	2.82151e-05	0.00129245
ENSG00000164307	ERAP1	51.0402	34.994	26.7991	-1.45854	-1.90455	0.682357	0.764855	0.000270809	3.05e-06	0.000663306	1.4612e-05
ENSG00000141736	ERBB2	50.3825	40.3341	42.2815	-1.24913	-1.1916	0.0829516	0.580067	0.0039898	0.0284318	0.00704748	0.0399582
ENSG00000082805	ERC1	20.0261	13.9205	12.0123	-1.4386	-1.66713	0.325901	0.582224	0.0001216	1.04e-05	0.00033746	4.08888e-05
ENSG00000012061	ERCC1	319.601	260.265	261.686	-1.22798	-1.22131	0.273103	0.245073	9.84e-05	0.00105503	0.000281527	0.00217866
ENSG00000087502	ERGIC2	180.982	124.004	107.099	-1.45948	-1.68986	0.760872	0.985939	3.37e-06	6.13e-07	1.56239e-05	3.84165e-06
ENSG00000125991	ERGIC3	109.779	156.112	187.774	1.42206	1.71048	0.728958	0.819354	2.09e-07	2.32e-09	1.57167e-06	4.11034e-08
ENSG00000197930	ERO1L	23.9476	18.7058	16.8985	-1.28022	-1.41714	0.121912	0.354986	0.0122536	0.0133268	0.0188071	0.0202436
ENSG00000149564	ESAM	53.1113	65.6679	81.9491	1.23642	1.54297	0.24155	0.36609	0.00182451	6.95e-07	0.00354745	4.27471e-06
ENSG00000139684	ESD	192.037	156.7	145.607	-1.22551	-1.31888	0.81137	0.186334	3.37e-06	6.93e-07	1.56239e-05	4.26706e-06
ENSG00000268869	ESPNP	107.042	91.6873	77.5201	-1.16747	-1.38083	0.788797	0.128534	0.00996609	4.72e-05	0.015721	0.000148313
ENSG00000139641	ESYT1	21.8527	29.6295	38.098	1.35587	1.7434	0.665315	0.538546	0.000126906	1.04e-07	0.000349715	9.0144e-07
ENSG00000120705	ETF1	84.5938	66.6455	59.9524	-1.26931	-1.41101	0.355957	0.0539716	0.000111404	8.24e-06	0.000311918	3.33267e-05
ENSG00000140374	ETFA	905.449	804.341	695.877	-1.1257	-1.30116	0.962289	0.792157	0.0042934	2.37e-06	0.00754224	1.19113e-05
ENSG00000171503	ETFDH	314.429	226.415	198.511	-1.38873	-1.58394	0.0478155	0.316826	7.41e-06	4.95e-06	3.05137e-05	2.19766e-05
ENSG00000164089	ETNPPL	29.212	6.61153	6.84819	-4.41835	-4.26566	0.000882032	0.627786	9.76e-09	0.000115861	1.35887e-07	0.000318887
ENSG00000196405	EVL	55.8241	94.3656	114.15	1.69041	2.04481	0.279664	0.349714	4.2e-09	1.81e-10	6.9e-08	5.99855e-09
ENSG00000171824	EXOSC10	40.6695	45.9222	46.9032	1.12915	1.15327	0.368589	0.394222	0.0205697	0.0165682	0.029533	0.0246529
ENSG00000075914	EXOSC7	38.7103	50.4017	51.9741	1.30202	1.34264	0.122078	0.0662201	0.000305533	0.00275715	0.000739142	0.00505328
ENSG00000120699	EXOSC8	26.1699	34.0812	34.9127	1.3023	1.33408	0.553838	0.103213	0.00236065	0.00447131	0.00443446	0.00771557
ENSG00000182197	EXT1	16.0262	30.6391	32.3229	1.91182	2.01688	0.0300037	0.102806	1.44e-08	3.19e-06	1.82313e-07	1.51283e-05
ENSG00000151348	EXT2	16.25	23.416	28.0049	1.44099	1.72338	0.380342	0.207548	5.35e-06	2.69e-07	2.30578e-05	1.95051e-06
ENSG00000092820	EZR	189.167	162.241	154.136	-1.16597	-1.22728	0.219894	0.397365	0.00655464	0.0100276	0.0109476	0.0158206
ENSG00000181104	F2R	6.28529	18.0681	21.3698	2.87467	3.39997	0.015422	0.909652	2.03e-08	7.76e-07	2.34594e-07	4.68093e-06
ENSG00000121769	FABP3	10623.3	9189.62	8058.89	-1.15601	-1.31821	0.414602	0.00486923	0.0199435	0.00066872	0.0287917	0.00146541
ENSG00000170323	FABP4	601.805	297.759	318.622	-2.02112	-1.88878	0.478758	0.609984	2.47e-05	0.00262174	8.43917e-05	0.0048334
ENSG00000149485	FADS1	26.2306	19.2571	18.7696	-1.36212	-1.3975	0.107201	0.512761	0.000855371	0.00137923	0.00181916	0.00275309
ENSG00000185104	FAF1	94.8583	72.6797	69.4311	-1.30516	-1.36622	0.184193	0.187179	5.49e-13	2.48e-11	7.39581e-11	1.34349e-09
ENSG00000235272	FAM103A2P	77.1022	57.2738	50.4825	-1.3462	-1.52731	0.223386	0.590512	4.61e-08	5.26e-09	4.50957e-07	7.81922e-08
ENSG00000133193	FAM104A	22.089	15.393	16.5261	-1.435	-1.33661	0.709057	0.363074	2.68e-09	2.81e-05	4.84049e-08	9.60652e-05
ENSG00000182518	FAM104B	27.1294	20.1768	19.6913	-1.34458	-1.37773	0.719711	0.584609	5.53e-06	8.09e-05	2.36391e-05	0.000233619
ENSG00000055147	FAM114A2	38.1052	29.4251	26.1855	-1.29499	-1.45521	0.575929	0.903493	2.24e-05	2.91e-06	7.79454e-05	1.41092e-05
ENSG00000048828	FAM120A	55.595	43.3052	42.4547	-1.28379	-1.30952	0.609386	0.249861	0.000106832	0.000569561	0.000301436	0.00127656
ENSG00000122591	FAM126A	17.7329	11.6722	9.8021	-1.51924	-1.80909	0.914126	0.816757	9.33e-06	9.59e-07	3.73438e-05	5.55865e-06
ENSG00000203950	FAM127B	85.9681	62.1577	65.0302	-1.38306	-1.32197	0.449117	0.373322	1.18e-08	4.78e-05	1.55411e-07	0.000149531
ENSG00000212747	FAM127C	29.3122	35.9337	41.6048	1.22589	1.41937	0.460516	0.236101	1.26e-05	2.57e-08	4.80655e-05	2.84467e-07
ENSG00000154153	FAM134B	279.087	220.705	177.757	-1.26453	-1.57004	0.850136	0.452151	0.0325955	0.00184703	0.0445859	0.00356255
ENSG00000035141	FAM136A	27.2302	20.1202	19.3255	-1.35338	-1.40903	0.857986	0.755809	1.82e-05	8.22e-05	6.55561e-05	0.000236283
ENSG00000051009	FAM160A2	22.655	31.9807	34.3711	1.41164	1.51715	0.071231	0.764739	1.66e-09	8.09e-10	3.43285e-08	1.76198e-08
ENSG00000103254	FAM173A	14.715	22.1834	30.6562	1.50754	2.08333	0.441465	0.495625	5.9e-06	2.82e-09	2.50617e-05	4.78551e-08
ENSG00000172775	FAM192A	104.707	81.6625	72.8601	-1.2822	-1.4371	0.908023	0.946696	2.5e-09	3.54e-11	4.5688e-08	1.82976e-09
ENSG00000124098	FAM210B	40.8413	34.9731	33.4937	-1.16779	-1.21937	0.510226	0.533582	0.00182551	0.00105569	0.00354794	0.00217866
ENSG00000175061	FAM211A-AS1	155.307	221.287	249.372	1.42484	1.60567	0.118961	0.813795	4.86e-07	4.44e-07	3.11767e-06	2.9189e-06
ENSG00000122378	FAM213A	84.3801	61.7173	57.3599	-1.3672	-1.47106	0.0952134	0.62734	2.6e-06	1.5e-05	1.26121e-05	5.634e-05
ENSG00000178761	FAM219B	96.9106	138.779	154.352	1.43203	1.59272	0.967635	0.00777502	1.23e-05	4.75e-06	4.70353e-05	2.13239e-05
ENSG00000178397	FAM220A	25.6904	17.0238	15.9011	-1.50909	-1.61563	0.519014	0.330069	6.49e-11	3.19e-10	2.70492e-09	9.12308e-09
ENSG00000219626	FAM228B	13.6455	21.3994	21.4295	1.56824	1.57044	0.624166	0.0687107	1.04e-06	6.6e-05	5.90084e-06	0.000195914
ENSG00000196937	FAM3C	89.9248	61.8157	53.7968	-1.45472	-1.67156	0.289422	0.475244	7.67e-07	4.24e-08	4.62456e-06	4.24301e-07
ENSG00000112773	FAM46A	33.7105	21.9268	19.3862	-1.53741	-1.73889	0.247487	0.382203	2.27e-05	7.2e-06	7.88729e-05	2.9849e-05
ENSG00000147382	FAM58A	76.5777	45.9479	44.5327	-1.66662	-1.71958	0.660194	0.734854	1.69e-07	7.41e-06	1.31491e-06	3.05398e-05
ENSG00000039523	FAM65A	56.9445	70.5619	79.6311	1.23914	1.3984	0.291735	0.915844	0.000150286	1.12e-05	0.000402156	4.34878e-05
ENSG00000042062	FAM65C	23.5365	15.6172	13.2579	-1.50709	-1.77527	0.521052	0.941683	0.00115762	0.000586506	0.00237004	0.00130608
ENSG00000165716	FAM69B	9.62464	14.8028	16.4417	1.53801	1.7083	0.430838	0.866108	4.68e-09	1.15e-08	7.48007e-08	1.48603e-07
ENSG00000077458	FAM76B	20.6888	14.2626	11.6433	-1.45056	-1.77689	0.62831	0.550628	0.000355033	2.78e-05	0.000841196	9.52708e-05
ENSG00000126882	FAM78A	29.9229	17.1729	17.6586	-1.74245	-1.69452	0.844266	0.36971	7.89e-07	0.000127498	4.70903e-06	0.000346849
ENSG00000188343	FAM92A1	32.7456	25.6992	21.0255	-1.27419	-1.55743	0.276802	0.908702	0.000425713	4.82e-07	0.000984422	3.13941e-06
ENSG00000166797	FAM96A	108.353	86.9619	89.4572	-1.24598	-1.21123	0.844357	0.337391	0.000981478	0.0231879	0.00204764	0.0332589
ENSG00000119812	FAM98A	119.902	86.5495	78.8236	-1.38536	-1.52114	0.557482	0.273445	4.13e-07	4.97e-07	2.75042e-06	3.21112e-06
ENSG00000130244	FAM98C	11.047	16.0572	17.6789	1.45354	1.60034	0.758423	0.212059	3.59e-06	5.22e-06	1.64979e-05	2.29403e-05
ENSG00000152767	FARP1	14.9136	23.6586	26.5893	1.58638	1.78289	0.883176	0.375336	0.000796552	0.000990207	0.00171027	0.00205633
ENSG00000116120	FARSB	39.2742	33.6431	33.5964	-1.16738	-1.169	0.0967018	0.862492	0.000226875	0.00781825	0.000570819	0.012694
ENSG00000215251	FASTKD5	31.4753	23.6174	23.1191	-1.33272	-1.36144	0.340607	0.197471	5.78e-08	4.77e-06	5.48344e-07	2.13457e-05
ENSG00000083857	FAT1	61.2547	71.912	74.2786	1.17398	1.21262	0.287204	0.689072	0.0150159	0.0339591	0.0224833	0.0466875
ENSG00000235297	FAUP1	230.295	294.535	350.635	1.27894	1.52254	0.426264	0.806641	1.68e-05	1.41e-08	6.13096e-05	1.78516e-07
ENSG00000077942	FBLN1	36.5729	70.2624	92.5315	1.92116	2.53006	0.103354	0.93523	0.0112503	0.0102962	0.0174605	0.0161675
ENSG00000163520	FBLN2	36.548	66.8009	81.9733	1.82776	2.2429	0.0613462	0.705883	9.16e-05	0.000135853	0.000264317	0.000366418
ENSG00000145743	FBXL17	48.5109	32.8942	26.333	-1.47476	-1.84221	0.880815	0.250656	1.86e-05	2.82e-07	6.67928e-05	2.01367e-06
ENSG00000138081	FBXO11	42.0128	36.7693	34.3722	-1.1426	-1.22229	0.871825	0.454191	0.0119537	0.00288439	0.0183768	0.00525742
ENSG00000135108	FBXO21	21.525	29.6943	29.8045	1.37953	1.38465	0.655503	0.44003	1.63e-06	8.78e-05	8.52045e-06	0.000250337
ENSG00000156804	FBXO32	182.867	121.645	96.6771	-1.50328	-1.89153	0.454567	0.677951	0.00651527	0.000550488	0.0109089	0.00124008
ENSG00000112146	FBXO9	55.9059	82.3641	94.9606	1.47326	1.69858	0.00920349	0.355421	8.1e-07	9.66e-07	4.79793e-06	5.59347e-06
ENSG00000119402	FBXW2	39.7207	34.5521	32.1826	-1.14959	-1.23423	0.0947132	0.28621	1.24e-06	5.42e-09	6.75908e-06	7.95216e-08
ENSG00000109670	FBXW7	62.2863	44.6363	36.725	-1.39542	-1.69602	0.409783	0.0707059	0.000346448	4.55e-06	0.000823753	2.05736e-05
ENSG00000104870	FCGRT	64.8434	119.084	153.311	1.83649	2.36433	0.919314	0.663685	5.31e-09	1.51e-10	8.29028e-08	5.15884e-09
ENSG00000142748	FCN3	39.0975	13.6899	12.6917	-2.85594	-3.08057	0.138715	0.606838	9.84e-07	6.64e-05	5.63053e-06	0.000196893
ENSG00000160752	FDPS	94.7662	104.386	114.115	1.10152	1.20417	0.407071	0.274509	0.0355503	0.00110352	0.0480974	0.00225835
ENSG00000073712	FERMT2	149.316	104.86	97.0437	-1.42396	-1.53865	0.97002	0.946787	4.98e-08	9.89e-08	4.79182e-07	8.69271e-07
ENSG00000140285	FGF7	27.9268	10.0226	8.06207	-2.7864	-3.46398	0.439151	0.531625	1.92e-08	1.05e-07	2.24635e-07	9.04541e-07
ENSG00000172456	FGGY	27.6151	35.5124	38.2217	1.28598	1.38409	0.762526	0.0236636	0.000361503	0.000274848	0.000853295	0.000675019
ENSG00000091483	FH	320.629	249.203	223.483	-1.28662	-1.43469	0.0670524	0.33265	8.23e-07	2.09e-07	4.85056e-06	1.57843e-06
ENSG00000134775	FHOD3	138.715	200.499	211.662	1.4454	1.52588	0.487541	0.607983	2.25e-06	6.18e-06	1.11907e-05	2.63574e-05
ENSG00000234213	FHP1	13.8515	19.5576	23.0809	1.41195	1.66632	0.568751	0.420909	2.05e-09	6.94e-12	4.01068e-08	5.04171e-10
ENSG00000176971	FIBIN	7.33145	15.7573	15.6862	2.14928	2.13958	0.0661478	0.438197	9.18e-05	0.0044099	0.00026457	0.0076283
ENSG00000172500	FIBP	132.138	117.204	114.613	-1.12742	-1.1529	0.658874	0.00778963	0.0194838	0.0163677	0.0282318	0.0243764
ENSG00000118407	FILIP1	65.686	55.395	49.4928	-1.18578	-1.32718	0.75495	0.823895	0.0232766	0.00381605	0.0329973	0.00674604
ENSG00000139914	FITM1	95.5053	117.227	122.162	1.22744	1.27911	0.571486	0.93758	0.0105517	0.0101995	0.0165396	0.0160334
ENSG00000141756	FKBP10	15.2218	22.4851	27.6501	1.47716	1.81648	0.0782454	0.352215	0.0143323	0.00778925	0.0215969	0.0126542
ENSG00000100442	FKBP3	198.792	143.709	128.182	-1.38329	-1.55085	0.612156	0.118389	9.2e-08	3.17e-08	7.9243e-07	3.32584e-07
ENSG00000122642	FKBP9	41.6719	48.4165	53.4911	1.16185	1.28363	0.110775	0.194675	0.0105811	0.00223841	0.0165691	0.00421921
ENSG00000136068	FLNB	22.4868	39.162	51.7839	1.74155	2.30285	0.603777	0.430893	2.35e-05	4.47e-07	8.10552e-05	2.93178e-06
ENSG00000128591	FLNC	259.934	373.23	439.745	1.43586	1.69176	0.868932	0.441456	0.0110186	0.0035257	0.0171631	0.00629797
ENSG00000137312	FLOT1	409.594	288.076	280.902	-1.42182	-1.45814	0.760304	0.196504	1.43e-12	1.52e-10	1.53238e-10	5.15884e-09
ENSG00000059122	FLYWCH1	23.7261	30.4579	36.8693	1.28373	1.55396	0.682775	0.410253	0.000820396	7.5e-06	0.00175268	3.08206e-05
ENSG00000122176	FMOD	12.781	70.4087	51.9265	5.50888	4.0628	0.00116716	0.795109	7.89e-08	0.00114458	7.05908e-07	0.00233558
ENSG00000109920	FNBP4	118.656	81.8908	72.5972	-1.44895	-1.63444	0.314582	0.86362	3.05e-05	5.66e-06	0.000101631	2.45296e-05
ENSG00000257365	FNTB	21.0048	26.7944	28.5762	1.27563	1.36046	0.574397	0.201825	0.0019341	0.00103971	0.00373722	0.00215041
ENSG00000053254	FOXN3	51.8978	34.6919	28.7401	-1.49596	-1.80576	0.0478041	0.440016	4.96e-10	8.72e-13	1.34405e-08	1.15881e-10
ENSG00000110074	FOXRED1	28.1989	33.3356	34.4719	1.18216	1.22245	0.368179	0.905385	0.00155113	0.00129883	0.00308071	0.00261156
ENSG00000136877	FPGS	40.8282	49.881	56.0636	1.22173	1.37316	0.107011	0.541997	0.00341208	8.59e-05	0.00614983	0.000245416
ENSG00000073910	FRY	53.2533	81.897	87.8471	1.53788	1.64961	0.841459	0.17799	8.83e-09	6e-08	1.25025e-07	5.77797e-07
ENSG00000186628	FSD2	76.255	40.361	36.0105	-1.88932	-2.11758	0.286387	0.262947	3.4e-07	4.04e-06	2.32333e-06	1.85202e-05
ENSG00000070404	FSTL3	26.8559	60.9296	84.4519	2.26876	3.14463	0.172532	0.446448	4.08e-06	1.48e-06	1.82689e-05	7.99455e-06
ENSG00000167996	FTH1	1415.87	995.703	1070.63	-1.42198	-1.32247	0.773829	0.902317	0.000177646	0.0169044	0.000463788	0.0250777
ENSG00000108592	FTSJ3	49.5432	40.2166	40.5952	-1.23191	-1.22042	0.721909	0.25924	0.000884044	0.0112116	0.00187506	0.0173915
ENSG00000162613	FUBP1	78.0471	90.8322	96.6349	1.16381	1.23816	0.99901	0.969114	0.0123099	0.00534977	0.0188821	0.00905123
ENSG00000107164	FUBP3	41.2434	54.6876	54.1016	1.32597	1.31176	0.0353962	0.949205	0.000287727	0.0156057	0.000700017	0.0233526
ENSG00000001036	FUCA2	44.3507	36.6211	37.1629	-1.21107	-1.19341	0.211383	0.814839	0.00148337	0.00821304	0.00295733	0.0132547
ENSG00000089280	FUS	160.761	224.816	248.651	1.39845	1.54672	0.689606	0.176296	4.06e-07	3.32e-07	2.71916e-06	2.2979e-06
ENSG00000165060	FXN	37.3827	43.3393	47.0173	1.15934	1.25773	0.278777	0.00700167	0.00116576	0.000135605	0.00238462	0.000366075
ENSG00000129245	FXR2	141.27	111.361	112.224	-1.26858	-1.25882	0.589933	0.16776	1.56e-05	0.000770743	5.76894e-05	0.00166056
ENSG00000266964	FXYD1	302.362	577.408	667.439	1.90966	2.20742	0.356678	0.0271214	1.3e-16	6.09e-16	8.75643e-14	4.08152e-13
ENSG00000089327	FXYD5	21.4887	28.4212	37.8427	1.32261	1.76105	0.380754	0.088615	0.0121204	0.000249275	0.018615	0.000619231
ENSG00000137726	FXYD6	54.0402	65.3795	68.5534	1.20983	1.26856	0.377564	0.853636	0.00852959	0.00492983	0.0137306	0.00842422
ENSG00000163820	FYCO1	99.5098	80.7227	80.8968	-1.23274	-1.23008	0.8911	0.113133	0.00428763	0.0238515	0.00753773	0.0341238
ENSG00000157240	FZD1	6.1719	11.8912	13.3811	1.92667	2.16806	0.362692	0.870269	2.5e-06	1.53e-05	1.22404e-05	5.71619e-05
ENSG00000123689	G0S2	105.136	31.9449	38.3407	-3.29117	-2.74216	0.310524	0.796165	2e-06	0.000384343	1.01507e-05	0.000902998
ENSG00000138757	G3BP2	119.242	83.961	69.9682	-1.42021	-1.70423	0.63124	0.5535	2.13e-05	4.62e-07	7.48915e-05	3.02664e-06
ENSG00000171298	GAA	27.2346	39.4573	46.1213	1.44879	1.69348	0.242392	0.359624	3.07e-08	4.48e-10	3.23827e-07	1.1421e-08
ENSG00000034713	GABARAPL2	224.454	283.201	282.295	1.26173	1.25769	0.213945	0.894119	1.93e-06	0.000275215	9.83778e-06	0.000675626
ENSG00000116717	GADD45A	26.1687	48.9011	57.4591	1.86869	2.19572	0.423207	0.00504388	1.45e-07	4.14e-07	1.15291e-06	2.75381e-06
ENSG00000130222	GADD45G	10.8956	37.066	46.2654	3.40192	4.24624	0.383802	0.0713724	7.44e-06	7.16e-06	3.06105e-05	2.9705e-05
ENSG00000179271	GADD45GIP1	129.747	103.257	111.712	-1.25655	-1.16144	0.997085	0.604249	1.33e-05	0.0155534	5.03287e-05	0.0232928
ENSG00000141429	GALNT1	29.0614	21.9012	20.0995	-1.32693	-1.44588	0.52008	0.0362044	0.000270176	0.000137441	0.0006621	0.000370322
ENSG00000110328	GALNT18	14.4569	19.8388	21.8095	1.37228	1.50859	0.192725	0.766029	0.000538609	0.000118592	0.00121509	0.000324659
ENSG00000213930	GALT	37.826	50.2052	53.6562	1.32727	1.4185	0.804406	0.553825	5.36e-06	8.27e-06	2.30798e-05	3.34001e-05
ENSG00000218582	GAPDHP63	270.427	176.744	157.13	-1.53005	-1.72104	0.305378	0.181974	6.92e-08	9.92e-08	6.34782e-07	8.7055e-07
ENSG00000235587	GAPDHP65	109.845	84.4925	80.9374	-1.30005	-1.35715	0.124137	0.908693	0.000159769	0.00137948	0.000423923	0.00275309
ENSG00000249489	GAPDHP70	272.187	223.382	215.368	-1.21848	-1.26383	0.340799	0.0557964	0.000902513	0.00257478	0.00190388	0.00475773
ENSG00000136895	GARNL3	19.022	29.498	27.1276	1.55073	1.42612	0.196498	0.391583	2.3e-05	0.00918426	7.9739e-05	0.0146211
ENSG00000159131	GART	58.4801	49.155	48.6394	-1.18971	-1.20232	0.649956	0.754987	2.39e-05	0.000371721	8.21345e-05	0.000876633
ENSG00000183087	GAS6	178.914	209.16	221.898	1.16905	1.24025	0.109347	0.0216603	0.00268086	0.0024563	0.00495501	0.00456275
ENSG00000141013	GAS8	38.692	46.1911	47.7875	1.19381	1.23507	0.747368	0.101057	0.00634169	0.0134358	0.010641	0.0204036
ENSG00000141448	GATA6	23.1917	35.6658	45.4136	1.53787	1.95819	0.47826	0.915799	6.27e-08	3.18e-10	5.8425e-07	9.12308e-09
ENSG00000239521	GATS	23.2416	13.6181	12.574	-1.70668	-1.84839	0.66506	0.362449	2.29e-07	2.6e-06	1.68973e-06	1.28721e-05
ENSG00000146729	GBAS	507.477	399.995	357.712	-1.26871	-1.41867	0.412021	0.602217	0.00170992	0.000609381	0.00335929	0.00134955
ENSG00000162645	GBP2	26.0497	17.4837	17.7868	-1.48995	-1.46456	0.355279	0.325253	0.00621258	0.0198866	0.0104615	0.0289512
ENSG00000001084	GCLC	53.3418	41.0587	35.033	-1.29916	-1.52262	0.833985	0.808368	0.000140133	3.32e-06	0.000379292	1.56395e-05
ENSG00000111846	GCNT2	24.16	16.7213	14.88	-1.44487	-1.62365	0.130979	0.723291	0.000699907	0.000149644	0.00152007	0.000397498
ENSG00000137878	GCOM1	246.647	45.154	10.9967	-5.46235	-22.4292	0.811163	0.333184	5.39e-07	2.87e-11	3.42967e-06	1.52543e-09
ENSG00000224837	GCSHP5	80.1468	65.9255	66.1469	-1.21572	-1.21165	0.0935461	0.250575	0.000988126	0.0269035	0.00205896	0.0379981
ENSG00000006007	GDE1	133.076	119.886	113.421	-1.11002	-1.1733	0.111013	0.0616526	0.0132942	0.0107251	0.0202004	0.0167243
ENSG00000057608	GDI2	124.053	97.022	89.7206	-1.27861	-1.38266	0.676815	0.583557	1.52e-06	9.03e-07	8.01655e-06	5.27749e-06
ENSG00000102886	GDPD3	7.93638	14.654	15.0728	1.84643	1.8992	0.632865	0.773682	0.000554171	0.00461525	0.00124662	0.0079445
ENSG00000164949	GEM	14.2326	22.2225	28.4657	1.56138	2.00004	0.246041	0.324412	0.0196685	0.00900983	0.0284731	0.0143759
ENSG00000006625	GGCT	30.0625	23.288	21.9013	-1.2909	-1.37264	0.419916	0.930708	0.000324756	0.000702622	0.000779249	0.001529
ENSG00000165678	GHITM	310.985	375.642	370.465	1.20791	1.19126	0.772088	0.21684	1.13e-05	0.000571897	4.38154e-05	0.00127957
ENSG00000055211	GINM1	32.5161	41.2573	44.7218	1.26883	1.37537	0.935481	0.054721	5.79e-06	1.4e-06	2.46834e-05	7.59884e-06
ENSG00000108262	GIT1	57.6688	43.1815	46.3097	-1.3355	-1.24529	0.760979	0.381341	2.02e-05	0.0053598	7.16113e-05	0.00906548
ENSG00000187513	GJA4	22.9129	28.5186	38.3977	1.24466	1.67581	0.345806	0.472302	0.020882	1.79e-05	0.0299176	6.53588e-05
ENSG00000165113	GKAP1	28.9137	19.7182	16.2505	-1.46635	-1.77925	0.713111	0.553569	1.32e-07	1.21e-09	1.06572e-06	2.49712e-08
ENSG00000023572	GLRX2	46.0692	33.2028	36.1135	-1.38751	-1.27568	0.46101	0.97579	7.65e-05	0.0223061	0.000226143	0.032166
ENSG00000228234	GLRXP	8.14717	19.498	24.7876	2.39322	3.04247	0.629978	0.00126629	7.93e-10	4.17e-10	1.91743e-08	1.09784e-08
ENSG00000120820	GLT8D2	9.44434	17.9498	15.7758	1.90059	1.6704	0.117465	0.77916	1.86e-08	0.000365987	2.19797e-07	0.00086601
ENSG00000105373	GLTSCR2	198.847	293.199	358.788	1.4745	1.80434	0.93472	0.0305817	3.46e-07	5.35e-09	2.3575e-06	7.91126e-08
ENSG00000140632	GLYR1	131.624	86.2598	73.2627	-1.5259	-1.7966	0.0763204	0.282299	2.87e-12	4.06e-13	2.49466e-10	6.72766e-11
ENSG00000100938	GMPR2	68.9973	94.4275	103.248	1.36857	1.49641	0.84294	0.325411	1.02e-05	7.12e-06	4.02115e-05	2.95827e-05
ENSG00000114353	GNAI2	91.5121	115.245	146.544	1.25934	1.60136	0.551476	0.360694	0.000758165	2.13e-07	0.00163679	1.60006e-06
ENSG00000087460	GNAS	1081.72	1313.32	1433.17	1.2141	1.32489	0.749501	0.105586	6.6e-06	3.89e-07	2.75633e-05	2.61219e-06
ENSG00000078369	GNB1	182.531	140.851	149.033	-1.29592	-1.22476	0.845785	0.117854	9.81e-06	0.00295638	3.89673e-05	0.00537297
ENSG00000172354	GNB2	101.402	125.744	154.447	1.24006	1.52312	0.816185	0.993026	0.000641276	6.85e-07	0.00141357	4.23168e-06
ENSG00000111664	GNB3	8.32652	19.349	22.1983	2.32378	2.66597	0.429579	0.648259	3.24e-10	5.49e-09	9.54788e-09	8.01312e-08
ENSG00000174021	GNG5	508.017	430.013	429.474	-1.1814	-1.18288	0.683759	0.896877	0.0011249	0.0103972	0.00231612	0.0163065
ENSG00000133136	GNG5P2	44.1433	17.0434	12.3489	-2.59006	-3.57468	0.410702	0.463144	1.76e-09	6.97e-10	3.56155e-08	1.58838e-08
ENSG00000204590	GNL1	30.828	39.7182	47.3515	1.28838	1.53599	0.682627	0.766936	0.000305322	3.76e-06	0.000739011	1.74209e-05
ENSG00000134697	GNL2	57.1511	40.6509	38.5706	-1.4059	-1.48173	0.51051	0.713363	0.000336185	0.000548857	0.000802182	0.0012374
ENSG00000090581	GNPTG	25.5458	31.7331	36.4024	1.24221	1.42499	0.653391	0.679362	0.000322452	9.33e-06	0.000774904	3.73598e-05
ENSG00000135677	GNS	99.251	70.5926	67.0607	-1.40597	-1.48002	0.777952	0.711576	1.39e-06	9.85e-06	7.41386e-06	3.9136e-05
ENSG00000136935	GOLGA1	27.1319	19.8545	17.5075	-1.36654	-1.54974	0.81125	0.964892	8.01e-07	6.14e-08	4.76251e-06	5.87313e-07
ENSG00000167110	GOLGA2	73.9358	62.8629	61.9488	-1.17614	-1.1935	0.135299	0.705998	0.0021791	0.00294481	0.00415129	0.00535886
ENSG00000114745	GORASP1	61.0664	71.6321	73.4846	1.17302	1.20336	0.659624	0.252911	0.000373223	0.000596333	0.000876804	0.00132377
ENSG00000197858	GPAA1	64.8059	83.7342	99.2335	1.29208	1.53124	0.249236	0.819133	0.000166631	4.47e-06	0.000439122	2.02444e-05
ENSG00000204438	GPANK1	36.2086	28.3639	24.9409	-1.27658	-1.45178	0.975856	0.18959	8.7e-06	1.45e-07	3.51805e-05	1.15877e-06
ENSG00000160818	GPATCH4	29.9465	17.664	17.4142	-1.69534	-1.71967	0.450277	0.487123	2.1e-09	1.78e-07	4.09153e-08	1.37944e-06
ENSG00000159592	GPBP1L1	133.368	114.603	100.95	-1.16373	-1.32112	0.884186	0.381274	0.00575308	9.92e-05	0.00975046	0.000278611
ENSG00000167588	GPD1	14.296	5.37982	5.60891	-2.65733	-2.5488	0.00297121	0.341944	2.56e-08	0.000155376	2.82019e-07	0.000409634
ENSG00000152642	GPD1L	145.381	111.628	95.3383	-1.30237	-1.52489	0.533701	0.914017	0.00224588	9.05e-05	0.00424592	0.000256994
ENSG00000105220	GPI	275.429	343.236	371.367	1.24619	1.34832	0.39182	0.955842	1.18e-06	1.05e-07	6.50725e-06	9.04541e-07
ENSG00000142751	GPN2	114.492	82.9967	83.2211	-1.37948	-1.37576	0.510998	0.951203	0.0114851	0.031581	0.0177665	0.0438283
ENSG00000148358	GPR107	19.1099	28.4048	28.0167	1.48639	1.46608	0.738126	0.152957	0.00170905	0.0103993	0.00335897	0.0163065
ENSG00000152990	GPR125	45.2743	27.0921	23.7691	-1.67113	-1.90476	0.181326	0.790232	1.54e-08	6.18e-08	1.9058e-07	5.89139e-07
ENSG00000167191	GPRC5B	66.2489	48.5771	45.909	-1.36379	-1.44305	0.377186	0.679244	8e-05	9.23e-05	0.000234577	0.000261184
ENSG00000169727	GPS1	43.9038	62.6371	70.8303	1.42669	1.61331	0.623599	0.696046	5.89e-08	6.32e-09	5.53052e-07	9.0144e-08
ENSG00000132522	GPS2	159.302	113.407	113.671	-1.40469	-1.40144	0.539948	0.00647758	2.2e-09	7.66e-07	4.16586e-08	4.64048e-06
ENSG00000160360	GPSM1	27.9163	35.7235	37.0496	1.27967	1.32717	0.472741	0.991365	0.0289226	0.0305843	0.0401442	0.0426304
ENSG00000167701	GPT	42.3259	30.3428	30.4899	-1.39493	-1.38819	0.125229	0.836265	0.000196325	0.00819039	0.000503554	0.013222
ENSG00000211445	GPX3	14787.5	9352.58	8987.86	-1.58111	-1.64527	0.643426	0.0440002	3.18e-06	3.38e-05	1.49191e-05	0.000112414
ENSG00000167468	GPX4	3369.31	3761.11	4266.04	1.11628	1.26615	0.334455	0.0572082	0.0355303	0.000762504	0.0480843	0.00164407
ENSG00000161835	GRASP	23.8351	50.9855	58.6036	2.1391	2.45871	0.312166	0.401915	5.36e-05	4.75e-05	0.000166466	0.000148923
ENSG00000106070	GRB10	29.3401	38.0913	38.6787	1.29827	1.31829	0.802701	0.0449	0.000438805	0.00183037	0.00101122	0.00353402
ENSG00000115290	GRB14	40.8391	18.7856	14.9612	-2.17395	-2.72968	0.414149	0.583838	2.69e-06	3.26e-06	1.29687e-05	1.53697e-05
ENSG00000178719	GRINA	68.7682	86.3069	108.714	1.25504	1.58088	0.535669	0.586625	0.000793484	2.19e-07	0.00170445	1.6364e-06
ENSG00000109519	GRPEL1	134.396	87.0548	79.7271	-1.54381	-1.6857	0.103405	0.21169	1.62e-11	2.52e-10	8.67989e-10	7.67442e-09
ENSG00000132463	GRSF1	169.377	142.136	129.681	-1.19166	-1.3061	0.33687	0.0610186	4.64e-05	5.19e-06	0.000146241	2.2862e-05
ENSG00000253738	GS1-251I9.4	47.2456	39.2486	33.2497	-1.20375	-1.42093	0.548878	0.272834	0.0132903	0.000229963	0.0202004	0.000575316
ENSG00000104518	GSDMD	18.9757	34.118	45.8334	1.79798	2.41537	0.550734	0.987531	2.49e-07	4.55e-09	1.80899e-06	6.9283e-08
ENSG00000082701	GSK3B	39.0209	29.6172	22.6619	-1.31751	-1.72187	0.515525	0.210936	7.4e-05	4.5e-09	0.000219717	6.87073e-08
ENSG00000148180	GSN	559.874	1156.56	1358.26	2.06575	2.426	0.0227714	0.407295	1.74e-08	2.01e-07	2.09824e-07	1.52825e-06
ENSG00000103342	GSPT1	132.318	91.7819	85.2001	-1.44166	-1.55302	0.215067	0.646252	1.26e-13	1.98e-12	2.583e-11	1.99202e-10
ENSG00000104687	GSR	43.5909	35.5364	33.0904	-1.22666	-1.31733	0.905242	0.711767	0.000259715	9.77e-05	0.000642138	0.000274946
ENSG00000213366	GSTM2	64.8511	82.0241	78.6764	1.26481	1.21318	0.681138	0.433428	0.000275123	0.0103421	0.000671636	0.0162304
ENSG00000168765	GSTM4	32.5545	26.5313	27.3122	-1.22702	-1.19194	0.718688	0.86894	0.000334309	0.0142794	0.000798919	0.0215569
ENSG00000148834	GSTO1	172.385	227.289	242.69	1.3185	1.40784	0.670663	0.260319	0.000131117	0.000195345	0.000358386	0.000500033
ENSG00000140307	GTF2A2	293.998	238.967	239.716	-1.23029	-1.22644	0.845975	0.0592701	9.93e-05	0.00245259	0.000283585	0.00456011
ENSG00000125651	GTF2F1	64.1306	47.1012	46.0823	-1.36155	-1.39165	0.848857	0.0475707	3.24e-07	6.92e-06	2.23997e-06	2.89223e-05
ENSG00000122034	GTF3A	347.915	233.797	233.959	-1.48811	-1.48708	0.807921	0.606369	4.56e-07	4.17e-05	2.97789e-06	0.000133412
ENSG00000077235	GTF3C1	79.4066	94.4088	106.081	1.18893	1.33593	0.869436	0.935646	7.34e-05	5.09e-07	0.000218348	3.26618e-06
ENSG00000138867	GUCD1	182.504	148.9	138.677	-1.22568	-1.31603	0.906979	0.872195	0.00243441	0.00134498	0.00455485	0.00269739
ENSG00000164116	GUCY1A3	24.9838	14.0272	14.4593	-1.78109	-1.72787	0.552046	0.817287	2.31e-05	0.00154485	7.99681e-05	0.00305608
ENSG00000143774	GUK1	236.251	366.99	471.97	1.55339	1.99775	0.508001	0.698496	3.21e-11	2.22e-14	1.5444e-09	8.78904e-12
ENSG00000163754	GYG1	154.785	183.763	196.495	1.18722	1.26947	0.36828	0.445134	0.0144446	0.00356665	0.0217523	0.00636104
ENSG00000113648	H2AFY	169.355	149.874	151.486	-1.12998	-1.11796	0.901544	0.061131	0.00429884	0.0325202	0.00754617	0.0449948
ENSG00000218502	H2AFZP3	39.4549	22.0552	23.3509	-1.78892	-1.68965	0.834248	0.737308	6.73e-11	3.42e-07	2.73958e-09	2.34693e-06
ENSG00000132475	H3F3B	164.006	209.425	240.543	1.27694	1.46667	0.726512	0.803357	8.65e-05	1.63e-06	0.000251138	8.67178e-06
ENSG00000188375	H3F3C	43.9134	59.5422	71.3997	1.3559	1.62592	0.607448	0.680513	1.27e-06	2.68e-09	6.87491e-06	4.60339e-08
ENSG00000138029	HADHB	867.691	637.685	596.051	-1.36069	-1.45573	0.213559	0.8192	4.62e-05	0.000193282	0.000145805	0.000495428
ENSG00000113196	HAND1	31.1825	22.6099	22.988	-1.37915	-1.35647	0.65371	0.994942	8.07e-06	0.00067671	3.30009e-05	0.00148062
ENSG00000164107	HAND2	129.369	86.0863	79.0042	-1.50278	-1.63749	0.54211	0.974513	0.000265032	0.000272893	0.000652887	0.000671095
ENSG00000213397	HAUS7	24.4606	30.2771	35.0321	1.23779	1.43219	0.21177	0.206272	0.000575689	1.85e-05	0.00128949	6.72445e-05
ENSG00000188536	HBA2	7.89419	48.1814	58.2074	6.10341	7.37345	0.451571	0.40846	3.67e-09	3.76e-08	6.22448e-08	3.81004e-07
ENSG00000244734	HBB	63.1183	393.155	417.731	6.22885	6.61822	0.431817	0.625303	8.73e-08	2.33e-06	7.65092e-07	1.17522e-05
ENSG00000113070	HBEGF	26.8532	39.6181	54.8848	1.47536	2.04388	0.945247	0.0121784	0.0146202	0.000802595	0.0219536	0.00172007
ENSG00000112339	HBS1L	106.031	72.1668	56.2785	-1.46925	-1.88405	0.361199	0.879836	1.81e-07	3.82e-10	1.38993e-06	1.03515e-08
ENSG00000116478	HDAC1	26.026	31.6509	32.8097	1.21613	1.26065	0.847076	0.578043	0.000658042	0.00134624	0.00144647	0.00269823
ENSG00000100429	HDAC10	10.7344	17.137	20.5313	1.59645	1.91265	0.913628	0.435805	4.23e-07	3.18e-08	2.80908e-06	3.33013e-07
ENSG00000171720	HDAC3	89.1642	97.2191	102.261	1.09034	1.14689	0.821034	0.646312	0.0276202	0.00738764	0.0385408	0.0120713
ENSG00000061273	HDAC7	65.8218	78.2087	78.0915	1.18819	1.18641	0.804569	0.228611	0.00542795	0.0332639	0.00925934	0.0458125
ENSG00000111906	HDDC2	157.543	121.854	113.795	-1.29289	-1.38445	0.259911	0.196999	1.3e-06	5.15e-07	6.99715e-06	3.29343e-06
ENSG00000184508	HDDC3	23.4881	18.0544	18.487	-1.30097	-1.27052	0.3549	0.580488	1.46e-05	0.00204342	5.43323e-05	0.00389598
ENSG00000143321	HDGF	232.362	152.222	155.975	-1.52647	-1.48974	0.560336	0.989207	4.74e-18	6.42e-13	7.4497e-15	9.68158e-11
ENSG00000166503	HDGFRP3	60.0681	47.6986	41.4324	-1.25933	-1.44979	0.324444	0.651668	0.00220075	6.49e-05	0.00418746	0.000193259
ENSG00000167220	HDHD2	67.756	50.6023	44.0882	-1.33899	-1.53683	0.965179	0.0810607	4.54e-07	1.46e-08	2.96895e-06	1.83199e-07
ENSG00000115677	HDLBP	944.914	727.552	663.1	-1.29876	-1.42499	0.925077	0.108176	2.7e-10	1.92e-11	8.32059e-09	1.11518e-09
ENSG00000164818	HEATR2	16.4652	22.4886	24.3173	1.36582	1.47689	0.526774	0.0175489	0.000150554	0.000190204	0.000402644	0.000488901
ENSG00000129493	HEATR5A	25.7383	20.258	18.4943	-1.27053	-1.39169	0.0531884	0.303402	3.02e-05	1.5e-06	0.000100845	8.07935e-06
ENSG00000008869	HEATR5B	19.6906	10.7893	10.2502	-1.82502	-1.921	0.748242	0.973427	1.85e-09	6.23e-08	3.72767e-08	5.92902e-07
ENSG00000013583	HEBP1	60.6598	54.309	51.8552	-1.11694	-1.16979	0.944903	0.709631	0.0133413	0.00558472	0.0202655	0.00940918
ENSG00000092148	HECTD1	152.05	127.237	112.282	-1.19502	-1.35418	0.317761	0.967888	0.000513969	2.58e-06	0.00116525	1.27843e-05
ENSG00000126107	HECTD3	35.7781	27.4689	26.931	-1.30249	-1.32851	0.219311	0.973308	1.29e-05	0.000367458	4.90908e-05	0.000868033
ENSG00000173064	HECTD4	22.2604	27.6838	31.3424	1.24364	1.40799	0.794769	0.826033	0.000756684	5.01e-05	0.00163434	0.00015492
ENSG00000089472	HEPH	8.46101	16.6293	16.7229	1.9654	1.97646	0.0947862	0.610374	0.000144979	0.0052879	0.000390392	0.00896001
ENSG00000103657	HERC1	85.5898	110.513	115.467	1.2912	1.34907	0.569429	0.32252	9.85e-06	4.38e-05	3.90932e-05	0.00013879
ENSG00000128731	HERC2	76.3082	64.7615	67.0227	-1.1783	-1.13854	0.516877	0.496149	2.24e-05	0.00368283	7.79454e-05	0.00654339
ENSG00000140181	HERC2P2	68.8747	40.7279	37.2973	-1.6911	-1.84664	0.608074	0.724647	2.46e-05	0.000111061	8.41109e-05	0.000307338
ENSG00000180229	HERC2P3	20.3475	11.5513	11.8681	-1.7615	-1.71446	0.669408	0.429153	6.95e-05	0.00156197	0.000208191	0.0030856
ENSG00000114315	HES1	7.50153	14.0337	18.6628	1.87078	2.48787	0.0221712	0.794158	0.000422455	0.000240705	0.000979472	0.000599528
ENSG00000188290	HES4	11.5746	22.946	36.577	1.98244	3.1601	0.0482289	0.203293	1.07e-08	5.06e-12	1.44973e-07	4.1316e-10
ENSG00000213614	HEXA	84.9655	101.689	109.542	1.19683	1.28925	0.730605	0.833044	0.00108618	0.000348692	0.00224818	0.000829616
ENSG00000049860	HEXB	108.289	160.886	156.025	1.48571	1.44082	0.0943997	0.70077	0.000127607	0.0101314	0.000350832	0.0159353
ENSG00000164683	HEY1	15.3628	23.782	24.4962	1.54803	1.59452	0.625794	0.649785	8.4e-07	2.69e-05	4.92612e-06	9.26939e-05
ENSG00000168509	HFE2	35.9788	61.3251	57.4186	1.70448	1.5959	0.129883	0.243595	9e-06	0.0030505	3.61765e-05	0.00552267
ENSG00000185359	HGS	61.6782	74.5566	91.805	1.2088	1.48845	0.964987	0.974239	0.00722415	2e-05	0.0119264	7.22308e-05
ENSG00000198130	HIBCH	56.7208	43.72	38.9386	-1.29736	-1.45667	0.940298	0.545078	0.000287507	4.07e-05	0.000699843	0.000130807
ENSG00000181061	HIGD1A	555.644	366.682	298.369	-1.51533	-1.86227	0.261617	0.893636	1.63e-08	3.84e-10	1.99105e-07	1.03515e-08
ENSG00000258016	HIGD1AP1	44.5742	65.3147	59.5286	1.4653	1.33549	0.669242	0.00122254	3.11e-06	0.00168623	1.4649e-05	0.00329639
ENSG00000146066	HIGD2A	157.429	192.373	215.23	1.22196	1.36715	0.635879	0.835827	0.00399083	0.000301303	0.00704748	0.000729498
ENSG00000187837	HIST1H1C	181.225	106.625	95.9805	-1.69965	-1.88815	0.700754	0.00136715	2.71e-07	8.33e-07	1.93601e-06	4.94533e-06
ENSG00000180573	HIST1H2AC	16.7204	22.2882	22.1102	1.333	1.32235	0.803402	0.0232478	0.0068534	0.0332332	0.0113741	0.0457902
ENSG00000158373	HIST1H2BD	26.4642	16.8316	14.9145	-1.57229	-1.7744	0.772653	0.0169503	1.1e-07	1.07e-07	9.11511e-07	9.17562e-07
ENSG00000184678	HIST2H2BE	85.2857	102.579	101.285	1.20277	1.18759	0.470642	0.444799	0.00455088	0.0206941	0.00792077	0.0300182
ENSG00000156515	HK1	218.419	186.14	176.732	-1.17341	-1.23588	0.247945	0.545493	0.00861166	0.0025901	0.0138533	0.00478132
ENSG00000206503	HLA-A	144.945	220.169	316.31	1.51898	2.18228	0.337414	0.938982	0.000589837	2.8e-06	0.00131493	1.36464e-05
ENSG00000234745	HLA-B	399.385	569.377	782.646	1.42564	1.95963	0.443855	0.201989	0.000728664	8.64e-07	0.00157816	5.0865e-06
ENSG00000204525	HLA-C	313.922	404.663	540.806	1.28906	1.72274	0.609156	0.0661133	0.00368786	2.96e-06	0.00657899	1.43147e-05
ENSG00000231389	HLA-DPA1	97.1364	137.973	204.859	1.4204	2.10898	0.661984	0.193622	0.0141323	6.26e-05	0.0213228	0.0001875
ENSG00000223865	HLA-DPB1	40.3604	67.7274	95.8321	1.67807	2.37441	0.730121	0.0586525	0.000690559	1.32e-05	0.00150392	5.01475e-05
ENSG00000196735	HLA-DQA1	5.74073	13.7876	25.4355	2.40172	4.43071	0.99114	0.198765	7.76e-05	2.67e-07	0.000228821	1.941e-06
ENSG00000179344	HLA-DQB1	30.8639	55.5816	86.3738	1.80086	2.79854	0.260378	0.0286757	0.000973363	3.14e-05	0.00203341	0.000105743
ENSG00000204287	HLA-DRA	68.7997	124.892	209.195	1.8153	3.04064	0.740567	0.368188	0.000265709	2.77e-07	0.000653872	1.983e-06
ENSG00000196126	HLA-DRB1	74.7363	115.348	176.942	1.5434	2.36755	0.888863	0.234705	0.0014652	2.18e-06	0.00292482	1.1105e-05
ENSG00000229391	HLA-DRB6	25.0884	40.5356	50.198	1.61571	2.00084	0.488261	0.307204	0.0127063	0.00234449	0.0194514	0.00438686
ENSG00000204592	HLA-E	110.762	175.393	213.172	1.58351	1.92459	0.877326	0.342572	7.4e-09	2.24e-10	1.08022e-07	7.0425e-09
ENSG00000204642	HLA-F	48.1858	82.7818	108.629	1.71797	2.25437	0.839219	0.363627	8.93e-07	2e-08	5.17839e-06	2.29959e-07
ENSG00000206341	HLA-H	16.378	30.3058	29.6705	1.8504	1.81161	0.625274	0.887697	0.00194959	0.0202437	0.00375504	0.0294103
ENSG00000256269	HMBS	18.7507	12.5255	13.1994	-1.497	-1.42057	0.523894	0.751574	2.24e-08	6.07e-05	2.55111e-07	0.000182977
ENSG00000233155	HMGA1P8	16.6285	10.3627	11.3798	-1.60465	-1.46123	0.135091	0.840397	2.31e-05	0.0120084	7.99681e-05	0.0184649
ENSG00000189403	HMGB1	97.0118	80.4366	69.9165	-1.20607	-1.38754	0.934882	0.742696	0.000726363	7.29e-06	0.0015739	3.01556e-05
ENSG00000164104	HMGB2	66.71	89.896	82.1498	1.34756	1.23145	0.339246	0.482949	0.000360204	0.0248967	0.000851342	0.0354749
ENSG00000205581	HMGN1	30.6508	41.3136	41.1163	1.34788	1.34144	0.333952	0.708299	0.000102825	0.00336385	0.000291533	0.00602989
ENSG00000224040	HMGN1P4	29.6491	18.202	16.423	-1.62889	-1.80534	0.386243	0.201511	0.000153373	0.000117259	0.000409487	0.000321634
ENSG00000198830	HMGN2	22.1012	41.9317	47.7332	1.89726	2.15976	0.577208	0.820636	5.67e-11	3.52e-10	2.43037e-09	9.86651e-09
ENSG00000118418	HMGN3	255.627	217.119	194.125	-1.17736	-1.31682	0.903529	0.735195	0.0264484	0.00299675	0.0370482	0.00543716
ENSG00000103415	HMOX2	158.019	85.6365	85.1149	-1.84523	-1.85654	0.322265	0.546298	1.66e-13	5.12e-10	3.13076e-11	1.25908e-08
ENSG00000177733	HNRNPA0	34.8851	47.5676	58.5423	1.36355	1.67815	0.479919	0.842688	1.86e-07	1.72e-10	1.42138e-06	5.76814e-09
ENSG00000135486	HNRNPA1	56.6855	73.5065	80.2656	1.29674	1.41598	0.486001	0.778833	0.000609562	0.000457445	0.00135201	0.00104979
ENSG00000224578	HNRNPA1P48	13.1955	21.2906	23.5946	1.61348	1.78808	0.653328	0.505106	3.27e-10	1.11e-09	9.57643e-09	2.3162e-08
ENSG00000122566	HNRNPA2B1	1224.18	805.498	709.012	-1.51978	-1.7266	0.615984	0.998992	2.05e-10	1.04e-10	6.75927e-09	3.96604e-09
ENSG00000170144	HNRNPA3	14.4966	19.5771	21.7907	1.35047	1.50316	0.425088	0.424147	0.000400464	0.000238734	0.000934284	0.000595408
ENSG00000092199	HNRNPC	200.27	166.639	154.645	-1.20182	-1.29503	0.517013	0.0461412	0.00514105	0.00229255	0.00883062	0.00431117
ENSG00000138668	HNRNPD	282.22	227.148	214.348	-1.24245	-1.31664	0.790188	0.0646851	9.28e-06	7.69e-06	3.72068e-05	3.14637e-05
ENSG00000152795	HNRNPDL	303.388	256.671	257.766	-1.18201	-1.17699	0.75772	0.656247	0.00461042	0.0227383	0.00801849	0.0327355
ENSG00000169045	HNRNPH1	866.537	728.204	679.242	-1.18997	-1.27574	0.564519	0.35177	0.00590799	0.00176623	0.00999146	0.00342647
ENSG00000227347	HNRNPKP2	99.0263	79.177	73.0357	-1.2507	-1.35586	0.826448	0.333636	1.08e-05	1.84e-06	4.21889e-05	9.6254e-06
ENSG00000104824	HNRNPL	151.122	190.448	219.375	1.26023	1.45164	0.346907	0.200952	1.09e-06	5.61e-09	6.12557e-06	8.11874e-08
ENSG00000152413	HOMER1	64.2725	39.8695	30.5854	-1.61207	-2.10141	0.826418	0.614437	7.86e-05	2.07e-06	0.000231335	1.06506e-05
ENSG00000103942	HOMER2	78.1564	53.7152	48.6465	-1.45502	-1.60662	0.277188	0.945044	1.09e-08	2.63e-08	1.4642e-07	2.88277e-07
ENSG00000171476	HOPX	37.8962	8.06282	9.42267	-4.70012	-4.02181	0.0267952	0.160619	3.65e-06	0.00432442	1.67085e-05	0.00751405
ENSG00000127483	HP1BP3	176.194	129.506	103.401	-1.36051	-1.70398	0.81471	0.890909	1.05e-06	4.78e-10	5.93615e-06	1.20765e-08
ENSG00000132541	HRSP12	57.0968	48.7927	43.1034	-1.17019	-1.32465	0.859438	0.516545	0.0290473	0.00291077	0.0402818	0.00530206
ENSG00000230989	HSBP1	127.112	145.219	155.226	1.14245	1.22117	0.935567	0.615356	0.00582843	0.00114584	0.00986398	0.00233732
ENSG00000166530	HSBP1P2	12.0187	19.622	23.7371	1.63262	1.97502	0.531799	0.493599	0.000660385	0.000266565	0.00145026	0.000656967
ENSG00000072506	HSD17B10	126.592	107.217	105.707	-1.1807	-1.19757	0.172857	0.130988	0.000126774	0.00175319	0.000349555	0.00340955
ENSG00000133835	HSD17B4	608.692	528.815	508.155	-1.15105	-1.19785	0.622883	0.599912	0.00465113	0.00299972	0.00808035	0.00543947
ENSG00000204228	HSD17B8	10.3754	17.3926	19.3912	1.67633	1.86896	0.458424	0.278486	9.63e-12	1.26e-11	5.9744e-10	8.25447e-10
ENSG00000185122	HSF1	70.0868	84.7201	98.4435	1.20879	1.40459	0.353629	0.137697	0.000406048	2.56e-06	0.000945907	1.27075e-05
ENSG00000080824	HSP90AA1	534.736	400.966	325.428	-1.33362	-1.64318	0.529235	0.156468	0.00100984	1.02e-05	0.00209939	4.01866e-05
ENSG00000096384	HSP90AB1	332.886	442.46	476.354	1.32916	1.43098	0.636353	0.838035	3.64e-05	2.33e-05	0.000118608	8.17895e-05
ENSG00000183199	HSP90AB3P	48.8314	69.5791	75.8174	1.42489	1.55264	0.48652	0.407191	3.98e-06	2.37e-06	1.79576e-05	1.19113e-05
ENSG00000204389	HSPA1A	35.0955	48.0437	55.5498	1.36894	1.58282	0.91476	0.229732	0.00618303	0.00174688	0.0104155	0.00339846
ENSG00000204388	HSPA1B	14.8581	22.781	28.1777	1.53324	1.89646	0.934929	0.326153	0.00087344	0.000113904	0.00185424	0.000314268
ENSG00000126803	HSPA2	15.1537	30.6631	34.361	2.02348	2.2675	0.00771554	0.937336	0.00016325	0.00212902	0.00043146	0.00404141
ENSG00000256356	HSPA8P5	13.653	8.5969	6.69184	-1.58813	-2.04024	0.491696	0.49453	0.000196171	1.73e-05	0.000503554	6.34972e-05
ENSG00000224773	HSPA8P7	5.55509	11.2807	13.1406	2.03069	2.3655	0.342494	0.0708632	1.75e-06	9.48e-07	9.03751e-06	5.5119e-06
ENSG00000113013	HSPA9	1065.68	932.226	905.8	-1.14315	-1.1765	0.408276	0.370406	6.72e-05	0.000185996	0.000202459	0.000479808
ENSG00000106211	HSPB1	648.922	936.194	1264.68	1.44269	1.94889	0.922963	0.375892	0.00124169	8.08e-06	0.00252462	3.27737e-05
ENSG00000236060	HSPB1P1	137.882	233.188	310.49	1.69121	2.25185	0.944151	0.906883	1.09e-05	1.66e-07	4.25091e-05	1.29715e-06
ENSG00000230216	HSPB1P2	70.0084	98.2681	122.777	1.40366	1.75375	0.814933	0.555074	0.00439317	0.000264434	0.00768885	0.000652001
ENSG00000170276	HSPB2	18.9546	26.3188	34.1479	1.38851	1.80156	0.200923	0.0203246	0.00430102	0.000138679	0.00754718	0.000372411
ENSG00000169271	HSPB3	411.298	292.927	279.503	-1.4041	-1.47153	0.264507	0.183699	4.42e-05	0.000510258	0.000140056	0.00115639
ENSG00000152137	HSPB8	319.883	475.61	513.299	1.48682	1.60464	0.943074	0.2888	2.98e-07	1e-06	2.07851e-06	5.75485e-06
ENSG00000133265	HSPBP1	24.1011	30.4068	34.3508	1.26164	1.42528	0.972806	0.770925	0.000197105	1e-05	0.000504533	3.95646e-05
ENSG00000144381	HSPD1	252.864	190.48	169.309	-1.32751	-1.4935	0.653143	0.638242	6.14e-06	9.69e-07	2.58714e-05	5.60508e-06
ENSG00000115541	HSPE1	53.1281	64.4665	69.1165	1.21341	1.30094	0.517166	0.0340753	0.0105992	0.00705457	0.0165921	0.0115775
ENSG00000258645	HSPE1P2	62.847	44.7075	42.4148	-1.40574	-1.48172	0.670333	0.777246	7.97e-05	0.000191755	0.000233988	0.000491962
ENSG00000259746	HSPE1P3	13.1485	23.8625	31.2245	1.81485	2.37476	0.938451	0.00634574	1.2e-05	5.02e-07	4.63011e-05	3.23231e-06
ENSG00000142798	HSPG2	153.882	206.119	240.426	1.33946	1.56241	0.613611	0.348238	0.000467912	5.56e-05	0.00107201	0.000169783
ENSG00000109854	HTATIP2	23.3019	13.5571	13.8246	-1.71879	-1.68554	0.936961	0.981372	3.49e-07	4.83e-05	2.36768e-06	0.000150593
ENSG00000166033	HTRA1	45.1248	91.4781	94.6513	2.02722	2.09755	0.0277354	0.604578	3.51e-10	2.6e-07	1.00912e-08	1.89746e-06
ENSG00000136273	HUS1	24.6292	19.0735	18.8614	-1.29128	-1.3058	0.0914803	0.0256051	8.99e-06	0.000760877	3.61671e-05	0.00164119
ENSG00000114378	HYAL1	73.0339	59.3963	55.2838	-1.2296	-1.32107	0.749005	0.88077	0.000738651	0.000427702	0.00159759	0.000986358
ENSG00000178922	HYI	28.2683	39.2336	42.0732	1.3879	1.48836	0.0370467	0.905238	1.16e-05	0.000100473	4.48679e-05	0.000281344
ENSG00000242028	HYPK	24.5115	46.1992	53.7323	1.8848	2.19213	0.973121	0.00485654	1.62e-08	1.56e-08	1.98397e-07	1.93166e-07
ENSG00000108622	ICAM2	58.035	76.9756	87.7905	1.32636	1.51272	0.0149777	0.890925	0.00876155	0.000335992	0.0140608	0.000804496
ENSG00000076662	ICAM3	33.5732	21.1757	23.7444	-1.58546	-1.41394	0.403633	0.563871	4.67e-07	0.00233214	3.02876e-06	0.00436956
ENSG00000116237	ICMT	60.2011	48.0889	49.4881	-1.25187	-1.21648	0.111034	0.660013	0.00153286	0.00973565	0.00304954	0.0154118
ENSG00000125968	ID1	71.3895	107.972	141.712	1.51243	1.98505	0.103859	0.118735	3.67e-05	9.54e-07	0.000119174	5.53536e-06
ENSG00000117318	ID3	117.948	188.106	238.889	1.59481	2.02537	0.211553	0.118948	9.05e-08	2.82e-09	7.84389e-07	4.78551e-08
ENSG00000119912	IDE	30.648	23.6042	18.3219	-1.29841	-1.67275	0.527868	0.362376	0.000965482	8.05e-07	0.00201874	4.80442e-06
ENSG00000138413	IDH1	36.8405	23.2713	20.9849	-1.58308	-1.75557	0.953264	0.0435	2.7e-06	5.65e-06	1.29903e-05	2.4524e-05
ENSG00000182054	IDH2	979.085	732.112	665.096	-1.33734	-1.4721	0.0116483	0.649815	0.000265526	0.000966476	0.000653762	0.00201447
ENSG00000166411	IDH3A	397.398	312.13	296.039	-1.27318	-1.34238	0.239586	0.808353	0.00264701	0.00165616	0.004904	0.00324216
ENSG00000067829	IDH3G	169.075	153.701	151.682	-1.10003	-1.11467	0.275292	0.463058	0.0100061	0.0330188	0.0157735	0.0455616
ENSG00000160888	IER2	7.42113	19.2372	29.8971	2.59221	4.02864	0.244112	0.414785	2.8e-09	6.37e-11	4.98189e-08	2.87109e-09
ENSG00000137331	IER3	20.2793	58.0795	82.6889	2.86398	4.07751	0.138805	0.241827	4.97e-05	5.69e-05	0.000155189	0.000173003
ENSG00000162783	IER5	13.7498	24.4371	31.2089	1.77727	2.26978	0.310097	0.541737	0.000111698	6.69e-06	0.000312504	2.8149e-05
ENSG00000165949	IFI27	269.49	379.786	438.054	1.40928	1.62549	0.132108	0.677219	0.00130904	9.13e-05	0.00264557	0.000258875
ENSG00000165948	IFI27L1	12.4897	19.3344	20.7125	1.54803	1.65837	0.419611	0.36443	2.79e-07	8.46e-07	1.96929e-06	5.01723e-06
ENSG00000126709	IFI6	44.8651	78.7977	91.0827	1.75633	2.03015	0.798195	0.535041	0.000176038	0.000194679	0.000460355	0.000498555
ENSG00000185885	IFITM1	70.0656	105.063	151.536	1.4995	2.16277	0.494414	0.747579	0.000190049	6.18e-08	0.000491003	5.89139e-07
ENSG00000006652	IFRD1	23.6234	33.5694	35.2358	1.42102	1.49156	0.443003	0.201776	0.00363714	0.0141467	0.00650327	0.021379
ENSG00000119650	IFT43	17.6913	32.6681	38.0237	1.84657	2.1493	0.240804	0.938424	6.99e-12	2.3e-11	4.879e-10	1.26355e-09
ENSG00000118096	IFT46	39.5909	29.4996	25.5433	-1.34208	-1.54996	0.564203	0.57575	4.05e-06	6.92e-08	1.81864e-05	6.48707e-07
ENSG00000167244	IGF2	38.578	65.2632	71.9622	1.69172	1.86537	0.356443	0.909563	0.000268272	0.000257997	0.000658803	0.000637804
ENSG00000073792	IGF2BP2	17.9973	12.8073	11.9044	-1.40523	-1.51182	0.891086	0.226532	1.05e-05	2.56e-05	4.12219e-05	8.87026e-05
ENSG00000146674	IGFBP3	82.551	112.992	128.797	1.36875	1.56022	0.797776	0.861691	0.0334601	0.0148702	0.0456361	0.0223469
ENSG00000115461	IGFBP5	94.3785	145.34	149.196	1.53997	1.58082	0.257983	0.636572	0.000485175	0.00592884	0.00110726	0.00993253
ENSG00000167779	IGFBP6	36.3452	60.7667	69.239	1.67193	1.90504	0.00632674	0.959504	0.000181487	0.0010905	0.000471726	0.00223984
ENSG00000137070	IL11RA	40.7552	56.7144	62.0261	1.39159	1.52192	0.637904	0.883877	6.3e-06	7.65e-06	2.6451e-05	3.13227e-05
ENSG00000008517	IL32	18.6229	31.6567	49.3716	1.69988	2.65112	0.547789	0.590981	0.000608464	1.03e-06	0.00135071	5.89139e-06
ENSG00000137033	IL33	8.88855	14.0436	15.9192	1.57996	1.79098	0.0710284	0.690387	0.00932188	0.0206426	0.0148338	0.0299588
ENSG00000134352	IL6ST	126.452	71.7667	46.6759	-1.76198	-2.70914	0.498835	0.609675	0.000895856	5.24e-06	0.001895	2.29923e-05
ENSG00000166333	ILK	187.869	226.801	255.074	1.20723	1.35772	0.376036	0.60043	0.00139801	0.000124812	0.00280256	0.000340363
ENSG00000132323	ILKAP	35.8767	44.2393	46.9432	1.23309	1.30846	0.484699	0.453287	9.57e-06	3.24e-06	3.81747e-05	1.53139e-05
ENSG00000132305	IMMT	297.657	258.445	240.277	-1.15172	-1.23881	0.0484149	0.829889	0.00119933	0.000636001	0.0024476	0.00140025
ENSG00000141401	IMPA2	38.8883	23.8333	26.3289	-1.63168	-1.47702	0.264714	0.542515	1.13e-06	0.00219758	6.31274e-06	0.00415335
ENSG00000241644	INMT	11.5174	23.3651	25.3533	2.02868	2.20131	0.730205	0.0744801	4.57e-06	3.62e-05	2.01003e-05	0.000118645
ENSG00000128908	INO80	33.5351	23.3729	21.2694	-1.43478	-1.57668	0.625149	0.280122	4.3e-09	5.42e-09	7.03976e-08	7.95216e-08
ENSG00000169592	INO80E	25.7548	31.2569	32.7549	1.21363	1.2718	0.593295	0.45408	0.000692983	0.00125059	0.00150711	0.002529
ENSG00000164880	INTS1	39.3876	55.7961	62.5652	1.41659	1.58845	0.279697	0.331637	5.61e-06	4.13e-06	2.39594e-05	1.88867e-05
ENSG00000138785	INTS12	32.2634	25.669	24.5677	-1.2569	-1.31324	0.461191	0.226086	4.6e-08	2.62e-07	4.50915e-07	1.90712e-06
ENSG00000143624	INTS3	21.0894	29.343	30.993	1.39136	1.4696	0.854072	0.554497	1.72e-06	6.49e-06	8.94135e-06	2.74509e-05
ENSG00000164941	INTS8	45.7252	37.1603	35.404	-1.23048	-1.29153	0.913052	0.615158	0.00273583	0.00320236	0.00504673	0.00577532
ENSG00000205339	IPO7	87.2878	61.6288	42.1286	-1.41635	-2.07194	0.202324	0.411374	0.00154665	3.34e-07	0.00307309	2.30607e-06
ENSG00000250588	IQCJ-SCHIP1	28.2206	63.4172	82.096	2.2472	2.90908	0.997288	0.782095	1.37e-08	3.51e-09	1.75056e-07	5.65005e-08
ENSG00000144711	IQSEC1	39.0175	31.0768	31.3811	-1.25552	-1.24334	0.304099	0.0825132	0.000769192	0.00555024	0.00165908	0.00935949
ENSG00000168310	IRF2	34.6133	27.0803	25.4553	-1.27817	-1.35977	0.992559	0.636665	0.00442456	0.00435066	0.00773233	0.00754436
ENSG00000126456	IRF3	83.9049	99.1072	119.943	1.18118	1.42951	0.840259	0.761471	0.0149201	6.15e-05	0.0223753	0.000184795
ENSG00000185507	IRF7	10.2298	15.331	18.9036	1.49866	1.8479	0.666972	0.957025	0.000839375	9.82e-05	0.00179054	0.000276215
ENSG00000213928	IRF9	42.8266	52.085	61.4369	1.21619	1.43455	0.8064	0.619031	0.0305872	0.00170629	0.0421445	0.00332523
ENSG00000185950	IRS2	7.38325	12.5396	12.7726	1.69839	1.72994	0.457386	0.520239	0.00294249	0.0189618	0.00537747	0.0277601
ENSG00000113430	IRX4	21.5977	15.6369	16.2239	-1.3812	-1.33123	0.7795	0.755083	7.4e-05	0.00477425	0.000219717	0.00818293
ENSG00000165898	ISCA2	26.9344	38.7674	42.4684	1.43933	1.57674	0.559414	0.579155	1.99e-07	3.33e-07	1.50608e-06	2.30199e-06
ENSG00000136003	ISCU	514.696	630.107	602.956	1.22423	1.17148	0.52439	0.195643	0.000419277	0.0302526	0.000972879	0.0422203
ENSG00000187608	ISG15	10.1325	15.4424	19.5878	1.52405	1.93317	0.952645	0.609128	0.0134415	0.00218192	0.0203783	0.00413053
ENSG00000129009	ISLR	6.65165	19.0179	21.8307	2.85912	3.28201	0.0808178	0.57449	4.62e-09	2.54e-07	7.43457e-08	1.85849e-06
ENSG00000182149	IST1	86.8576	102.961	107.463	1.1854	1.23723	0.590335	0.280415	0.00125236	0.00213723	0.00254412	0.00405427
ENSG00000129636	ITFG1	151.791	127.975	124.316	-1.1861	-1.22101	0.760938	0.930134	0.00274534	0.00624898	0.00505834	0.0104008
ENSG00000137809	ITGA11	22.6227	13.6278	11.4117	-1.66004	-1.98242	0.728676	0.211029	9.26e-05	3.09e-05	0.00026655	0.000104308
ENSG00000150093	ITGB1	852.554	576.416	533.859	-1.47906	-1.59696	0.783996	0.864429	1.9e-05	3.47e-05	6.78674e-05	0.000114663
ENSG00000119185	ITGB1BP1	230.385	185.173	178.741	-1.24416	-1.28893	0.425458	0.548469	0.00389853	0.0128401	0.00692078	0.0195772
ENSG00000123243	ITIH5	9.83748	25.5086	25.2899	2.593	2.57077	0.375627	0.778027	1.39e-12	4.87e-09	1.53238e-10	7.29723e-08
ENSG00000136156	ITM2B	722.754	872.233	883.789	1.20682	1.22281	0.376232	0.647521	0.000510886	0.0046002	0.00116032	0.00792584
ENSG00000125877	ITPA	24.2866	32.9602	42.4737	1.35713	1.74885	0.738234	0.31669	5.81e-05	2.18e-08	0.000178	2.46135e-07
ENSG00000100605	ITPK1	123.694	72.3763	66.0446	-1.70905	-1.87289	0.831935	0.454431	1.88e-12	1.85e-11	1.886e-10	1.09715e-09
ENSG00000148841	ITPRIP	24.3138	38.7815	48.7259	1.59504	2.00405	0.260216	0.971087	0.000431503	1.54e-05	0.000995857	5.74974e-05
ENSG00000128928	IVD	71.9056	118.39	117.712	1.64647	1.63704	0.841972	0.254203	2.47e-10	9.89e-08	7.80629e-09	8.69271e-07
ENSG00000163166	IWS1	45.5055	34.7126	30.6988	-1.31092	-1.48232	0.965061	0.496627	7.5e-09	1.5e-10	1.09144e-07	5.15884e-09
ENSG00000162434	JAK1	122.59	76.4509	68.1333	-1.60351	-1.79927	0.568941	0.899631	1.05e-10	2.52e-10	3.99254e-09	7.67442e-09
ENSG00000096968	JAK2	11.4984	29.04	28.2859	2.52557	2.45999	0.832513	0.589936	5.66e-09	2.66e-06	8.66458e-08	1.30886e-05
ENSG00000166086	JAM3	22.8197	41.3531	44.4232	1.81216	1.9467	0.0814187	0.399606	4.66e-12	7.01e-10	3.66198e-10	1.58838e-08
ENSG00000171988	JMJD1C	28.5245	36.9415	37.3728	1.29508	1.3102	0.618393	0.15016	0.00388023	0.0179919	0.00689087	0.0264941
ENSG00000177606	JUN	45.0348	79.985	102.97	1.77607	2.28645	0.317073	0.75421	4.57e-06	1.18e-07	2.01003e-05	9.98216e-07
ENSG00000171223	JUNB	16.2396	34.7624	77.7161	2.14059	4.78559	0.20064	0.990444	0.00436446	1.84e-05	0.00764146	6.70107e-05
ENSG00000130522	JUND	70.2363	90.6439	130.19	1.29056	1.85361	0.274916	0.587269	0.020708	6.28e-05	0.0297043	0.0001878
ENSG00000173801	JUP	153.498	118.497	125.412	-1.29537	-1.22396	0.530746	0.596803	0.000207055	0.0251059	0.000526004	0.0357459
ENSG00000160145	KALRN	28.6813	39.4018	38.8081	1.37378	1.35308	0.0886163	0.327595	0.000652454	0.0234815	0.00143552	0.0336456
ENSG00000107104	KANK1	65.1071	76.672	79.4167	1.17763	1.21979	0.668749	0.291306	0.0232548	0.0322079	0.0329863	0.0446058
ENSG00000197256	KANK2	461.441	288.099	264.29	-1.60168	-1.74596	0.355935	0.268722	2.29e-09	5.98e-09	4.28466e-08	8.5511e-08
ENSG00000114982	KANSL3	26.9741	32.2873	32.5338	1.19698	1.20611	0.327562	0.184938	0.000680006	0.00694754	0.00148505	0.0114184
ENSG00000065427	KARS	173.401	147.06	131.478	-1.17912	-1.31886	0.20402	0.287845	0.0011128	5.98e-05	0.00229421	0.000180554
ENSG00000114166	KAT2B	72.1018	42.53	33.1084	-1.69532	-2.17775	0.636541	0.0563231	1.45e-08	4e-10	1.82313e-07	1.06806e-08
ENSG00000172977	KAT5	42.0629	52.4406	58.8247	1.24672	1.39849	0.43855	0.340551	0.000123613	1.29e-05	0.000342039	4.91736e-05
ENSG00000103510	KAT8	41.8364	50.682	59.4168	1.21143	1.42022	0.399145	0.572279	0.000829852	6.12e-06	0.00177128	2.61609e-05
ENSG00000171385	KCND3	15.4864	9.05981	6.44041	-1.70935	-2.40457	0.926387	0.0839804	1.49e-07	2.75e-10	1.18073e-06	8.28529e-09
ENSG00000055118	KCNH2	84.5392	58.1463	55.7139	-1.4539	-1.51738	0.962465	0.0199576	4.8e-10	1.87e-08	1.30821e-08	2.19294e-07
ENSG00000120049	KCNIP2	371.549	86.0006	101.843	-4.3203	-3.64824	0.0140147	0.57007	3.04e-07	0.00126904	2.11722e-06	0.00256081
ENSG00000168135	KCNJ4	18.186	39.5361	46.771	2.17399	2.57181	0.0102811	0.214607	6.53e-09	9.79e-08	9.7126e-08	8.65885e-07
ENSG00000104756	KCTD9	46.0675	35.5962	31.6417	-1.29417	-1.45591	0.858868	0.312232	3.19e-06	2.12e-07	1.49511e-05	1.59467e-06
ENSG00000126012	KDM5C	36.0037	29.9739	30.354	-1.20117	-1.18613	0.255624	2.91e-07	0.00227628	0.0244556	0.00429136	0.0348993
ENSG00000128052	KDR	19.9709	12.9724	13.1133	-1.5395	-1.52295	0.932401	0.3344	0.000598246	0.00638168	0.00133179	0.0105873
ENSG00000079999	KEAP1	143.748	119.873	119.667	-1.19916	-1.20124	0.499965	0.966071	3.86e-05	0.00115333	0.000124401	0.00235175
ENSG00000121774	KHDRBS1	30.1123	42.9521	51.2301	1.4264	1.7013	0.36024	0.671382	1.69e-09	1.94e-11	3.47963e-08	1.1153e-09
ENSG00000081791	KIAA0141	104.964	162.651	163.785	1.54959	1.5604	0.850024	0.649403	1.28e-11	8.38e-09	7.36e-10	1.14041e-07
ENSG00000164961	KIAA0196	45.8728	33.466	29.9786	-1.37073	-1.53018	0.847066	0.925232	4.01e-06	1.22e-06	1.80584e-05	6.78527e-06
ENSG00000170871	KIAA0232	33.7194	28.4653	24.3695	-1.18458	-1.38367	0.262358	0.186291	0.0016672	2.57e-06	0.00329044	1.27459e-05
ENSG00000100647	KIAA0247	7.05655	12.1478	15.5007	1.72149	2.19664	0.935761	0.473954	8.24e-10	7.33e-12	1.96458e-08	5.16215e-10
ENSG00000136813	KIAA0368	154.019	115.069	101.351	-1.33849	-1.51966	0.672945	0.671828	7.75e-08	4.26e-09	6.96024e-07	6.63007e-08
ENSG00000132680	KIAA0907	39.9549	33.5307	31.3948	-1.19159	-1.27266	0.710606	0.864579	0.00679705	0.00249815	0.0112965	0.00463285
ENSG00000163807	KIAA1143	38.3019	23.3099	17.2433	-1.64316	-2.22126	0.981897	0.820984	6.09e-09	4.62e-12	9.17391e-08	3.88494e-10
ENSG00000122203	KIAA1191	77.8861	97.3038	101.115	1.24931	1.29824	0.840256	0.637187	6.52e-05	0.000189798	0.000196937	0.000488686
ENSG00000165757	KIAA1462	21.1073	30.925	29.8589	1.46513	1.41463	0.0558946	0.967882	3.79e-05	0.000498742	0.000122396	0.00113212
ENSG00000144320	KIAA1715	37.2577	20.5257	16.9257	-1.81517	-2.20125	0.13636	0.0368125	2.71e-07	3.48e-08	1.93601e-06	3.6041e-07
ENSG00000137177	KIF13A	41.7568	63.0786	57.9243	1.51062	1.38718	0.005848	0.638113	1.21e-06	0.00650878	6.64162e-06	0.0107759
ENSG00000129250	KIF1C	601.447	453.405	466.449	-1.32651	-1.28942	0.434227	0.624308	5.26e-08	2.11e-05	5.04083e-07	7.54777e-05
ENSG00000139116	KIF21A	52.2034	42.5165	36.2513	-1.22784	-1.44004	0.759954	0.0510752	0.00661691	0.000339728	0.0110399	0.000811717
ENSG00000131437	KIF3A	16.4633	8.69349	5.6043	-1.89375	-2.93762	0.0112163	0.708623	1.27e-07	1.01e-11	1.03065e-06	6.69452e-10
ENSG00000170759	KIF5B	173.667	133.019	101.249	-1.30558	-1.71525	0.124949	0.348381	0.00257361	1.47e-06	0.00478869	7.94816e-06
ENSG00000126214	KLC1	105.286	125.186	140.447	1.18901	1.33396	0.096161	0.770986	0.0103267	0.00255499	0.0162193	0.00472426
ENSG00000137171	KLC4	25.1706	32.1489	31.7659	1.27724	1.26202	0.0386565	0.297437	5.75e-05	0.00712238	0.000176506	0.0116684
ENSG00000127528	KLF2	37.7536	72.5518	88.2716	1.92172	2.3381	0.503555	0.819236	4.23e-06	3.86e-06	1.88511e-05	1.77964e-05
ENSG00000136826	KLF4	19.9917	34.3325	36.785	1.71734	1.84001	0.418354	0.723707	0.00143478	0.00620359	0.00286896	0.0103312
ENSG00000114648	KLHL18	21.6426	28.6984	32.462	1.32601	1.49991	0.0734985	0.589257	0.00735496	0.000631852	0.0121041	0.0013922
ENSG00000162413	KLHL21	62.6929	45.525	41.9742	-1.37711	-1.4936	0.925001	0.595138	0.00407085	0.00417044	0.00717803	0.00728567
ENSG00000213160	KLHL23	14.203	8.3043	7.10595	-1.71032	-1.99875	0.641474	0.152876	2.51e-06	1.43e-06	1.22639e-05	7.74675e-06
ENSG00000124743	KLHL31	116.313	70.8581	70.3554	-1.6415	-1.65322	0.329771	0.255532	7.15e-05	0.00239171	0.000213639	0.00446483
ENSG00000135686	KLHL36	18.6479	29.579	27.8397	1.58619	1.49292	0.417726	0.21759	0.00120018	0.0123904	0.0024476	0.0189591
ENSG00000175946	KLHL38	69.479	41.2204	33.0696	-1.68555	-2.101	0.5107	0.698692	0.00333983	0.000690579	0.00603345	0.00150686
ENSG00000239474	KLHL41	153.819	110.907	106.726	-1.38691	-1.44125	0.149007	0.410467	0.00170606	0.0116799	0.0033559	0.0180336
ENSG00000114030	KPNA1	71.0487	50.8609	43.8782	-1.39692	-1.61923	0.708056	0.878991	6.49e-05	5.1e-06	0.000196156	2.25007e-05
ENSG00000102753	KPNA3	51.757	40.2041	33.9291	-1.28736	-1.52545	0.799034	0.271554	0.00109614	3.93e-05	0.00226778	0.000126813
ENSG00000186432	KPNA4	134.884	108.044	93.9581	-1.24841	-1.43557	0.578339	0.606656	0.000363463	5.31e-06	0.000857293	2.32271e-05
ENSG00000133619	KRBA1	16.687	28.2478	30.6911	1.6928	1.83922	0.981989	0.358568	0.00113409	0.00224955	0.00232898	0.00423879
ENSG00000172086	KRCC1	41.8706	32.877	30.2799	-1.27355	-1.38278	0.335237	0.0759994	0.000104125	2.43e-05	0.000295042	8.47192e-05
ENSG00000129347	KRI1	30.789	23.2357	21.6222	-1.32507	-1.42396	0.588475	0.361845	3.4e-05	2.03e-05	0.000111792	7.308e-05
ENSG00000001631	KRIT1	53.3309	42.163	35.933	-1.26487	-1.48417	0.491217	0.938511	3.55e-05	2.73e-07	0.000116319	1.96434e-06
ENSG00000111615	KRR1	34.5858	22.0704	18.2522	-1.56707	-1.89488	0.870807	0.621625	1.71e-07	8.65e-09	1.32828e-06	1.17432e-07
ENSG00000170421	KRT8	62.7417	47.802	45.9157	-1.31253	-1.36645	0.261864	0.201432	0.00624468	0.026881	0.0105006	0.0379758
ENSG00000103642	LACTB	59.559	32.5948	29.1467	-1.82725	-2.04342	0.0633071	0.101747	1.63e-12	9.21e-11	1.67075e-10	3.62861e-09
ENSG00000147592	LACTB2	79.0297	38.3674	28.784	-2.05981	-2.74562	0.69877	0.753212	6.67e-10	4.03e-11	1.7025e-08	1.99885e-09
ENSG00000196569	LAMA2	94.8274	165.647	177.718	1.74682	1.87412	0.260853	0.838824	4.17e-08	1.32e-06	4.16558e-07	7.23432e-06
ENSG00000172037	LAMB2	820.727	1062.58	1245.57	1.29468	1.51764	0.683583	0.544998	1.15e-05	9.09e-08	4.45177e-05	8.22039e-07
ENSG00000135862	LAMC1	114.722	88.4329	75.9266	-1.29727	-1.51095	0.306086	0.493726	0.00198478	5.67e-05	0.00381657	0.000172581
ENSG00000185896	LAMP1	72.3148	94.7477	113.766	1.31021	1.5732	0.747548	0.781135	5.53e-05	3.78e-07	0.000170418	2.54439e-06
ENSG00000149357	LAMTOR1	167.7	186.081	201.429	1.10961	1.20113	0.77809	0.268778	0.0133918	0.000482291	0.0203354	0.00109876
ENSG00000188186	LAMTOR4	64.0051	88.4638	104.886	1.38214	1.63871	0.548289	0.351377	1.95e-07	2.12e-09	1.48056e-06	3.85293e-08
ENSG00000068697	LAPTM4A	504.56	416.154	408.368	-1.21243	-1.23555	0.58754	0.176588	0.000223869	0.00137385	0.000564706	0.00274614
ENSG00000104341	LAPTM4B	102.036	125.404	134.786	1.22902	1.32096	0.628961	0.94991	0.00011566	2.7e-05	0.000321354	9.29817e-05
ENSG00000133424	LARGE	91.2331	76.4408	74.0847	-1.19351	-1.23147	0.315988	0.670862	0.0157479	0.0128031	0.0234527	0.0195291
ENSG00000155506	LARP1	100.939	73.1984	68.7812	-1.37898	-1.46754	0.83409	0.599879	4.56e-05	0.000108064	0.000144201	0.00030051
ENSG00000166173	LARP6	67.3528	45.5304	49.9244	-1.47929	-1.3491	0.210355	0.609895	1.01e-06	0.000680568	5.73753e-06	0.0014879
ENSG00000133706	LARS	116.53	85.5457	73.7443	-1.36219	-1.58018	0.854742	0.298618	9.97e-10	9.52e-12	2.31569e-08	6.46213e-10
ENSG00000213398	LCAT	34.3031	58.68	62.5741	1.71063	1.82416	0.22484	0.905174	4.04e-10	2.79e-08	1.14063e-08	3.02286e-07
ENSG00000169744	LDB2	38.4073	26.6593	25.8963	-1.44067	-1.48312	0.643896	0.863687	0.00433732	0.0180487	0.00759675	0.02655
ENSG00000134333	LDHA	277.51	154.551	195.354	-1.79559	-1.42055	0.561297	0.850736	2.96e-06	0.022764	1.40124e-05	0.0327592
ENSG00000235847	LDHAP7	30.7623	13.7541	15.0725	-2.23659	-2.04096	0.814681	0.69439	8.22e-08	4.78e-05	7.29893e-07	0.000149531
ENSG00000213684	LDHBP2	59.5858	81.8804	78.6251	1.37416	1.31953	0.18035	0.0563727	0.00110747	0.00765625	0.00228723	0.0124561
ENSG00000167615	LENG8	82.8001	120.258	143.994	1.45239	1.73905	0.389962	0.612376	1.21e-06	5.78e-08	6.64162e-06	5.59528e-07
ENSG00000110811	LEPREL2	10.3791	22.1981	26.6046	2.13872	2.56328	0.213386	0.747956	1.34e-09	5.39e-09	2.87186e-08	7.94954e-08
ENSG00000108679	LGALS3BP	506.926	721.156	827.424	1.42261	1.63224	0.356184	0.760271	4.99e-05	4.57e-06	0.00015571	2.06309e-05
ENSG00000168961	LGALS9	13.0252	18.4516	27.6231	1.41661	2.12074	0.441255	0.736553	0.0203414	6.22e-05	0.0292482	0.000186501
ENSG00000153902	LGI4	14.0408	19.1934	23.1557	1.36697	1.64918	0.823281	0.827643	0.00854289	0.000829426	0.0137473	0.00176806
ENSG00000205213	LGR4	26.5515	13.4991	13.1845	-1.96692	-2.01385	0.477209	0.743089	9.74e-08	3.21e-06	8.23013e-07	1.52104e-05
ENSG00000183722	LHFP	77.2645	96.7261	101.259	1.25188	1.31055	0.26654	0.193622	0.00498805	0.0120252	0.00859286	0.0184856
ENSG00000107902	LHPP	8.27346	13.7402	15.4524	1.66075	1.86771	0.831994	0.949478	4.06e-06	4.59e-06	1.8214e-05	2.07046e-05
ENSG00000005156	LIG3	28.9715	21.7226	20.5006	-1.33371	-1.4132	0.172084	0.189076	0.00181972	0.00616877	0.0035396	0.0102825
ENSG00000104863	LIN7B	15.7313	21.7909	23.5854	1.38519	1.49927	0.885831	0.167339	5.13e-05	7.98e-05	0.000159656	0.000230797
ENSG00000232388	LINC00493	90.694	107.044	114.041	1.18027	1.25743	0.189489	0.0596919	0.000352297	2.58e-05	0.000835974	8.92857e-05
ENSG00000237854	LINC00674	77.1175	61.4569	56.7251	-1.25482	-1.35949	0.178988	0.448415	0.0226444	0.0071768	0.0322077	0.0117438
ENSG00000237949	LINC00844	22.9743	13.3402	11.3493	-1.72218	-2.02429	0.0627452	0.00345511	0.00302304	0.000968514	0.00551612	0.00201798
ENSG00000241769	LINC00893	14.1982	24.0665	24.1575	1.69504	1.70144	0.196713	0.564014	1.62e-06	0.000198063	8.47758e-06	0.000506071
ENSG00000204054	LINC00963	11.4059	16.5577	20.1951	1.45169	1.77059	0.0387586	0.800063	0.000308748	7.24e-05	0.00074539	0.000212892
ENSG00000214194	LINC00998	147.468	190.045	175.312	1.28872	1.18882	0.477164	0.00356474	9.88e-05	0.0331518	0.0002825	0.0457115
ENSG00000228794	LINC01128	26.7064	19.7834	19.4814	-1.34994	-1.37087	0.113667	0.362931	3.24e-05	0.00141604	0.000106979	0.00281807
ENSG00000074695	LMAN1	48.396	36.8446	34.1948	-1.31352	-1.4153	0.157139	0.113121	0.000626496	0.000236078	0.00138487	0.000589567
ENSG00000139636	LMBR1L	61.3806	82.4781	89.4954	1.34372	1.45804	0.322368	0.353151	9.48e-06	2.65e-06	3.78478e-05	1.30622e-05
ENSG00000100258	LMF2	21.5476	31.9594	38.8577	1.4832	1.80334	0.688375	0.132573	3.15e-08	2.9e-10	3.29318e-07	8.62892e-09
ENSG00000170807	LMOD2	565.008	1002.64	1007.56	1.77456	1.78327	0.493985	0.235018	1.23e-05	0.00021304	4.70353e-05	0.000537513
ENSG00000163380	LMOD3	184.883	126.668	103.003	-1.45959	-1.79493	0.39632	0.656686	2.76e-07	3.28e-09	1.9569e-06	5.37195e-08
ENSG00000129038	LOXL1	34.4612	66.0879	67.389	1.91775	1.9555	0.0407813	0.741096	0.00242388	0.0328729	0.00453877	0.0453714
ENSG00000111684	LPCAT3	60.8528	39.8638	42.8835	-1.52652	-1.41903	0.0185228	0.0272165	9.43e-08	0.000865861	8.05479e-07	0.00183877
ENSG00000176454	LPCAT4	81.3927	48.3511	52.7658	-1.68337	-1.54253	0.547411	0.885493	2.52e-05	0.00249775	8.57273e-05	0.00463285
ENSG00000175445	LPL	383.924	667.702	620.155	1.73915	1.61531	0.829133	0.275886	0.000133565	0.00633256	0.000364023	0.0105151
ENSG00000162337	LRP5	18.8695	30.9036	37.4829	1.63776	1.98643	0.194251	0.889459	6.91e-07	1.97e-07	4.21483e-06	1.50393e-06
ENSG00000138095	LRPPRC	139.847	122.546	108.795	-1.14118	-1.28541	0.365963	0.335315	0.014036	0.00074863	0.0211911	0.00161787
ENSG00000163827	LRRC2	106.16	73.2918	64.8136	-1.44846	-1.63793	0.216616	0.560247	3.52e-05	4.38e-05	0.000115416	0.00013879
ENSG00000122477	LRRC39	245.513	150.293	128.289	-1.63356	-1.91375	0.53343	0.0223156	1.01e-06	8.56e-07	5.73753e-06	5.05525e-06
ENSG00000132128	LRRC41	27.0337	33.9101	39.203	1.25436	1.45015	0.1964	0.137537	3.55e-07	9.54e-10	2.40147e-06	2.03592e-08
ENSG00000130764	LRRC47	60.4251	75.4971	71.6787	1.24943	1.18624	0.471059	0.994151	9.01e-05	0.00834347	0.000260627	0.0134344
ENSG00000093167	LRRFIP2	256.649	152.945	123.434	-1.67805	-2.07924	0.198287	0.747041	7.84e-14	3.25e-16	1.84828e-11	3.6621e-13
ENSG00000041802	LSG1	29.4345	24.2343	24.3941	-1.21458	-1.20662	0.68378	0.859435	0.00336443	0.0173978	0.00607323	0.02572
ENSG00000175324	LSM1	91.5643	76.2518	71.2338	-1.20081	-1.28541	0.504233	0.630653	0.000294423	5.82e-05	0.000715201	0.00017629
ENSG00000181817	LSM10	72.3702	54.8045	56.9083	-1.32052	-1.2717	0.648359	0.465666	3.6e-06	0.000655415	1.65278e-05	0.00143793
ENSG00000232024	LSM12P1	47.14	33.0638	33.5591	-1.42573	-1.40468	0.221776	0.576461	1.02e-11	8.04e-08	6.16577e-10	7.41364e-07
ENSG00000225787	LSM3P3	19.4152	24.4221	26.1629	1.25789	1.34755	0.719186	0.062227	0.00292821	0.00218972	0.00535758	0.0041399
ENSG00000130520	LSM4	120.209	98.9409	102.434	-1.21496	-1.17352	0.620713	0.530938	0.000112911	0.00692229	0.000315015	0.0113836
ENSG00000106355	LSM5	55.3916	63.177	66.4921	1.14055	1.2004	0.198348	0.159351	0.00723958	0.00106239	0.0119352	0.00219088
ENSG00000179564	LSMEM2	14.0008	19.1684	23.7737	1.3691	1.69802	0.88767	0.0488769	0.00319802	7.25e-05	0.00579949	0.000212964
ENSG00000130592	LSP1	13.2531	31.4503	38.9834	2.37305	2.94146	0.272441	0.941751	7.14e-06	1.75e-05	2.95827e-05	6.40643e-05
ENSG00000049323	LTBP1	40.862	78.0088	85.5415	1.90908	2.09342	0.0429238	0.712481	1.15e-09	7.58e-08	2.52198e-08	7.02397e-07
ENSG00000119681	LTBP2	24.0864	75.9455	58.714	3.15304	2.43764	0.00645785	0.882221	3.37e-06	0.0105924	1.56239e-05	0.0165449
ENSG00000168056	LTBP3	131.722	184.309	183.806	1.39923	1.39541	0.0347817	0.22724	5.39e-05	0.00469798	0.000166867	0.00806965
ENSG00000090006	LTBP4	131.365	448.081	530.048	3.41097	4.03494	0.0626599	0.14831	1.35e-15	2.36e-13	6.36525e-13	4.37998e-11
ENSG00000007392	LUC7L	57.2889	70.8239	73.1818	1.23626	1.27742	0.745049	0.746396	0.000825621	0.00254572	0.00176304	0.00470866
ENSG00000139329	LUM	146.88	596.469	613.778	4.06091	4.17876	0.03427	0.346433	4.6e-10	4.85e-07	1.26099e-08	3.15166e-06
ENSG00000160932	LY6E	29.7467	51.7468	63.4974	1.73958	2.13461	0.550507	0.43963	9.91e-06	1.02e-06	3.92653e-05	5.85202e-06
ENSG00000120992	LYPLA1	40.085	30.6878	25.6071	-1.30622	-1.56539	0.289607	0.064341	0.000481168	2.54e-05	0.00109865	8.80638e-05
ENSG00000143353	LYPLAL1	71.5834	109.494	107.081	1.5296	1.49589	0.483232	0.431328	4.8e-09	4.85e-06	7.64595e-08	2.16349e-05
ENSG00000102897	LYRM1	57.0025	44.8003	42.9114	-1.27237	-1.32838	0.905608	0.998705	0.000137312	0.000348418	0.000372941	0.000829616
ENSG00000205707	LYRM5	63.8932	51.3766	48.025	-1.24362	-1.33042	0.823373	0.162999	0.00220384	0.00149931	0.00418996	0.00297328
ENSG00000133800	LYVE1	48.9569	23.0438	28.1338	-2.12451	-1.74014	0.789554	0.662315	0.000275207	0.0320258	0.000671636	0.0443762
ENSG00000162441	LZIC	43.5113	36.9678	34.3372	-1.17701	-1.26718	0.840206	0.0430019	0.000399291	6.55e-05	0.00093247	0.000194634
ENSG00000198517	MAFK	30.5135	68.0306	85.3332	2.22953	2.79657	0.0132456	0.714111	2.74e-09	1.06e-08	4.8936e-08	1.39208e-07
ENSG00000162385	MAGOH	45.2732	38.3704	37.2622	-1.1799	-1.21499	0.618037	0.398336	0.00902302	0.0175152	0.0144166	0.0258732
ENSG00000102158	MAGT1	35.0052	41.9105	45.0497	1.19727	1.28695	0.958646	0.0684731	0.00395006	0.0010956	0.00699908	0.00224459
ENSG00000177239	MAN1B1	25.623	32.3219	34.9363	1.26144	1.36348	0.646656	0.77054	0.000571106	0.000198875	0.00128166	0.000507685
ENSG00000196547	MAN2A2	152.612	100.917	118.945	-1.51225	-1.28305	0.799299	0.231358	9.77e-09	0.00286382	1.35887e-07	0.00522161
ENSG00000140400	MAN2C1	196.549	270.232	279.6	1.37488	1.42254	0.340342	0.418173	6.8e-08	2.22e-06	6.2499e-07	1.12782e-05
ENSG00000101460	MAP1LC3A	55.3673	65.8613	86.4592	1.18953	1.56156	0.731241	0.25525	0.0177705	3.15e-06	0.026021	1.49765e-05
ENSG00000130479	MAP1S	10.8482	18.4728	23.7375	1.70284	2.18815	0.772569	0.749293	7.6e-10	5.73e-12	1.87613e-08	4.61183e-10
ENSG00000126934	MAP2K2	252.256	169.64	175.315	-1.48701	-1.43887	0.915816	0.337941	2.91e-09	3.77e-06	5.15814e-08	1.74386e-05
ENSG00000173327	MAP3K11	23.7399	30.7656	35.5888	1.29594	1.49911	0.450674	0.880908	5.51e-06	2.83e-08	2.35964e-05	3.04861e-07
ENSG00000198909	MAP3K3	23.7562	34.9948	36.9498	1.47308	1.55537	0.286681	0.206442	6.82e-05	0.000630702	0.000205078	0.00139021
ENSG00000197442	MAP3K5	49.2217	33.4625	26.3617	-1.47095	-1.86717	0.330445	0.642954	3.48e-05	1.36e-07	0.000114184	1.11694e-06
ENSG00000011566	MAP4K3	61.003	45.4809	40.4664	-1.34129	-1.5075	0.245689	0.319933	0.00226773	0.000385828	0.00427864	0.000905354
ENSG00000100030	MAPK1	97.7111	77.6294	70.7247	-1.25869	-1.38157	0.660471	0.694867	0.000361587	6.22e-05	0.000853295	0.000186501
ENSG00000188130	MAPK12	16.4654	22.0654	22.3977	1.34011	1.36029	0.6774	0.350836	0.000767015	0.00299059	0.00165514	0.00542991
ENSG00000138834	MAPK8IP3	57.0886	73.2526	86.8748	1.28314	1.52175	0.536147	0.978212	0.00073574	7.09e-06	0.00159275	2.95233e-05
ENSG00000050748	MAPK9	43.5257	31.347	29.2965	-1.38851	-1.4857	0.315477	0.141181	1.61e-07	2.11e-07	1.26519e-06	1.58927e-06
ENSG00000119487	MAPKAP1	186.663	156.994	157.051	-1.18898	-1.18855	0.255342	0.00635348	1.88e-05	0.000279092	6.74084e-05	0.000683951
ENSG00000114738	MAPKAPK3	229.787	179.219	190.741	-1.28216	-1.20471	0.049948	0.652836	3.09e-05	0.0309059	0.000102746	0.0430148
ENSG00000101367	MAPRE1	25.4906	33.6251	39.3993	1.31912	1.54564	0.867893	0.656082	2.45e-05	3.2e-07	8.38298e-05	2.22853e-06
ENSG00000166974	MAPRE2	80.0105	106.974	106.103	1.337	1.32612	0.974743	0.212193	0.00430838	0.0284688	0.00755449	0.0399884
ENSG00000099785	MARCH2	46.762	60.2876	65.352	1.28924	1.39754	0.185606	0.428639	8.15e-06	1.13e-05	3.32416e-05	4.37555e-05
ENSG00000173926	MARCH3	30.1335	41.391	45.8995	1.37358	1.5232	0.0652795	0.353382	0.00129335	0.00266984	0.00261611	0.00491405
ENSG00000198060	MARCH5	28.2676	33.8502	39.0719	1.19749	1.38222	0.714179	0.970388	0.0293168	0.00170715	0.0406078	0.00332576
ENSG00000165406	MARCH8	32.6068	24.0868	21.9529	-1.35372	-1.48531	0.171809	0.0635961	1.02e-07	1.69e-08	8.57273e-07	2.05647e-07
ENSG00000116141	MARK1	18.0772	11.4504	9.65435	-1.57874	-1.87244	0.834128	0.417718	4.21e-05	1.04e-05	0.000134123	4.08888e-05
ENSG00000075413	MARK3	161.439	99.5111	95.6298	-1.62232	-1.68816	0.41063	0.297485	5.83e-06	0.000148956	2.48315e-05	0.000396044
ENSG00000155254	MARVELD1	6.05987	12.0786	13.4162	1.99321	2.21394	0.0617566	0.729102	2.48e-06	4.33e-05	1.21551e-05	0.000137515
ENSG00000038274	MAT2B	38.5801	47.4244	47.2304	1.22924	1.22422	0.97084	0.125522	6.85e-05	0.00128125	0.000205849	0.00258266
ENSG00000132561	MATN2	15.2538	35.2524	39.1187	2.31106	2.56453	0.29799	0.880484	2.18e-08	6.64e-07	2.49483e-07	4.11549e-06
ENSG00000129933	MAU2	22.6413	33.3901	35.3921	1.47474	1.56317	0.501364	0.272675	6.35e-08	9.53e-07	5.90537e-07	5.53526e-06
ENSG00000125952	MAX	103.905	68.9951	67.0751	-1.50598	-1.54908	0.962984	0.217311	4.25e-08	1.34e-06	4.22758e-07	7.32256e-06
ENSG00000134046	MBD2	177.863	130.973	130.714	-1.35801	-1.3607	0.272632	0.188745	3.75e-07	1.19e-05	2.52951e-06	4.58895e-05
ENSG00000129071	MBD4	52.1707	40.4405	37.6876	-1.29006	-1.38429	0.412937	0.8356	0.000329161	0.000497372	0.000789016	0.00112992
ENSG00000166987	MBD6	22.0478	35.9633	42.6486	1.63115	1.93437	0.610821	0.197179	3.52e-09	5.91e-10	6.0352e-08	1.39903e-08
ENSG00000076706	MCAM	69.1049	95.1495	128.266	1.37688	1.8561	0.0548248	0.914266	0.0032806	6.07e-05	0.00593327	0.000182977
ENSG00000078070	MCCC1	167.98	102.383	89.1042	-1.6407	-1.88521	0.289064	0.87927	1.65e-10	3.7e-11	5.6375e-09	1.89507e-09
ENSG00000124370	MCEE	66.9567	56.5627	47.8256	-1.18376	-1.40002	0.606578	0.192156	0.00475064	3.79e-05	0.00823806	0.000123284
ENSG00000180398	MCFD2	62.1152	45.5521	42.751	-1.36361	-1.45295	0.534985	0.362758	1.07e-07	1.87e-07	8.88213e-07	1.44126e-06
ENSG00000143384	MCL1	114.447	147.336	168.024	1.28737	1.46813	0.524543	0.684181	0.00676179	0.000723392	0.0112537	0.00157056
ENSG00000050393	MCUR1	56.4773	40.7088	34.5546	-1.38735	-1.63444	0.968402	0.793907	3.64e-06	9.11e-08	1.66789e-05	8.22528e-07
ENSG00000112159	MDN1	20.5622	25.7322	25.7649	1.25143	1.25302	0.921232	0.000383077	0.00072388	0.00457034	0.00156924	0.00787681
ENSG00000213920	MDP1	6.86665	14.3672	16.99	2.09232	2.47428	0.474371	0.0186462	7.46e-10	4.43e-10	1.85126e-08	1.13448e-08
ENSG00000065833	ME1	28.9245	18.4352	16.7736	-1.56898	-1.7244	0.214528	0.128717	6.33e-11	8.68e-10	2.66482e-09	1.86653e-08
ENSG00000082212	ME2	91.458	73.5155	71.0621	-1.24407	-1.28702	0.724248	0.285049	0.00239874	0.00699832	0.00449882	0.0114918
ENSG00000163875	MEAF6	44.6009	53.8283	52.3497	1.20689	1.17374	0.5374	0.583141	0.00123573	0.016911	0.00251465	0.0250777
ENSG00000042429	MED17	26.7254	33.6959	34.6396	1.26082	1.29613	0.699456	0.870411	0.000662533	0.00279322	0.00145363	0.00510769
ENSG00000063322	MED29	18.0583	23.3355	24.1383	1.29223	1.33669	0.879592	0.906683	4.36e-05	0.00016826	0.000138434	0.000439692
ENSG00000136146	MED4	77.6349	69.7167	63.3278	-1.11358	-1.22592	0.988462	0.335558	0.0038325	3.41e-05	0.00681381	0.000113345
ENSG00000254901	MEF2BNB	24.584	33.2842	34.7863	1.3539	1.415	0.0971003	0.0278647	2.85e-08	7.58e-08	3.04711e-07	7.02397e-07
ENSG00000214548	MEG3	36.2455	84.1083	94.6799	2.32052	2.61218	0.531448	0.289891	4.26e-10	9.26e-09	1.18152e-08	1.23921e-07
ENSG00000105429	MEGF8	22.8068	35.084	39.0608	1.53832	1.71268	0.242445	0.447799	1.41e-06	4.79e-07	7.51203e-06	3.12348e-06
ENSG00000143995	MEIS1	29.843	17.6223	14.5784	-1.69348	-2.04706	0.806025	0.232814	1.43e-06	3.1e-07	7.59285e-06	2.17773e-06
ENSG00000134138	MEIS2	49.8544	34.7763	30.7614	-1.43357	-1.62068	0.36424	0.313518	1.4e-05	2.51e-06	5.27236e-05	1.24813e-05
ENSG00000164024	METAP1	45.5273	38.548	39.8972	-1.18105	-1.14111	0.534138	0.695802	0.00190184	0.0314903	0.00368262	0.0437309
ENSG00000103260	METRN	16.3908	32.5489	45.3826	1.9858	2.76879	0.470883	0.250191	2.17e-12	6.37e-15	2.13157e-10	2.76066e-12
ENSG00000176845	METRNL	48.4506	69.9738	87.6345	1.44423	1.80874	0.0244549	0.403175	0.000396094	4.91e-05	0.000925921	0.000152497
ENSG00000144401	METTL21A	25.2833	16.1593	14.8638	-1.56463	-1.701	0.595685	0.296656	1.53e-12	2.12e-11	1.6031e-10	1.19441e-09
ENSG00000138382	METTL5	152.282	116.183	108.024	-1.31071	-1.4097	0.174245	0.252988	3.45e-05	1.17e-05	0.000113357	4.51801e-05
ENSG00000166482	MFAP4	65.9372	182.495	163.855	2.76772	2.48501	0.00245714	0.720657	1.48e-07	0.000572106	1.17478e-06	0.00127957
ENSG00000147324	MFHAS1	16.26	10.4662	8.65646	-1.55357	-1.87837	0.268457	0.511757	0.000175233	1.37e-05	0.000458758	5.18373e-05
ENSG00000171109	MFN1	56.0782	45.819	37.7783	-1.22391	-1.4844	0.369997	0.314134	0.00521723	1.86e-05	0.00894193	6.75644e-05
ENSG00000118855	MFSD1	23.4481	30.9333	37.5547	1.31923	1.60161	0.941538	0.329403	0.00322775	8.29e-05	0.00585116	0.00023781
ENSG00000109736	MFSD10	20.8427	31.4002	42.2792	1.50653	2.02849	0.790341	0.104598	1.33e-06	2.97e-10	7.13419e-06	8.71509e-09
ENSG00000074416	MGLL	119.299	149.932	163.202	1.25678	1.36802	0.497919	0.44464	0.0267044	0.0115211	0.0373624	0.0178226
ENSG00000008394	MGST1	85.2842	27.885	28.5588	-3.05843	-2.98626	0.894582	0.854274	5.96e-07	4.88e-05	3.70731e-06	0.000151816
ENSG00000154305	MIA3	79.2661	68.6671	60.8145	-1.15435	-1.30341	0.990688	0.341971	0.0199912	0.000751725	0.0288344	0.00162393
ENSG00000197530	MIB2	32.8766	44.549	55.9275	1.35504	1.70113	0.097643	0.232454	4.78e-05	2.72e-07	0.000149653	1.96434e-06
ENSG00000243156	MICAL3	83.632	66.3279	62.0608	-1.26089	-1.34758	0.222955	0.0440826	0.00544623	0.00163447	0.00928379	0.0032041
ENSG00000164877	MICALL2	13.6665	18.7374	23.7549	1.37105	1.73819	0.433743	0.944731	0.0049498	0.000231628	0.00853008	0.000579224
ENSG00000165487	MICU2	126.605	97.4535	81.5624	-1.29914	-1.55225	0.662857	0.841444	0.000112558	1.19e-06	0.000314216	6.63151e-06
ENSG00000167470	MIDN	20.7604	32.145	50.5598	1.54838	2.4354	0.963039	0.246194	0.00113728	5.28e-07	0.00233447	3.36007e-06
ENSG00000177427	MIEF2	9.28848	15.6706	18.2582	1.6871	1.96568	0.674409	0.583379	1.76e-07	1.29e-07	1.36487e-06	1.07196e-06
ENSG00000141741	MIEN1	79.8507	55.5859	59.3117	-1.43653	-1.34629	0.386678	0.940534	4.27e-08	6.49e-05	4.22963e-07	0.000193259
ENSG00000173436	MINOS1	204.389	240.686	264.556	1.17759	1.29437	0.667503	0.00454864	0.00517963	0.000268483	0.00888394	0.000661116
ENSG00000270714	MINOS1P2	55.7107	44.8327	36.7552	-1.24264	-1.51572	0.642641	0.134764	0.0285805	0.00105716	0.0397396	0.00218091
ENSG00000267519	MIR24-2	15.7297	30.0529	45.1066	1.91058	2.8676	0.715617	0.844963	0.00668746	0.000387349	0.0111458	0.000908545
ENSG00000263597	MIR3936	31.1852	68.7052	79.0501	2.20314	2.53486	0.141809	0.385875	1.32e-05	9.85e-05	5.00708e-05	0.000276783
ENSG00000266241	MIR5047	65.0528	797.997	961.181	12.2669	14.7754	0.932363	0.000532193	1.39e-08	3.64e-07	1.76654e-07	2.46487e-06
ENSG00000236901	MIR600HG	9.65849	31.4105	33.9472	3.25212	3.51475	0.720404	0.509744	0.000792991	0.00284376	0.00170417	0.00519008
ENSG00000158411	MITD1	27.9873	22.8358	22.4642	-1.22559	-1.24586	0.608078	0.21051	0.00335626	0.00714088	0.0060608	0.0116919
ENSG00000125863	MKKS	74.1536	47.9111	42.5628	-1.54773	-1.74222	0.600582	0.437418	5.53e-10	2.91e-10	1.45665e-08	8.62892e-09
ENSG00000133606	MKRN1	127.666	106.522	92.9908	-1.19849	-1.37289	0.759122	0.0519052	6.34e-05	1.2e-07	0.000192115	1.01058e-06
ENSG00000075975	MKRN2	18.1726	26.5918	26.6836	1.46329	1.46834	0.116409	0.103587	3.79e-09	1.39e-07	6.33683e-08	1.13168e-06
ENSG00000110917	MLEC	123.929	82.7683	79.5924	-1.49729	-1.55704	0.666645	0.524746	9.37e-08	1.12e-06	8.03265e-07	6.32273e-06
ENSG00000076242	MLH1	89.1373	72.1752	70.2559	-1.23501	-1.26875	0.886006	0.198006	0.00261358	0.00524058	0.00485542	0.00889321
ENSG00000146147	MLIP	343.011	256.122	252.323	-1.33925	-1.35941	0.514178	0.232905	0.000639687	0.00512457	0.00141085	0.00872525
ENSG00000213190	MLLT11	8.4749	21.7598	24.3322	2.56756	2.87109	0.176435	0.57213	8.92e-07	2.3e-05	5.17839e-06	8.09888e-05
ENSG00000108292	MLLT6	45.4154	56.3837	58.9662	1.24151	1.29838	0.262339	0.226774	0.00135163	0.00369971	0.00272115	0.00656715
ENSG00000108788	MLX	62.9367	50.3121	48.6558	-1.25093	-1.29351	0.233905	0.988446	0.00155232	0.00790403	0.00308175	0.0128148
ENSG00000103150	MLYCD	64.5973	93.1807	88.9856	1.44249	1.37754	0.970138	0.0579408	8.07e-05	0.00560689	0.000235896	0.00943806
ENSG00000102996	MMP15	17.5997	22.753	26.0081	1.2928	1.47776	0.962938	0.253051	0.0189666	0.00436187	0.0275586	0.00755449
ENSG00000087245	MMP2	155.083	271.787	343.714	1.75252	2.21632	0.141863	0.947447	3.78e-05	1.52e-05	0.000122157	5.69394e-05
ENSG00000173269	MMRN2	27.7617	35.4146	44.9369	1.27567	1.61867	0.148089	0.599899	0.00745608	1.52e-05	0.0122387	5.69394e-05
ENSG00000155229	MMS19	77.4742	66.7555	67.956	-1.16057	-1.14006	0.135982	0.422119	0.000264099	0.0197394	0.000651951	0.0287815
ENSG00000165943	MOAP1	60.7312	73.8649	72.0449	1.21626	1.18629	0.691293	0.652679	3.98e-06	0.000585655	1.79576e-05	0.00130521
ENSG00000115540	MOB4	29.2739	37.7981	39.2943	1.29119	1.3423	0.483971	0.0028086	0.000368974	0.00117838	0.000867687	0.00239762
ENSG00000164172	MOCS2	133.241	98.1945	86.399	-1.35691	-1.54216	0.167897	0.0861179	2.31e-12	1.42e-13	2.22279e-10	2.85724e-11
ENSG00000101928	MOSPD1	27.5915	22.5464	21.251	-1.22377	-1.29836	0.813107	0.235877	0.00521981	0.00406974	0.0089431	0.00714185
ENSG00000143158	MPC2	339.986	307.644	291.207	-1.10513	-1.1675	0.820034	0.155309	0.0246583	0.00631326	0.0347783	0.0104892
ENSG00000107186	MPDZ	119.652	90.7833	72.2634	-1.318	-1.65578	0.115662	0.195334	6.06e-05	9.23e-09	0.000184818	1.23814e-07
ENSG00000135698	MPHOSPH6	28.2947	20.9673	21.8115	-1.34947	-1.29724	0.479247	0.42549	0.000329336	0.0152617	0.000789034	0.0228926
ENSG00000214820	MPRIPP1	57.632	45.4264	42.2019	-1.26869	-1.36562	0.294176	0.687054	2.48e-05	5.72e-06	8.46107e-05	2.47515e-05
ENSG00000115204	MPV17	97.0525	114.966	118.216	1.18457	1.21806	0.857634	0.0738604	0.000422874	0.0010902	0.000979472	0.00223984
ENSG00000158186	MRAS	188.364	154.439	150.766	-1.21967	-1.24938	0.0387758	0.661591	0.0166027	0.00995852	0.0245628	0.015716
ENSG00000011028	MRC2	11.3153	29.8269	39.2411	2.63599	3.46798	0.0384409	0.464749	1.62e-06	4.07e-06	8.47758e-06	1.86274e-05
ENSG00000179010	MRFAP1	181.071	223.042	246.868	1.23179	1.36338	0.691839	0.981789	6.25e-05	5.29e-06	0.000189754	2.31756e-05
ENSG00000172172	MRPL13	151.015	128.24	109.403	-1.1776	-1.38036	0.203077	0.0282504	0.00311183	4.65e-05	0.00565406	0.000146276
ENSG00000158042	MRPL17	74.5454	61.5801	62.7467	-1.21054	-1.18804	0.652102	0.148735	0.000545911	0.0127865	0.00123039	0.0195175
ENSG00000112651	MRPL2	148.352	129.129	125.754	-1.14887	-1.1797	0.227489	0.2721	0.00113234	0.00394194	0.00232737	0.00694461
ENSG00000242485	MRPL20	275.609	239.779	237.195	-1.14943	-1.16195	0.60693	0.0108324	0.00256552	0.00957944	0.00477743	0.0151859
ENSG00000143314	MRPL24	187.533	147.502	140.766	-1.27139	-1.33224	0.282387	0.704825	4.21e-06	2.45e-05	1.87797e-05	8.52582e-05
ENSG00000108826	MRPL27	103.125	83.7141	83.1954	-1.23187	-1.23955	0.41641	0.292599	0.000128883	0.00270367	0.000352831	0.00496818
ENSG00000086504	MRPL28	110.357	93.7817	90.3106	-1.17674	-1.22197	0.0392351	0.0865184	1.58e-05	9.72e-05	5.82919e-05	0.000273676
ENSG00000114686	MRPL3	105.8	74.6811	63.9624	-1.41669	-1.6541	0.079415	0.99962	5.14e-11	2.69e-12	2.26496e-09	2.56872e-10
ENSG00000243147	MRPL33	772.183	535.535	486.174	-1.44189	-1.58829	0.692707	0.168451	3.16e-06	2.46e-06	1.48548e-05	1.22869e-05
ENSG00000130312	MRPL34	179.275	146.73	150.696	-1.2218	-1.18964	0.237602	0.0791127	0.00240634	0.0195485	0.0045095	0.0285429
ENSG00000171421	MRPL36	50.1968	34.0044	32.8859	-1.47619	-1.52639	0.43939	0.274799	1.12e-08	8.32e-07	1.48755e-07	4.94461e-06
ENSG00000154719	MRPL39	73.0107	59.6497	53.0238	-1.22399	-1.37694	0.020345	0.445421	0.000108804	2.33e-05	0.000305545	8.17895e-05
ENSG00000105364	MRPL4	41.8942	48.3532	54.8565	1.15417	1.30941	0.832264	0.477923	0.00533267	4.3e-05	0.00910998	0.000136794
ENSG00000175581	MRPL48	70.8722	46.8869	46.4491	-1.51156	-1.5258	0.338688	0.360588	4.7e-07	9.43e-06	3.03985e-06	3.76532e-05
ENSG00000149792	MRPL49	30.2314	35.9313	40.457	1.18854	1.33824	0.672189	0.529699	0.00157733	2.42e-05	0.00313009	8.44228e-05
ENSG00000136897	MRPL50	31.3373	23.3497	19.3224	-1.34208	-1.62181	0.374814	0.0234376	9.04e-05	3.11e-06	0.000261014	1.48615e-05
ENSG00000238285	MRPL50P2	20.7549	13.8651	10.5033	-1.49692	-1.97604	0.218816	0.96577	1.25e-06	4.31e-09	6.78222e-06	6.67103e-08
ENSG00000111639	MRPL51	575.68	415.87	375.917	-1.38428	-1.5314	0.76186	0.881355	2.39e-09	9.59e-10	4.40189e-08	2.03887e-08
ENSG00000183617	MRPL54	45.8924	55.6688	62.8894	1.21303	1.37037	0.736291	0.499578	0.0201036	0.00335824	0.0289718	0.00602367
ENSG00000116898	MRPS15	213.719	158.835	146.997	-1.34554	-1.4539	0.0807669	0.205784	1.95e-08	7.52e-08	2.26459e-07	6.99137e-07
ENSG00000181610	MRPS23	188.392	150.722	132.01	-1.24993	-1.4271	0.114653	0.195545	0.000330479	4.9e-05	0.000790969	0.00015227
ENSG00000062582	MRPS24	190.392	153.915	158.538	-1.237	-1.20092	0.265523	0.812999	0.000174528	0.016098	0.000457166	0.0240255
ENSG00000131368	MRPS25	256.971	141.212	128.57	-1.81975	-1.99869	0.0414321	0.413821	6.33e-13	8.58e-11	8.29054e-11	3.45182e-09
ENSG00000125901	MRPS26	26.764	34.2596	39.6074	1.28006	1.47988	0.414597	0.563412	7.83e-05	2.51e-06	0.000230596	1.24813e-05
ENSG00000147586	MRPS28	280.662	228.652	204.614	-1.22746	-1.37167	0.283624	0.866139	0.000252049	3.11e-05	0.000626469	0.000104921
ENSG00000102738	MRPS31	57.3342	43.6669	38.7326	-1.31299	-1.48026	0.135346	0.919423	9.48e-06	2.74e-06	3.78478e-05	1.34236e-05
ENSG00000090263	MRPS33	204.5	171.899	154.401	-1.18965	-1.32447	0.471605	0.0870806	0.00183033	0.00021174	0.00355584	0.000534952
ENSG00000074071	MRPS34	129.264	87.7128	85.2213	-1.47372	-1.5168	0.330789	0.23685	1.1e-12	3.61e-10	1.32987e-10	9.99759e-09
ENSG00000236152	MRPS36P1	411.749	282.5	229.117	-1.45752	-1.79711	0.598609	0.0588311	1.7e-06	3.13e-08	8.84713e-06	3.30233e-07
ENSG00000144029	MRPS5	118.438	97.1073	85.4164	-1.21966	-1.3866	0.75134	0.154048	1.89e-05	9.37e-08	6.76127e-05	8.37946e-07
ENSG00000135972	MRPS9	68.5064	60.3384	56.3792	-1.13537	-1.2151	0.0210913	0.719063	0.00694192	0.00597895	0.0115129	0.0100046
ENSG00000153944	MSI2	52.6938	44.4351	37.7236	-1.18586	-1.39684	0.201079	0.930211	0.00288285	3.4e-06	0.00528691	1.5963e-05
ENSG00000148450	MSRB2	146.381	195.888	218.194	1.33821	1.49059	0.136571	0.689432	2.79e-08	6.82e-10	3.01026e-07	1.57475e-08
ENSG00000169715	MT1E	86.4226	149.079	204.59	1.72501	2.36733	0.259385	0.335376	0.0027893	0.000102249	0.00512731	0.000286033
ENSG00000229230	MT1P3	5.93219	15.6219	31.7895	2.63342	5.35882	0.243689	0.30001	0.00167908	4.76e-06	0.00330834	2.13348e-05
ENSG00000162840	MT2P1	35.6033	98.3101	211.195	2.76126	5.93189	0.176093	0.0807434	2.2e-05	3.6e-09	7.6951e-05	5.72922e-08
ENSG00000270307	MTATP6P2	45.6741	30.347	27.3026	-1.50506	-1.67288	0.709312	0.607167	0.0308345	0.0361138	0.0424357	0.0492533
ENSG00000229604	MTATP8P2	60.998	29.4035	24.0855	-2.07452	-2.53256	0.602895	0.0438067	2.36e-08	2.09e-08	2.66206e-07	2.3788e-07
ENSG00000147649	MTDH	66.0836	49.0873	42.4778	-1.34625	-1.55572	0.349006	0.657437	5.76e-05	1.72e-06	0.000176697	9.07348e-06
ENSG00000156469	MTERFD1	47.8068	33.7895	30.6872	-1.41484	-1.55788	0.194312	0.0731457	3.22e-06	9.9e-06	1.50618e-05	3.92517e-05
ENSG00000122085	MTERFD2	52.9602	45.5547	41.8015	-1.16256	-1.26694	0.0940838	0.868241	0.000114785	1.37e-05	0.000319704	5.18373e-05
ENSG00000120832	MTERFD3	69.293	50.5063	41.4954	-1.37197	-1.6699	0.533473	0.946954	2.34e-05	3.12e-07	8.07694e-05	2.18905e-06
ENSG00000242114	MTFP1	19.0855	9.47173	11.5278	-2.015	-1.65561	0.798301	0.727063	7.49e-05	0.0151016	0.00022197	0.0226705
ENSG00000085760	MTIF2	80.0123	47.263	38.4547	-1.69292	-2.08069	0.431571	0.0622723	8.6e-16	3.61e-17	5.06862e-13	6.77958e-14
ENSG00000122033	MTIF3	330.385	183.421	149.032	-1.80123	-2.21687	0.138842	0.153645	9.66e-14	3.02e-14	2.07031e-11	1.06342e-11
ENSG00000166912	MTMR10	24.5738	17.928	15.6798	-1.3707	-1.56723	0.362525	0.474957	8.74e-09	1.47e-10	1.24124e-07	5.11233e-09
ENSG00000264168	MTND1P15	14.3838	7.37659	6.13567	-1.94992	-2.34429	0.317859	0.930651	3.6e-05	7.82e-05	0.000117793	0.000227337
ENSG00000232177	MTND4P24	82.6474	53.6388	48.1603	-1.54081	-1.71609	0.902768	0.642005	0.0257379	0.0239587	0.0361604	0.0342423
ENSG00000271687	MTND5P10	1176.69	752.033	587.784	-1.56467	-2.0019	0.82858	0.238733	0.000151145	5.44e-06	0.000403996	2.37405e-05
ENSG00000248923	MTND5P11	7695.89	5962.99	5103.09	-1.29061	-1.50808	0.929062	0.727236	0.00726312	0.000744701	0.0119656	0.00161061
ENSG00000254132	MTND6P3	65.999	18.8322	14.2003	-3.50458	-4.64773	0.716152	0.295384	1.06e-11	3.39e-11	6.32646e-10	1.76845e-09
ENSG00000249119	MTND6P4	228.822	123.421	89.748	-1.85399	-2.5496	0.914408	0.777121	2.72e-06	4.68e-08	1.30466e-05	4.62581e-07
ENSG00000120662	MTRF1	19.9971	14.6174	11.6955	-1.36803	-1.7098	0.407409	0.00933909	1.43e-06	3.61e-09	7.59285e-06	5.72922e-08
ENSG00000256045	MTRNR2L10	223.719	383.018	385.564	1.71205	1.72343	0.735466	0.00890857	9.91e-06	0.000147952	3.92653e-05	0.000393933
ENSG00000270188	MTRNR2L11	33.8249	79.7569	90.0548	2.35793	2.66238	0.413463	0.0332562	8.71e-10	1.79e-08	2.05338e-08	2.12761e-07
ENSG00000170873	MTSS1	41.1759	30.7175	24.1672	-1.34047	-1.70379	0.737973	0.533095	0.0138933	0.000780913	0.0209891	0.00167862
ENSG00000132613	MTSS1L	65.8233	34.2223	35.2636	-1.92341	-1.86661	0.801807	0.611801	1.31e-10	1.41e-07	4.715e-09	1.14301e-06
ENSG00000180354	MTURN	11.2759	20.524	16.968	1.82017	1.50481	0.0171087	0.607461	2.21e-07	0.0106668	1.64615e-06	0.0166473
ENSG00000129422	MTUS1	207.656	168.99	134.528	-1.22881	-1.54359	0.68162	0.588451	0.00798729	3.62e-05	0.0129818	0.000118645
ENSG00000132938	MTUS2	80.7236	52.2201	47.8397	-1.54583	-1.68738	0.306586	0.17306	1.05e-06	7.71e-06	5.93615e-06	3.14997e-05
ENSG00000146085	MUT	40.4402	34.8531	30.6205	-1.1603	-1.32069	0.646702	0.320469	0.00267451	3.28e-05	0.00494522	0.000109606
ENSG00000119950	MXI1	68.9042	57.3485	51.91	-1.2015	-1.32738	0.497968	0.83631	0.00790588	0.000799434	0.0128672	0.00171516
ENSG00000182534	MXRA7	266.717	310.51	336.186	1.16419	1.26046	0.176585	0.84019	0.0296781	0.0201171	0.0410599	0.0292414
ENSG00000162576	MXRA8	34.6804	62.2537	62.2987	1.79507	1.79637	0.00577414	0.977506	0.000196726	0.0115279	0.000503837	0.0178283
ENSG00000005810	MYCBP2	39.7872	30.2946	24.2091	-1.31334	-1.64348	0.191608	0.557026	0.000143441	7.48e-08	0.000386913	6.96567e-07
ENSG00000172428	MYEOV2	271.805	201.686	194.083	-1.34766	-1.40046	0.87489	0.0653351	0.000512911	0.00221479	0.00116436	0.00418308
ENSG00000197616	MYH6	3025.63	2004.61	1911.37	-1.50933	-1.58296	0.0662535	0.0772927	3.44e-08	2.13e-06	3.55693e-07	1.09194e-05
ENSG00000101608	MYL12A	2616.24	4778.62	4774.89	1.82652	1.8251	0.274483	0.922025	2.14e-05	0.00109142	7.5187e-05	0.00224042
ENSG00000196465	MYL6B	77.6595	90.4446	97.5144	1.16463	1.25567	0.519438	0.477765	0.00635688	0.00192807	0.0106626	0.00370488
ENSG00000226543	MYL6P1	22.6105	11.4824	9.43988	-1.96914	-2.3952	0.440834	0.812329	0.00469663	0.00666656	0.0081504	0.011008
ENSG00000227173	MYL6P3	100.976	72.4292	77.0642	-1.39414	-1.31029	0.294716	0.597596	0.00054135	0.0113275	0.00122069	0.0175568
ENSG00000266714	MYO15B	96.0948	170.516	197.499	1.77445	2.05526	0.478851	0.986922	1.06e-08	5.53e-09	1.44448e-07	8.0299e-08
ENSG00000133454	MYO18B	56.0397	88.3709	115.025	1.57693	2.05256	0.528598	0.264735	0.03133	0.0121364	0.0430297	0.0186261
ENSG00000036448	MYOM2	1671.52	3011.41	2482.38	1.8016	1.4851	0.828238	0.283551	1.37e-08	0.00066246	1.75056e-07	0.00145282
ENSG00000138347	MYPN	54.821	84.0793	90.3416	1.53371	1.64794	0.787289	0.0232656	3.94e-05	0.000190215	0.00012672	0.000488901
ENSG00000152082	MZT2B	174.157	246.912	327.376	1.41776	1.87978	0.863263	0.051523	0.000128032	1.12e-07	0.00035179	9.57524e-07
ENSG00000102921	N4BP1	36.69	28.9677	27.3402	-1.26658	-1.34198	0.811499	0.76941	0.000923875	0.000846262	0.00194207	0.00180122
ENSG00000244754	N4BP2L2	194.644	137.066	108.287	-1.42008	-1.79748	0.678702	0.587837	1.77e-05	9.34e-08	6.40487e-05	8.37923e-07
ENSG00000128534	NAA38	72.5188	51.9828	49.3243	-1.39506	-1.47024	0.663867	0.169503	0.000143574	0.000255279	0.000387051	0.000631916
ENSG00000121579	NAA50	48.3846	40.9545	39.5275	-1.18142	-1.22407	0.791852	0.216765	0.00712467	0.0089429	0.011787	0.0142894
ENSG00000121089	NACA3P	10.6258	15.9285	18.3947	1.49903	1.73113	0.859918	0.0666432	3.2e-05	7.5e-06	0.000105955	3.08206e-05
ENSG00000152620	NADK2	37.8301	31.895	27.0494	-1.18608	-1.39856	0.748313	0.382895	0.007227	5.09e-05	0.0119269	0.000156963
ENSG00000124357	NAGK	38.4202	51.9697	60.7299	1.35267	1.58068	0.879886	0.781555	4.94e-05	2.24e-06	0.000154355	1.13695e-05
ENSG00000105835	NAMPT	298.776	102.392	98.279	-2.91796	-3.04008	0.547504	0.46298	8.38e-12	5.08e-09	5.33942e-10	7.5917e-08
ENSG00000229644	NAMPTL	75.1705	33.018	30.7387	-2.27665	-2.44547	0.55332	0.235562	3.3e-10	3.61e-08	9.60463e-09	3.69124e-07
ENSG00000205531	NAP1L4	315.318	235.012	198.11	-1.34171	-1.59163	0.849452	0.936421	2.77e-08	5.47e-11	2.99554e-07	2.56816e-09
ENSG00000147813	NAPRT1	44.92	63.2618	71.3905	1.40832	1.58928	0.867057	0.342314	0.000140439	4.81e-05	0.000379902	0.000150136
ENSG00000141562	NARF	62.9705	72.0128	84.4094	1.1436	1.34046	0.425746	0.0780481	0.00965859	2.6e-05	0.0153077	8.99227e-05
ENSG00000134440	NARS	243.813	195.798	153.975	-1.24523	-1.58346	0.43159	0.771124	0.00029246	5.86e-08	0.000710798	5.65329e-07
ENSG00000132780	NASP	66.7155	57.2491	56.3852	-1.16535	-1.18321	0.730668	0.982415	0.0189291	0.0326525	0.0275173	0.0451224
ENSG00000158747	NBL1	25.5121	42.1558	56.0267	1.65239	2.19608	0.0590123	0.801454	6.89e-05	6.58e-06	0.000206919	2.77068e-05
ENSG00000149294	NCAM1	282.319	203.754	210.823	-1.38559	-1.33913	0.228857	0.878056	8.83e-05	0.00179691	0.000255891	0.00348016
ENSG00000025770	NCAPH2	18.1091	27.5913	38.419	1.52361	2.12153	0.622992	0.795436	0.0118683	0.000676	0.0182652	0.00147964
ENSG00000114503	NCBP2	55.2678	49.0185	45.9472	-1.12749	-1.20285	0.545699	0.760603	0.0094144	0.00117412	0.0149609	0.00238982
ENSG00000020129	NCDN	13.4523	21.0395	24.9602	1.56401	1.85546	0.036506	0.24102	5.65e-08	2.33e-08	5.38177e-07	2.61498e-07
ENSG00000144959	NCEH1	33.5562	25.445	19.6415	-1.31877	-1.70843	0.685187	0.734445	0.00283475	8.26e-06	0.00520274	3.33837e-05
ENSG00000158092	NCK1	28.5518	21.791	19.7256	-1.31025	-1.44745	0.699886	0.933987	0.00211885	0.000686943	0.00404797	0.00150009
ENSG00000061676	NCKAP1	154.676	132.037	118.123	-1.17145	-1.30945	0.432804	0.00490626	0.00924109	0.000476713	0.0147202	0.00108701
ENSG00000213672	NCKIPSD	28.1124	41.555	41.3455	1.47817	1.47072	0.733848	0.516372	0.00480306	0.0285179	0.00831305	0.0400374
ENSG00000115053	NCL	567.083	506.989	464.083	-1.11853	-1.22194	0.687001	0.527595	0.0187309	0.000726641	0.0272666	0.00157639
ENSG00000124151	NCOA3	18.8768	13.2236	11.1522	-1.42752	-1.69266	0.781872	0.988164	0.00113795	0.000220315	0.00233483	0.000553413
ENSG00000141027	NCOR1	51.9333	45.1093	41.0959	-1.15128	-1.26371	0.876338	0.505433	0.00188127	6.66e-05	0.00364429	0.000197383
ENSG00000072864	NDE1	10.6493	16.1604	18.2279	1.51751	1.71166	0.169093	0.777338	8.62e-06	1.6e-05	3.49469e-05	5.93834e-05
ENSG00000131507	NDFIP1	30.627	42.0023	46.4456	1.37142	1.51649	0.322675	0.438294	4.99e-08	3.16e-08	4.79182e-07	3.32154e-07
ENSG00000182636	NDN	24.0092	34.3997	37.756	1.43277	1.57256	0.357911	0.961986	1.1e-08	4.41e-09	1.47344e-07	6.78851e-08
ENSG00000104419	NDRG1	171.247	210.824	280.018	1.23111	1.63517	0.667265	0.241501	0.0131559	9.59e-06	0.0200291	3.82378e-05
ENSG00000165795	NDRG2	653.803	478.682	428.213	-1.36584	-1.52682	0.402831	0.39205	2.69e-09	5.71e-10	4.84049e-08	1.35739e-08
ENSG00000101079	NDRG3	40.1421	33.45	31.9076	-1.20006	-1.25807	0.375365	0.438189	0.00138097	0.00279409	0.0027743	0.00510769
ENSG00000174886	NDUFA11	579.354	647.386	669.396	1.11743	1.15542	0.967599	0.500455	0.0177036	0.014901	0.0259634	0.0223873
ENSG00000184752	NDUFA12	969.856	688.015	596.724	-1.40964	-1.6253	0.450656	0.27819	3.73e-06	8.04e-07	1.70251e-05	4.80354e-06
ENSG00000131495	NDUFA2	144.553	175.088	187.716	1.21124	1.29859	0.4661	0.0600438	0.00688705	0.00170083	0.0114259	0.00331907
ENSG00000189043	NDUFA4	1565.74	1972.32	1913.21	1.25967	1.22192	0.352682	0.0481208	0.00127416	0.0112793	0.00258061	0.017487
ENSG00000128609	NDUFA5	549.015	359.002	297.824	-1.52928	-1.84342	0.468067	0.302188	2.47e-08	1.53e-09	2.75134e-07	3.01399e-08
ENSG00000259918	NDUFA5P11	128.27	74.6227	56.8983	-1.71891	-2.25437	0.353679	0.174661	6.05e-09	1.14e-10	9.14287e-08	4.14372e-09
ENSG00000184983	NDUFA6	796.764	542.874	481.56	-1.46768	-1.65455	0.201982	0.565889	7.78e-10	8.02e-10	1.91056e-08	1.75816e-08
ENSG00000139180	NDUFA9	418.213	482.259	490.256	1.15314	1.17226	0.0307051	0.389181	0.00813618	0.00404242	0.0131828	0.00710386
ENSG00000004779	NDUFAB1	934.737	791.738	754.521	-1.18061	-1.23885	0.128028	0.13818	0.0126077	0.0311174	0.0193192	0.0432984
ENSG00000137806	NDUFAF1	80.805	53.1348	47.8136	-1.52075	-1.69	0.055592	0.565913	0.000780404	0.00334153	0.00168095	0.00599941
ENSG00000178057	NDUFAF3	89.5002	146.877	169.134	1.64108	1.88976	0.519305	0.497617	1.44e-13	1.01e-13	2.829e-11	2.27614e-11
ENSG00000123545	NDUFAF4	115.647	94.9502	92.7448	-1.21798	-1.24694	0.759219	0.0842367	0.00127095	0.00369631	0.00257521	0.0065632
ENSG00000156170	NDUFAF6	35.0881	29.2993	24.6698	-1.19758	-1.42231	0.288658	0.990658	0.000224864	2.44e-07	0.000566364	1.79699e-06
ENSG00000140990	NDUFB10	600.401	508.209	511.09	-1.18141	-1.17475	0.422096	0.298634	0.00111954	0.0158865	0.00230608	0.0237539
ENSG00000119013	NDUFB3	445.116	372.221	330.703	-1.19584	-1.34597	0.29177	0.0994442	0.00410974	0.000632197	0.00724389	0.00139242
ENSG00000136521	NDUFB5	510.829	786.414	853.499	1.53949	1.67081	0.238459	0.0153835	1.59e-10	1.86e-10	5.51239e-09	6.09258e-09
ENSG00000099795	NDUFB7	509.117	581.011	596.974	1.14121	1.17257	0.492793	0.617535	0.0108948	0.0090255	0.0169871	0.0143887
ENSG00000158864	NDUFS2	441.132	490.322	506.74	1.11151	1.14873	0.174789	0.567237	0.0347734	0.0116553	0.0471818	0.0180105
ENSG00000213619	NDUFS3	407.331	477.966	507.893	1.17341	1.24688	0.397461	0.979573	0.00303932	0.00066321	0.00554152	0.0014539
ENSG00000168653	NDUFS5	742.896	596.296	586.325	-1.24585	-1.26704	0.388161	0.69535	0.000722756	0.0057214	0.00156752	0.00960785
ENSG00000145494	NDUFS6	218.759	150.384	144.507	-1.45466	-1.51383	0.569729	0.275738	2.64e-06	3.45e-05	1.27537e-05	0.000114404
ENSG00000115286	NDUFS7	201.856	253.242	279.772	1.25457	1.386	0.369721	0.794101	0.000260575	1.75e-05	0.000643589	6.40643e-05
ENSG00000110717	NDUFS8	345.108	447.849	497.995	1.29771	1.44301	0.58654	0.981304	2.45e-06	1.45e-07	1.20456e-05	1.15877e-06
ENSG00000167792	NDUFV1	809.783	988.046	1011.47	1.22014	1.24906	0.119543	0.5294	0.000112391	0.000139073	0.000314122	0.000373113
ENSG00000178127	NDUFV2	428.796	330.093	331.721	-1.29901	-1.29264	0.677466	0.605386	0.000132158	0.00314049	0.000360605	0.005671
ENSG00000267809	NDUFV2P1	143.396	95.0172	78.6712	-1.50916	-1.82273	0.188347	0.553774	2.44e-08	1.41e-09	2.72621e-07	2.817e-08
ENSG00000078114	NEBL	889.637	416.869	314.625	-2.13409	-2.82761	0.824532	0.997407	2.9e-11	2.03e-12	1.45463e-09	2.00649e-10
ENSG00000129559	NEDD8	525.062	462.028	453.145	-1.13643	-1.15871	0.466019	0.835976	0.00111053	0.00156985	0.00229052	0.00309574
ENSG00000154328	NEIL2	8.62903	13.6691	15.6671	1.58408	1.81563	0.0616405	0.235757	1.11e-06	2.07e-06	6.21574e-06	1.06506e-05
ENSG00000117691	NENF	77.4219	111.331	129.467	1.43797	1.67223	0.838726	0.198575	1.79e-08	7.42e-10	2.13667e-07	1.66551e-08
ENSG00000132688	NES	115.082	181.072	195.444	1.57342	1.6983	0.0283854	0.974073	0.000195563	0.00201442	0.00050277	0.0038485
ENSG00000214357	NEURL1B	11.2398	17.6059	20.6243	1.5664	1.83494	0.305125	0.852152	0.000166359	2.24e-05	0.000438693	7.93222e-05
ENSG00000008441	NFIX	45.6455	57.5337	68.1189	1.26045	1.49235	0.102146	0.0496507	0.00832996	0.000933962	0.0134506	0.00195248
ENSG00000244005	NFS1	75.1967	64.8852	64.091	-1.15892	-1.17328	0.297465	0.0196467	0.000364465	0.00291602	0.00085854	0.00530991
ENSG00000169599	NFU1	202.04	170.113	155.047	-1.18769	-1.30309	0.953561	0.59279	0.0022434	0.00024767	0.00424293	0.000615787
ENSG00000120837	NFYB	91.9992	53.9295	43.0064	-1.70592	-2.1392	0.684915	0.0190339	1.02e-09	2.55e-11	2.3575e-08	1.36826e-09
ENSG00000151092	NGLY1	45.485	32.536	29.1099	-1.39799	-1.56253	0.409443	0.420347	1.77e-08	2.21e-09	2.12355e-07	3.978e-08
ENSG00000145912	NHP2	103.48	78.5672	82.7422	-1.31708	-1.25063	0.939679	0.295313	1.21e-05	0.00266927	4.66107e-05	0.00491405
ENSG00000100138	NHP2L1	324.277	268.901	278.059	-1.20593	-1.16622	0.133466	0.457641	0.000177057	0.0288379	0.000462763	0.0404261
ENSG00000155438	NIFK	45.3981	37.2822	34.2198	-1.21769	-1.32666	0.88949	0.515615	0.0159872	0.00749354	0.0237716	0.0122302
ENSG00000101004	NINL	14.6297	8.54392	7.77675	-1.7123	-1.88121	0.602833	0.340172	0.00031113	0.00118745	0.000749989	0.00241433
ENSG00000010322	NISCH	32.8741	43.17	47.2437	1.31319	1.43711	0.534361	0.974799	0.000619983	0.000485161	0.00137176	0.0011044
ENSG00000114021	NIT2	29.9314	41.3867	42.401	1.38272	1.41661	0.958456	0.0236575	3.35e-09	1.26e-07	5.78581e-08	1.05168e-06
ENSG00000197885	NKIRAS1	37.5848	24.7968	21.2489	-1.51571	-1.76878	0.676435	0.818812	8.73e-12	7.49e-13	5.48826e-10	1.05497e-10
ENSG00000103024	NME3	19.1362	33.1624	40.9798	1.73297	2.14148	0.307388	0.0175131	3.02e-09	2.94e-10	5.29342e-08	8.67223e-09
ENSG00000103202	NME4	51.8759	69.2581	79.2615	1.33507	1.52791	0.0755933	0.802921	8.12e-06	1.65e-06	3.31479e-05	8.76991e-06
ENSG00000077009	NMRK2	703.038	1007.02	1101.58	1.43238	1.56689	0.395176	0.234746	0.00956783	0.0180472	0.0151791	0.02655
ENSG00000136448	NMT1	119.626	65.8936	61.1293	-1.81544	-1.95693	0.381647	0.0379854	2.44e-10	8.85e-09	7.77338e-09	1.19571e-07
ENSG00000112992	NNT	283.111	335.828	333.912	1.18621	1.17944	0.62663	0.016333	0.00717995	0.0231051	0.0118659	0.0331485
ENSG00000140939	NOL3	82.9026	108.632	124.989	1.31036	1.50766	0.869541	0.124942	0.000202666	1.05e-05	0.000516245	4.11384e-05
ENSG00000101361	NOP56	61.7228	77.5662	92.428	1.25669	1.49747	0.468065	0.719252	0.00171286	3.53e-05	0.00336365	0.000116236
ENSG00000204301	NOTCH4	37.7163	44.9126	48.0409	1.1908	1.27374	0.204499	0.881003	0.0309206	0.00807862	0.0425417	0.0130715
ENSG00000107281	NPDC1	101.117	148.706	182.398	1.47063	1.80383	0.724039	0.759099	1.35e-08	7.3e-11	1.7344e-07	3.11577e-09
ENSG00000182446	NPLOC4	146.742	102.517	95.64	-1.43139	-1.53431	0.758572	0.175464	2.39e-07	7.85e-07	1.74982e-06	4.71e-06
ENSG00000175206	NPPA	103.437	1876.58	1154.06	18.1422	11.157	0.0147159	0.23543	7.65e-07	0.00170136	4.61841e-06	0.00331907
ENSG00000120937	NPPB	45.2741	682.081	1015.34	15.0656	22.4264	0.0139462	0.202814	2e-07	5.35e-06	1.51122e-06	2.33839e-05
ENSG00000103148	NPRL3	16.5025	22.8099	22.3253	1.38221	1.35284	0.566782	0.359549	1.85e-06	0.000377246	9.49157e-06	0.000888547
ENSG00000156642	NPTN	314.849	248.467	235.385	-1.26716	-1.33759	0.916007	0.989772	8.21e-07	1.2e-06	4.84482e-06	6.68063e-06
ENSG00000181019	NQO1	42.2849	12.6978	16.2182	-3.3301	-2.60725	0.546965	0.556484	2.81e-17	5.44e-10	2.64983e-14	1.32108e-08
ENSG00000126368	NR1D1	10.968	17.4515	20.8561	1.59113	1.90154	0.0586554	0.175312	0.0234246	0.035186	0.0331872	0.0481394
ENSG00000131408	NR1H2	39.3338	46.4038	54.52	1.17974	1.38608	0.158944	0.531964	0.017957	0.000775748	0.0262615	0.00166943
ENSG00000185189	NRBP2	23.8188	30.833	32.7396	1.29448	1.37453	0.0823561	0.370485	2.83e-05	0.000129047	9.53104e-05	0.000350555
ENSG00000088833	NSFL1C	91.5383	81.9485	78.0072	-1.11702	-1.17346	0.81638	0.0235027	0.00789019	0.00215542	0.0128505	0.00408601
ENSG00000035681	NSMAF	52.9092	33.4946	29.8288	-1.57963	-1.77376	0.34199	0.482781	6.41e-12	2.91e-12	4.67873e-10	2.69693e-10
ENSG00000106133	NSUN5P2	11.2043	17.5904	20.0535	1.56998	1.78981	0.264572	0.132611	2.63e-08	2.61e-08	2.89055e-07	2.86642e-07
ENSG00000168268	NT5DC2	203.383	144.981	145.727	-1.40282	-1.39564	0.18237	0.611881	1.29e-05	0.000172419	4.90908e-05	0.000448688
ENSG00000157045	NTAN1	85.0008	47.1794	45.4583	-1.80165	-1.86986	0.160792	0.0818259	3e-08	3.23e-07	3.17865e-07	2.24664e-06
ENSG00000013374	NUB1	62.8477	52.2205	46.4266	-1.20351	-1.3537	0.902514	0.20618	0.00230449	8.32e-05	0.00433932	0.000238428
ENSG00000095906	NUBP2	20.435	26.8748	32.0081	1.31514	1.56634	0.960122	0.37104	7.25e-06	1.99e-08	2.99857e-05	2.29277e-07
ENSG00000104805	NUCB1	172.163	204.58	234.611	1.18829	1.36273	0.764535	0.458968	0.00154465	2.03e-05	0.00307041	7.308e-05
ENSG00000069275	NUCKS1	632.816	447.068	343.662	-1.41548	-1.84139	0.0529816	0.146002	6.19e-09	4.41e-14	9.28032e-08	1.38033e-11
ENSG00000168101	NUDT16L1	25.7393	33.9985	39.9219	1.32088	1.55101	0.932941	0.0574191	0.000514782	1.46e-05	0.00116636	5.5021e-05
ENSG00000149761	NUDT22	54.4075	63.9746	70.9544	1.17584	1.30413	0.577472	0.362262	0.00338416	0.000250085	0.00610418	0.000620969
ENSG00000173598	NUDT4	35.625	22.6752	21.2097	-1.5711	-1.67966	0.772302	0.0744279	2.38e-05	9.47e-05	8.18505e-05	0.000267171
ENSG00000177144	NUDT4P1	319.947	163.649	144.226	-1.95509	-2.21838	0.665984	0.303638	7.6e-09	5.44e-08	1.1021e-07	5.2843e-07
ENSG00000165609	NUDT5	21.302	13.8471	13.9551	-1.53837	-1.52647	0.404807	0.16627	1.36e-07	7.58e-06	1.09427e-06	3.11039e-05
ENSG00000108256	NUFIP2	23.3336	13.6734	12.2944	-1.70649	-1.89791	0.52754	0.671068	5.22e-09	3.2e-08	8.19251e-08	3.34486e-07
ENSG00000133961	NUMB	38.9221	31.507	32.1707	-1.23535	-1.20986	0.752596	0.737909	0.000288689	0.00607003	0.000701995	0.0101299
ENSG00000095319	NUP188	10.9022	16.9509	19.4952	1.55481	1.78818	0.481872	0.135592	8.52e-06	7.47e-06	3.4601e-05	3.07421e-05
ENSG00000126883	NUP214	27.7155	38.719	35.4109	1.39702	1.27766	0.298445	0.5146	2.78e-05	0.00571859	9.37604e-05	0.009606
ENSG00000125450	NUP85	44.8085	57.891	72.4874	1.29197	1.61772	0.904149	0.833824	0.000314982	3.39e-07	0.000758111	2.33202e-06
ENSG00000108559	NUP88	80.3326	59.8872	55.4485	-1.3414	-1.44878	0.576187	0.135827	2.78e-05	3.35e-05	9.37604e-05	0.000111482
ENSG00000102900	NUP93	26.0435	31.4466	38.4616	1.20747	1.47682	0.565216	0.526265	0.00289594	6.27e-06	0.00530678	2.67008e-05
ENSG00000176046	NUPR1	90.8935	70.286	63.7439	-1.29319	-1.42592	0.0431422	0.516351	0.0339941	0.00637513	0.0462864	0.0105795
ENSG00000167693	NXN	22.3283	12.9975	14.894	-1.71789	-1.49915	0.041179	0.877861	2.38e-06	0.0109415	1.17382e-05	0.01701
ENSG00000104904	OAZ1	556.449	640.095	730.564	1.15032	1.3129	0.85135	0.182817	0.00406229	1.92e-05	0.0071683	6.96093e-05
ENSG00000180304	OAZ2	129.808	166.088	189.613	1.27948	1.46071	0.943047	0.0843667	0.000104228	3.15e-06	0.000295156	1.49765e-05
ENSG00000107960	OBFC1	42.5217	34.7785	32.0746	-1.22264	-1.32571	0.142247	0.667576	9.02e-05	5.42e-06	0.000260756	2.36715e-05
ENSG00000109180	OCIAD1	196.619	236.109	234.302	1.20084	1.19165	0.821284	0.0273299	0.000180791	0.00327642	0.000470298	0.00589756
ENSG00000145247	OCIAD2	85.262	58.8082	61.9309	-1.44983	-1.37673	0.24012	0.833378	0.000689658	0.033128	0.00150265	0.0456899
ENSG00000115758	ODC1	41.3634	75.4438	69.5429	1.82393	1.68126	0.906641	0.0972444	3.05e-12	1.38e-07	2.56799e-10	1.1268e-06
ENSG00000177989	ODF3B	14.0061	28.5236	34.1974	2.03651	2.4416	0.143313	0.440797	8.87e-07	2.48e-06	5.1696e-06	1.23758e-05
ENSG00000106809	OGN	9.58454	34.3532	36.4851	3.58423	3.80666	0.209824	0.636504	9.21e-08	1.01e-05	7.9243e-07	3.98762e-05
ENSG00000138430	OLA1	124.496	85.1042	75.8086	-1.46287	-1.64225	0.125564	0.0691434	2.25e-10	2.33e-10	7.26627e-09	7.25261e-09
ENSG00000116774	OLFML3	9.63946	17.5924	20.4912	1.82504	2.12576	0.174674	0.48703	5.99e-05	0.00014463	0.00018292	0.000386183
ENSG00000162600	OMA1	118.583	84.5974	65.706	-1.40174	-1.80476	0.950984	0.566714	0.000144539	4.25e-07	0.000389429	2.80709e-06
ENSG00000123240	OPTN	170.64	117.66	123.128	-1.45029	-1.38588	0.560081	0.257832	1.17e-06	0.000626391	6.47482e-06	0.00138287
ENSG00000115942	ORC2	35.5749	25.8604	20.4946	-1.37565	-1.73582	0.149389	0.636747	8.04e-05	8.62e-08	0.000235311	7.85843e-07
ENSG00000172057	ORMDL3	121.265	169.125	182.451	1.39467	1.50456	0.524475	0.18348	1.16e-06	3.77e-06	6.43459e-06	1.74386e-05
ENSG00000110048	OSBP	40.847	33.3075	28.6801	-1.22636	-1.42423	0.665752	0.753499	2.34e-05	5.3e-08	8.07694e-05	5.16612e-07
ENSG00000141447	OSBPL1A	145.965	97.0881	79.0497	-1.50342	-1.84649	0.486287	0.145743	1.73e-13	1.28e-16	3.13729e-11	1.80288e-13
ENSG00000021762	OSBPL5	15.4724	20.5259	24.6094	1.32661	1.59053	0.345246	0.807197	0.000217003	1.3e-06	0.000548616	7.1386e-06
ENSG00000092094	OSGEP	45.6646	52.6388	54.0935	1.15273	1.18458	0.400665	0.170404	0.00256314	0.002716	0.00477487	0.00498759
ENSG00000167770	OTUB1	48.9403	56.2792	63.5701	1.14996	1.29893	0.806985	0.4282	0.00179105	1.21e-05	0.00349248	4.65652e-05
ENSG00000165312	OTUD1	7.75923	22.3166	34.9755	2.87614	4.50761	0.437963	0.200306	1.38e-05	6.57e-07	5.20536e-05	4.08558e-06
ENSG00000262664	OVCA2	10.6278	16.4138	20.7955	1.54442	1.95671	0.402691	0.136843	2.83e-06	4.39e-08	1.35055e-05	4.36983e-07
ENSG00000155463	OXA1L	115.636	142.767	155.488	1.23463	1.34463	0.232321	0.434964	8.96e-06	4.24e-07	3.60772e-05	2.80377e-06
ENSG00000178467	P4HTM	22.5619	33.7397	40.2063	1.49543	1.78205	0.847195	0.799742	3.37e-07	1.2e-08	2.31626e-06	1.53655e-07
ENSG00000230457	PA2G4P4	24.3498	18.3635	18.6884	-1.32599	-1.30293	0.827585	0.0130454	1.52e-07	3.46e-05	1.20047e-06	0.000114601
ENSG00000175115	PACS1	30.8186	40.1426	45.6238	1.30255	1.4804	0.130073	0.167292	0.0130819	0.00793252	0.0199293	0.0128573
ENSG00000165912	PACSIN3	228.669	287.57	320.562	1.25758	1.40186	0.0331014	0.413239	0.000790161	0.000561426	0.00169886	0.0012617
ENSG00000007168	PAFAH1B1	76.4184	66.0348	62.7991	-1.15724	-1.21687	0.445461	0.692121	0.0048236	0.00154627	0.00833426	0.0030578
ENSG00000172239	PAIP1	198.18	172.271	163.349	-1.1504	-1.21323	0.503874	0.74383	0.00130035	0.000799047	0.00262914	0.00171498
ENSG00000124374	PAIP2B	42.3378	31.0397	22.9589	-1.36399	-1.84407	0.271933	0.383629	0.00149296	8.56e-06	0.00297518	3.44972e-05
ENSG00000129116	PALLD	679.949	347.146	320.48	-1.95868	-2.12166	0.909638	0.36091	1.01e-11	3.64e-10	6.16577e-10	1.00038e-08
ENSG00000157881	PANK4	44.4005	36.57	38.0512	-1.21412	-1.16686	0.0881458	0.306013	6.71e-05	0.0260074	0.000202287	0.0369082
ENSG00000164329	PAPD4	25.5391	32.8058	31.428	1.28453	1.23058	0.425062	0.523587	0.000914714	0.0364639	0.00192539	0.0496826
ENSG00000148498	PARD3	36.8331	23.6371	18.8548	-1.55827	-1.95351	0.539846	0.840682	1.4e-09	1e-11	2.97342e-08	6.69452e-10
ENSG00000143799	PARP1	176.77	130.421	128.127	-1.35538	-1.37965	0.889184	0.154773	1.18e-07	3.91e-06	9.69286e-07	1.79681e-05
ENSG00000137817	PARP6	104.318	77.4892	78.387	-1.34622	-1.3308	0.387053	0.332241	3.15e-08	2.01e-05	3.29318e-07	7.2499e-05
ENSG00000177425	PAWR	17.878	9.64474	10.4554	-1.85365	-1.70993	0.930043	0.863969	5.22e-07	0.00025543	3.32599e-06	0.000632013
ENSG00000169564	PCBP1	103.245	136.088	170.526	1.31811	1.65167	0.966084	0.792233	1.78e-07	6.87e-12	1.37811e-06	5.04171e-10
ENSG00000197111	PCBP2	185.54	246.162	278.817	1.32673	1.50273	0.453081	0.855165	8.77e-08	5.24e-09	7.65751e-07	7.8101e-08
ENSG00000090097	PCBP4	58.2098	67.3075	72.9982	1.15629	1.25405	0.681138	0.68646	0.019417	0.00332251	0.0281436	0.00597099
ENSG00000175198	PCCA	66.7803	55.1928	51.4472	-1.20995	-1.29803	0.117013	0.578424	0.000170021	0.000170295	0.000446104	0.000444186
ENSG00000114054	PCCB	105.25	137.717	134.6	1.30847	1.27887	0.351771	0.68306	9.57e-05	0.00175984	0.000274301	0.00341777
ENSG00000056661	PCGF2	30.5834	41.8658	47.1661	1.3689	1.54221	0.369141	0.818169	2.07e-08	3.64e-09	2.38632e-07	5.76061e-08
ENSG00000126226	PCID2	75.5996	69.4512	67.8201	-1.08853	-1.11471	0.142281	0.822754	0.0340185	0.0139333	0.046304	0.0210682
ENSG00000100982	PCIF1	12.1687	18.1169	21.0191	1.4888	1.7273	0.483853	0.481792	9.57e-09	1.59e-09	1.34293e-07	3.11044e-08
ENSG00000168300	PCMTD1	69.7207	49.0533	40.0142	-1.42133	-1.7424	0.184802	0.0125997	2.96e-06	9.62e-09	1.40124e-05	1.27828e-07
ENSG00000132646	PCNA	33.4653	26.9972	26.6154	-1.23958	-1.25737	0.878391	0.593915	9.35e-05	0.00088502	0.000268813	0.00187123
ENSG00000100731	PCNX	32.5039	25.4095	22.2196	-1.2792	-1.46284	0.7637	0.610448	0.00206489	0.000179569	0.00394967	0.000465208
ENSG00000126773	PCNXL4	24.2755	39.7925	37.0996	1.6392	1.52827	0.686199	0.634088	1e-07	0.000146089	8.41964e-07	0.000389709
ENSG00000163710	PCOLCE2	136.114	253.354	222.743	1.86134	1.63645	0.110538	0.979631	6.75e-06	0.00743305	2.81151e-05	0.012142
ENSG00000116005	PCYOX1	39.5889	30.5377	27.4179	-1.2964	-1.44391	0.236991	0.130364	0.000615509	7.1e-05	0.00136314	0.000209431
ENSG00000161217	PCYT1A	104.008	67.8437	63.0308	-1.53306	-1.65012	0.555369	0.589535	7.93e-10	3.52e-09	1.91743e-08	5.65005e-08
ENSG00000106244	PDAP1	152.404	120.462	114.065	-1.26516	-1.33611	0.806379	0.151935	6.31e-07	6.32e-07	3.8942e-06	3.94755e-06
ENSG00000114209	PDCD10	67.0943	56.7333	49.2669	-1.18263	-1.36185	0.468868	0.270566	0.0278022	0.00325633	0.0387604	0.00586514
ENSG00000105185	PDCD5	139.845	114.675	116.447	-1.21949	-1.20094	0.594336	0.453268	0.000354698	0.010689	0.000840825	0.0166727
ENSG00000249915	PDCD6	42.4127	48.303	51.9292	1.13888	1.22438	0.667843	0.645039	0.0228582	0.00734536	0.0324824	0.0120092
ENSG00000170248	PDCD6IP	123.189	94.2462	88.1322	-1.3071	-1.39777	0.578492	0.44396	8.88e-05	5.65e-05	0.000257182	0.000172065
ENSG00000177225	PDDC1	34.5879	44.5617	47.6799	1.28836	1.37851	0.430324	0.132774	3.28e-06	4.37e-06	1.52969e-05	1.98874e-05
ENSG00000170962	PDGFD	13.7602	21.0013	21.1189	1.52623	1.53478	0.342202	0.443759	0.0007985	0.00992667	0.00171367	0.0156746
ENSG00000168291	PDHB	287.135	248.601	229.564	-1.155	-1.25078	0.160202	0.495097	0.000695137	0.000151021	0.0015104	0.000400778
ENSG00000143870	PDIA6	142.986	119.292	123.91	-1.19861	-1.15394	0.448391	0.900359	0.00205164	0.0316149	0.00392912	0.0438607
ENSG00000107438	PDLIM1	442.619	573.515	604.129	1.29573	1.3649	0.60002	0.184172	4.13e-05	6.43e-05	0.00013202	0.000191878
ENSG00000120913	PDLIM2	8.47708	13.8554	19.0372	1.63445	2.24572	0.107347	0.895049	0.00194729	0.000207211	0.00375366	0.000526105
ENSG00000154553	PDLIM3	256.79	391.676	381.049	1.52528	1.4839	0.940521	0.265959	0.00132816	0.0171616	0.00268034	0.0254041
ENSG00000163110	PDLIM5	563.099	712.777	779.742	1.26581	1.38473	0.635351	0.451112	0.0017574	0.000413194	0.00343395	0.000956424
ENSG00000196923	PDLIM7	54.3978	86.5515	107.402	1.59108	1.97439	0.0125737	0.297482	0.000384462	0.000293928	0.000901411	0.00071564
ENSG00000164951	PDP1	51.8018	37.9489	35.6895	-1.36504	-1.45146	0.40825	0.234286	0.00786714	0.00764368	0.0128174	0.0124418
ENSG00000121892	PDS5A	22.6989	17.3824	15.4425	-1.30585	-1.4699	0.455824	0.682739	0.000258514	2.25e-05	0.000640574	7.96263e-05
ENSG00000121440	PDZRN3	177.714	94.6788	80.5761	-1.87701	-2.20554	0.838787	0.161312	8.2e-13	8.81e-13	1.01745e-10	1.15881e-10
ENSG00000089220	PEBP1	407.127	457.344	470.877	1.12334	1.15659	0.590588	0.169491	0.00175381	0.00149124	0.00343006	0.00295833
ENSG00000270532	PEBP1P2	148.884	125.647	115.542	-1.18494	-1.28857	0.404194	0.292142	0.00143092	0.000317561	0.00286365	0.000764263
ENSG00000134020	PEBP4	293.799	180.564	146.436	-1.62712	-2.00633	0.0713444	0.904939	0.00181406	0.00196253	0.00353004	0.00375956
ENSG00000162517	PEF1	45.9622	60.0201	65.3518	1.30586	1.42186	0.34631	0.387735	2.84e-07	2.43e-07	1.99562e-06	1.79431e-06
ENSG00000141456	PELP1	19.666	29.2367	34.2876	1.48666	1.74349	0.834976	0.634642	4.84e-09	2.66e-10	7.6837e-08	8.05723e-09
ENSG00000112378	PERP	45.4402	52.9844	54.7115	1.16603	1.20403	0.167426	0.394284	0.0119369	0.0305558	0.018357	0.0426012
ENSG00000059691	PET112	177.91	132.503	124.185	-1.34269	-1.43262	0.182309	0.0401819	3.47e-07	2.91e-06	2.3609e-06	1.41092e-05
ENSG00000131779	PEX11B	20.5202	26.37	28.6999	1.28507	1.39862	0.829449	0.598697	1.19e-06	4.08e-07	6.55473e-06	2.72032e-06
ENSG00000121680	PEX16	20.4982	27.5584	29.6142	1.34443	1.44472	0.658521	0.721093	0.000343099	0.00055641	0.000817026	0.00125292
ENSG00000164751	PEX2	67.9642	53.4491	46.3328	-1.27157	-1.46687	0.444915	0.606461	1.59e-06	3.82e-09	8.35769e-06	6.02854e-08
ENSG00000034693	PEX3	23.5151	29.1083	29.0885	1.23785	1.23701	0.936181	0.121275	6.55e-05	0.00107137	0.000197716	0.00220456
ENSG00000123349	PFDN5	382.855	448.209	485.116	1.1707	1.2671	0.892884	0.365287	0.00593784	0.00145553	0.0100275	0.00289258
ENSG00000204220	PFDN6	68.7171	57.6371	55.1251	-1.19224	-1.24657	0.643953	0.450546	0.00745743	0.00941099	0.0122387	0.0149525
ENSG00000141959	PFKL	20.3419	28.9417	41.6914	1.42276	2.04953	0.232243	0.672126	0.0279684	0.0012281	0.0389459	0.00248621
ENSG00000067057	PFKP	129.963	166.619	187.832	1.28205	1.44528	0.899098	0.803486	0.000364017	3.46e-05	0.00085817	0.000114601
ENSG00000164708	PGAM2	844.363	614.924	622.223	-1.37312	-1.35701	0.215078	0.540624	9.6e-05	0.00537777	0.000274827	0.00909314
ENSG00000148985	PGAP2	19.2558	28.573	29.5016	1.48387	1.53209	0.354936	0.139294	1.22e-05	4.88e-05	4.69576e-05	0.000151816
ENSG00000161395	PGAP3	12.1515	17.6817	17.9493	1.4551	1.47712	0.848495	0.729031	2.67e-10	5.36e-08	8.28227e-09	5.21559e-07
ENSG00000142657	PGD	31.1878	21.4222	24.1008	-1.45586	-1.29405	0.96504	0.184551	1.45e-07	0.00157756	1.15291e-06	0.00310987
ENSG00000154330	PGM5	96.7921	117.534	119.404	1.2143	1.23361	0.146826	0.179779	0.000501426	0.00692954	0.00113993	0.0113922
ENSG00000164040	PGRMC2	87.0964	72.5708	72.1564	-1.20016	-1.20705	0.341691	0.956365	0.000903689	0.00313653	0.00190388	0.00566748
ENSG00000112137	PHACTR1	36.6748	24.6009	24.6318	-1.49079	-1.48892	0.303351	0.759903	0.00351645	0.0354549	0.006309	0.0484837
ENSG00000112511	PHF1	56.1848	70.9609	87.1457	1.26299	1.55105	0.258351	0.716612	0.00294221	4.46e-05	0.00537747	0.000141008
ENSG00000129292	PHF20L1	37.7317	25.5598	20.8339	-1.47621	-1.81107	0.573127	0.708227	1.23e-05	2.03e-07	4.70353e-05	1.54138e-06
ENSG00000135365	PHF21A	48.9957	39.8961	34.9938	-1.22808	-1.40012	0.67117	0.755587	0.0024149	8.06e-05	0.00452374	0.000232991
ENSG00000044446	PHKA2	76.0395	52.7254	48.3924	-1.44218	-1.57131	0.124584	0.234012	2.44e-07	1.24e-06	1.7754e-06	6.88292e-06
ENSG00000174307	PHLDA3	24.7388	34.2611	39.9393	1.38492	1.61444	0.249265	0.405875	0.000182378	3.73e-05	0.000473781	0.000121614
ENSG00000019144	PHLDB1	60.2207	88.7805	102.014	1.47425	1.694	0.065624	0.432731	1.31e-05	1.26e-05	4.98117e-05	4.82586e-05
ENSG00000144824	PHLDB2	47.1776	79.2374	80.0247	1.67956	1.69624	0.60348	0.585095	2.05e-05	0.000548329	7.24026e-05	0.0012367
ENSG00000054148	PHPT1	211.761	247.772	275.336	1.17005	1.30022	0.994213	0.0509706	0.00544943	0.000228045	0.00928589	0.000571025
ENSG00000175309	PHYKPL	63.4744	77.1458	79.8577	1.21538	1.25811	0.440958	0.487182	0.000131994	0.000503532	0.000360377	0.00114207
ENSG00000164530	PI16	7.71597	65.4462	72.8752	8.48191	9.44472	0.0340607	0.868626	1.22e-11	1.17e-08	7.1016e-10	1.50497e-07
ENSG00000143393	PI4KB	61.3864	70.1223	77.3055	1.14231	1.25933	0.994628	0.0357856	0.00982981	0.000710296	0.015532	0.0015445
ENSG00000103335	PIEZO1	28.7239	36.4039	48.0199	1.26737	1.67178	0.73732	0.52323	0.00784541	1.08e-05	0.0127864	4.21088e-05
ENSG00000174227	PIGG	16.1335	21.6293	22.5835	1.34064	1.39978	0.369877	0.717647	6.12e-05	0.000431304	0.000186407	0.000993851
ENSG00000142892	PIGK	34.7269	29.4639	25.5675	-1.17863	-1.35825	0.68057	0.132808	0.0197854	0.000729362	0.0285984	0.00158047
ENSG00000007541	PIGQ	16.8725	24.2499	31.0623	1.43724	1.841	0.833323	0.325763	0.00120011	2.49e-05	0.0024476	8.64899e-05
ENSG00000255072	PIGY	178.991	208.382	210.914	1.1642	1.17835	0.265958	9.13e-05	0.0072706	0.0269697	0.0119738	0.0380725
ENSG00000078142	PIK3C3	33.5965	39.8814	40.2291	1.18707	1.19742	0.851185	0.36572	0.00790551	0.0209438	0.0128672	0.030357
ENSG00000051382	PIK3CB	35.5852	23.2113	18.1498	-1.5331	-1.96064	0.830624	0.981577	5.65e-10	3.86e-13	1.47999e-08	6.59007e-11
ENSG00000100100	PIK3IP1	21.4764	36.4169	32.6277	1.69567	1.51923	0.735081	0.327363	0.000100607	0.0144911	0.00028645	0.0218413
ENSG00000121716	PILRB	16.323	27.9853	30.9422	1.71446	1.89561	0.776219	0.159815	1.64e-06	7.34e-06	8.55376e-06	3.02956e-05
ENSG00000127445	PIN1	66.8523	81.4982	90.1951	1.21908	1.34917	0.645827	0.857674	0.000264518	1.24e-05	0.000652302	4.76546e-05
ENSG00000227973	PIN4P1	34.87	26.854	20.0216	-1.2985	-1.74162	0.68698	0.200432	0.00474508	7.51e-06	0.00823144	3.08392e-05
ENSG00000141720	PIP4K2B	46.3063	39.3725	37.1431	-1.17611	-1.2467	0.382104	0.555777	0.00345544	0.000984558	0.00621828	0.00204535
ENSG00000107242	PIP5K1B	46.2729	30.5066	27.7304	-1.51682	-1.66867	0.0837529	0.289273	1.28e-07	1.28e-06	1.0352e-06	7.06319e-06
ENSG00000087842	PIR	25.7613	16.8557	16.3571	-1.52834	-1.57494	0.129047	0.768177	3.44e-06	1.56e-05	1.59172e-05	5.8167e-05
ENSG00000174238	PITPNA	67.3531	51.7268	50.8212	-1.30209	-1.32529	0.831139	0.14403	7.62e-09	3.78e-07	1.1021e-07	2.54439e-06
ENSG00000110697	PITPNM1	46.7316	32.5815	34.5591	-1.4343	-1.35222	0.374081	0.293335	1.32e-05	0.0040181	5.00708e-05	0.00706774
ENSG00000008710	PKD1	115.884	157.563	185.52	1.35967	1.60091	0.0178605	0.666393	1.57e-06	1.3e-07	8.26177e-06	1.07551e-06
ENSG00000067225	PKM	1367.66	1056.9	1066.17	-1.29404	-1.28279	0.0187326	0.539553	1.5e-08	3.84e-05	1.86118e-07	0.000124623
ENSG00000057294	PKP2	578.378	433.101	396.713	-1.33543	-1.45793	0.618039	0.0661302	0.00015607	8.13e-05	0.000415277	0.000234174
ENSG00000144283	PKP4	31.773	25.715	25.5278	-1.23558	-1.24465	0.977827	0.884609	0.00279731	0.012843	0.00513804	0.0195772
ENSG00000123739	PLA2G12A	141.094	91.9463	68.1256	-1.53453	-2.07109	0.576704	0.114914	1.2e-08	3.25e-12	1.57167e-07	2.86102e-10
ENSG00000188257	PLA2G2A	102.319	14.6295	22.3283	-6.994	-4.58247	0.626717	0.609271	2.86e-08	0.000117527	3.05088e-07	0.000322213
ENSG00000105499	PLA2G4C	103.668	144.07	144.374	1.38972	1.39265	0.259234	0.332375	1.73e-05	0.000824905	6.29394e-05	0.00176176
ENSG00000184381	PLA2G6	19.6982	26.311	25.3435	1.33571	1.28659	0.122388	0.91109	0.000358309	0.00410966	0.00084768	0.00719957
ENSG00000137055	PLAA	58.5423	47.7765	42.5946	-1.22534	-1.37441	0.16134	0.696787	3.72e-05	2.37e-06	0.000120714	1.19113e-05
ENSG00000189129	PLAC9	21.7559	41.702	60.731	1.91681	2.79147	0.169801	0.387003	2.05e-06	3e-08	1.0371e-05	3.19509e-07
ENSG00000118495	PLAGL1	13.7892	20.5284	21.9537	1.48873	1.5921	0.566846	0.873671	0.00035644	0.00119003	0.000843905	0.00241869
ENSG00000161714	PLCD3	189.448	107.552	102.378	-1.76146	-1.85048	0.608587	0.366634	6.14e-10	2.15e-08	1.59066e-08	2.43724e-07
ENSG00000124181	PLCG1	55.7701	77.4187	88.643	1.38818	1.58944	0.665128	0.401601	3.4e-05	2.77e-06	0.000111792	1.35353e-05
ENSG00000154822	PLCL2	23.9745	18.0298	17.4677	-1.32971	-1.3725	0.865103	0.0274492	0.00158823	0.00540362	0.00314775	0.00913411
ENSG00000182836	PLCXD3	64.3387	41.4175	31.5859	-1.55342	-2.03695	0.679693	0.546543	0.000166923	4.98e-06	0.000439443	2.20403e-05
ENSG00000075651	PLD1	39.4284	30.2414	23.8801	-1.30379	-1.6511	0.174687	0.0591987	0.000188515	7.72e-07	0.000487842	4.66679e-06
ENSG00000105223	PLD3	213.966	258.455	304.298	1.20792	1.42218	0.740984	0.951876	0.00308475	3.26e-05	0.00561567	0.000109261
ENSG00000169499	PLEKHA2	17.7749	27.137	33.3301	1.5267	1.87513	0.217421	0.9581	0.0168941	0.0100628	0.0248925	0.0158539
ENSG00000105559	PLEKHA4	19.0638	25.2976	35.5795	1.327	1.86634	0.0161482	0.894485	0.0211859	0.000491012	0.0302793	0.00111597
ENSG00000021300	PLEKHB1	10.3057	19.457	20.1112	1.88799	1.95146	0.012707	0.980223	2.38e-06	0.000286875	1.17382e-05	0.000701499
ENSG00000090924	PLEKHG2	21.4599	34.0919	53.0083	1.58863	2.4701	0.425831	0.324924	0.00201212	7.15e-06	0.00385971	2.96854e-05
ENSG00000107020	PLGRKT	68.365	53.1325	47.5491	-1.28669	-1.43778	0.443018	0.285413	6.69e-05	1.69e-05	0.000201813	6.22318e-05
ENSG00000214456	PLIN5	81.1035	60.6133	56.6508	-1.33805	-1.43164	0.898896	0.51707	0.00468088	0.00559052	0.00812904	0.00941614
ENSG00000152952	PLOD2	23.4109	15.262	15.8213	-1.53393	-1.47971	0.549361	0.398022	2.5e-05	0.000902839	8.51698e-05	0.00190082
ENSG00000130300	PLVAP	15.0001	39.8699	60.6774	2.65798	4.04514	0.0344479	0.970653	4.43e-05	1.9e-05	0.000140278	6.89285e-05
ENSG00000161381	PLXDC1	40.0084	60.5916	67.8781	1.51447	1.6966	0.84453	0.951417	0.00030801	0.000296175	0.000744371	0.000720488
ENSG00000164050	PLXNB1	72.8216	58.1217	59.4614	-1.25292	-1.22469	0.86196	0.783304	0.00304706	0.0276269	0.00555349	0.0389223
ENSG00000140464	PML	12.8942	19.6444	25.1556	1.5235	1.95092	0.808038	0.437236	5.71e-08	5.71e-11	5.42795e-07	2.6369e-09
ENSG00000109099	PMP22	238.11	171.294	168.39	-1.39007	-1.41404	0.309805	0.917316	2.16e-06	2.09e-05	1.07886e-05	7.4905e-05
ENSG00000163344	PMVK	60.4727	47.6063	49.2733	-1.27027	-1.22729	0.0794647	0.18193	3.85e-06	0.00380352	1.74714e-05	0.00672811
ENSG00000127838	PNKD	50.283	60.2414	62.9742	1.19805	1.25239	0.959424	0.0949239	5.98e-05	5.7e-05	0.000182733	0.000173214
ENSG00000177666	PNPLA2	159.874	212.991	243.067	1.33224	1.52036	0.312399	0.0562833	3.63e-05	7.98e-07	0.000118446	4.77782e-06
ENSG00000135241	PNPLA8	55.0238	40.6679	33.3451	-1.353	-1.65013	0.622713	0.975714	0.00016219	2.79e-06	0.00042938	1.36094e-05
ENSG00000138035	PNPT1	34.57	24.652	21.206	-1.40232	-1.6302	0.674819	0.605782	8.42e-07	2.92e-08	4.93171e-06	3.13358e-07
ENSG00000174348	PODN	9.55476	28.1833	33.2371	2.94966	3.47859	0.240211	0.381999	1.99e-09	4.24e-08	3.94237e-08	4.24301e-07
ENSG00000128567	PODXL	58.3152	47.9223	44.0822	-1.21687	-1.32287	0.693414	0.737212	0.0119042	0.00580586	0.0183127	0.00974388
ENSG00000137054	POLR1E	6.64673	11.9534	13.1531	1.79839	1.97888	0.248898	0.234927	1.05e-10	2.94e-09	3.99254e-09	4.92975e-08
ENSG00000181222	POLR2A	19.546	29.8606	34.3772	1.52771	1.75879	0.931555	0.740447	1.37e-06	3.79e-07	7.31546e-06	2.54807e-06
ENSG00000047315	POLR2B	104.515	89.9032	82.953	-1.16252	-1.25993	0.621902	0.934564	0.0115732	0.00333307	0.0178617	0.00598614
ENSG00000102978	POLR2C	32.655	44.3768	45.5127	1.35896	1.39374	0.430152	0.880549	1.78e-08	1.08e-06	2.13013e-07	6.13379e-06
ENSG00000168002	POLR2G	47.4961	60.1555	65.7304	1.26654	1.38391	0.892889	0.100746	0.000162527	6.28e-05	0.000430031	0.0001878
ENSG00000005075	POLR2J	49.5445	57.1262	64.0375	1.15303	1.29252	0.600552	0.250031	0.012843	0.000620324	0.0196184	0.00137132
ENSG00000272655	POLR2J4	42.2237	23.3283	16.9851	-1.80998	-2.48593	0.694778	0.992495	1.83e-07	2e-09	1.40072e-06	3.70658e-08
ENSG00000147669	POLR2K	38.3895	46.7929	47.2121	1.2189	1.22982	0.460567	0.409676	0.000273954	0.00315149	0.000669557	0.00568722
ENSG00000255529	POLR2M	16.7002	24.7262	25.414	1.48059	1.52178	0.0523385	0.234173	1.05e-06	7.78e-05	5.93615e-06	0.000226291
ENSG00000099821	POLRMT	31.527	37.1547	40.4626	1.1785	1.28343	0.996311	0.662955	0.011085	0.00227017	0.0172438	0.00427477
ENSG00000121577	POPDC2	1211.67	992.186	991.858	-1.22121	-1.22161	0.725064	0.615306	0.000295219	0.00272207	0.000716765	0.00499549
ENSG00000132429	POPDC3	68.2956	52.0509	48.3048	-1.31209	-1.41385	0.662001	0.452079	6.13e-05	7.86e-05	0.000186591	0.000228029
ENSG00000128513	POT1	34.586	25.6626	20.8622	-1.34772	-1.65783	0.450054	0.07821	0.000473209	4.32e-06	0.00108152	1.97076e-05
ENSG00000180817	PPA1	76.4626	57.5229	62.6772	-1.32926	-1.21994	0.956687	0.31515	1.46e-05	0.0113655	5.43323e-05	0.0176061
ENSG00000109819	PPARGC1A	55.6893	40.8865	37.913	-1.36205	-1.46887	0.958968	0.905356	0.00556021	0.00634416	0.00945416	0.0105312
ENSG00000125534	PPDPF	190.903	460.79	662.853	2.41373	3.47219	0.457782	0.902811	0.00175395	0.000826134	0.00343006	0.00176238
ENSG00000143847	PPFIA4	17.0279	25.7054	33.589	1.5096	1.97258	0.837	0.82211	0.0027042	9.44e-05	0.00499033	0.000266458
ENSG00000171497	PPID	96.6588	74.4445	65.8202	-1.2984	-1.46853	0.978973	0.506657	0.000498789	5.8e-05	0.00113503	0.000175778
ENSG00000137168	PPIL1	105.379	61.9158	59.056	-1.70197	-1.78439	0.221127	0.0923142	2.24e-09	3.36e-07	4.20781e-08	2.31421e-06
ENSG00000145725	PPIP5K2	42.2492	22.7783	19.6931	-1.8548	-2.14538	0.547093	0.494577	3.66e-09	1.2e-08	6.22448e-08	1.53655e-07
ENSG00000100614	PPM1A	67.8182	47.7396	42.6278	-1.42059	-1.59094	0.0533345	0.110503	1.93e-08	1.24e-09	2.2469e-07	2.54042e-08
ENSG00000115241	PPM1G	50.9931	39.2714	41.8003	-1.29848	-1.21992	0.778604	0.378216	1.06e-09	5.49e-05	2.41444e-08	0.00016801
ENSG00000143224	PPOX	17.2555	24.6599	26.4362	1.4291	1.53204	0.786752	0.647258	2.36e-09	1.05e-08	4.36369e-08	1.38541e-07
ENSG00000186298	PPP1CC	301.115	185.893	167.933	-1.61983	-1.79307	0.39531	0.759962	7.07e-13	5.87e-12	9.00947e-11	4.65797e-10
ENSG00000058272	PPP1R12A	56.4202	34.1674	24.6122	-1.65129	-2.29237	0.626373	0.413197	1.42e-05	3.36e-08	5.33065e-05	3.49266e-07
ENSG00000077157	PPP1R12B	262.543	199.318	183.597	-1.31721	-1.42999	0.676979	0.681793	0.00539951	0.00571261	0.00921749	0.00960168
ENSG00000173457	PPP1R14B	68.957	43.2989	44.0486	-1.59258	-1.56548	0.298579	0.135901	5.94e-06	0.000179278	2.52089e-05	0.000464819
ENSG00000179967	PPP1R14BP3	99.6865	55.512	54.811	-1.79576	-1.81873	0.709493	0.271601	1.03e-07	5.99e-06	8.62602e-07	2.56832e-05
ENSG00000198729	PPP1R14C	47.071	64.3472	67.7167	1.36702	1.43861	0.206971	0.166641	3.85e-06	3.47e-05	1.74714e-05	0.000114663
ENSG00000087074	PPP1R15A	45.8592	72.6701	84.7439	1.58463	1.84791	0.894275	0.0558593	1.39e-08	3.43e-09	1.76654e-07	5.55305e-08
ENSG00000135447	PPP1R1A	347.213	132.566	133.396	-2.61917	-2.60288	0.10249	0.495062	2.3e-09	2.77e-06	4.28636e-08	1.35353e-05
ENSG00000184203	PPP1R2	54.2275	47.3693	43.8452	-1.14478	-1.2368	0.199712	0.769546	0.0184642	0.00161572	0.0269032	0.00317398
ENSG00000154415	PPP1R3A	91.3191	50.2606	33.3951	-1.81691	-2.73451	0.595134	0.0205863	1.93e-07	8.35e-11	1.47011e-06	3.40898e-09
ENSG00000105568	PPP2R1A	306.993	482.902	558.415	1.57301	1.81898	0.626461	0.729093	4.77e-13	1.16e-13	6.81532e-11	2.42053e-11
ENSG00000078304	PPP2R5C	256.725	204.528	194.084	-1.25521	-1.32276	0.926344	0.476171	2.85e-05	4.07e-05	9.5847e-05	0.000130807
ENSG00000107758	PPP3CB	94.4196	80.2302	71.3313	-1.17686	-1.32368	0.752766	0.0433734	2.49e-05	5.12e-08	8.48905e-05	5.01671e-07
ENSG00000149923	PPP4C	24.5409	33.5902	44.2486	1.36874	1.80306	0.779326	0.285788	8.96e-07	2.31e-11	5.18361e-06	1.26355e-09
ENSG00000154845	PPP4R1	78.2932	62.6869	58.6741	-1.24896	-1.33437	0.999494	0.605234	0.000223928	0.00013822	0.000564706	0.000372065
ENSG00000011485	PPP5C	126.635	111.978	110.022	-1.13088	-1.15099	0.87409	0.190943	0.0223113	0.0303497	0.0317626	0.0423242
ENSG00000119414	PPP6C	82.1647	61.9585	58.0836	-1.32613	-1.41459	0.858112	0.904689	5.47e-07	7.73e-07	3.46654e-06	4.66783e-06
ENSG00000105063	PPP6R1	52.6311	42.0109	43.7095	-1.2528	-1.20411	0.347273	0.23748	7.74e-08	0.000298931	6.96024e-07	0.000724689
ENSG00000110075	PPP6R3	47.6086	39.245	34.268	-1.21311	-1.3893	0.670495	0.823961	0.00211986	4.1e-05	0.00404825	0.000131471
ENSG00000221988	PPT2	18.51	26.7343	30.6931	1.44432	1.65819	0.314041	0.0908962	2.32e-06	6.38e-07	1.15145e-05	3.98061e-06
ENSG00000196850	PPTC7	47.2092	37.5603	35.4071	-1.25689	-1.33333	0.86622	0.971584	0.00349686	0.00391718	0.00627863	0.00690315
ENSG00000122490	PQLC1	21.8417	28.9456	33.3595	1.32525	1.52733	0.997097	0.955896	3.27e-07	3.87e-09	2.2541e-06	6.07342e-08
ENSG00000117450	PRDX1	715.39	550.048	563.848	-1.30059	-1.26876	0.896698	0.805132	7.43e-07	0.00020878	4.50868e-06	0.000529373
ENSG00000213177	PRDX2P4	30.2876	37.7155	41.1563	1.24525	1.35885	0.755711	0.0476572	0.000422668	0.000109729	0.000979472	0.000304539
ENSG00000138073	PREB	63.5716	76.5555	78.0754	1.20424	1.22815	0.694137	0.651964	0.00981771	0.0185026	0.0155181	0.027161
ENSG00000164306	PRIMPOL	14.5147	21.3925	21.4072	1.47385	1.47486	0.880615	0.211985	3.09e-06	0.000121882	1.45693e-05	0.000332857
ENSG00000132356	PRKAA1	40.0079	31.8093	25.5797	-1.25774	-1.56405	0.306375	0.771115	0.012867	9.67e-05	0.0196463	0.000272404
ENSG00000162409	PRKAA2	21.7621	28.2086	29.7061	1.29623	1.36504	0.103394	0.402177	0.0113402	0.0340969	0.017577	0.0468655
ENSG00000111725	PRKAB1	10.7688	17.5613	18.7731	1.63076	1.74329	0.0445397	0.97826	1.07e-08	1.76e-08	1.44973e-07	2.11425e-07
ENSG00000106617	PRKAG2	233.23	173.612	155.653	-1.3434	-1.4984	0.434097	0.973284	2.27e-05	1.02e-05	7.88729e-05	4.01866e-05
ENSG00000114302	PRKAR2A	55.5252	27.1605	20.9787	-2.04434	-2.64674	0.697806	0.39622	3.56e-11	3.74e-12	1.69549e-09	3.24172e-10
ENSG00000170955	PRKCDBP	36.1506	46.4915	55.9743	1.28605	1.54836	0.0305322	0.465716	0.00307681	0.00030507	0.00560338	0.000737984
ENSG00000130175	PRKCSH	74.0534	101.441	118.547	1.36984	1.60084	0.837088	0.756296	2.72e-06	5.72e-08	1.30466e-05	5.54673e-07
ENSG00000105287	PRKD2	14.7584	22.6	27.0065	1.53133	1.82991	0.627314	0.769044	4.3e-07	1.62e-08	2.83163e-06	1.98847e-07
ENSG00000253729	PRKDC	51.2752	61.7542	67.5432	1.20437	1.31727	0.918788	0.265796	6.44e-05	3.78e-06	0.00019477	1.74705e-05
ENSG00000180228	PRKRA	62.0223	49.058	49.2398	-1.26426	-1.2596	0.673003	0.0490726	2.16e-09	1.43e-06	4.1569e-08	7.74675e-06
ENSG00000132600	PRMT7	39.2522	49.0864	50.7405	1.25054	1.29268	0.33284	0.524415	2.37e-05	0.000209642	8.15661e-05	0.00053108
ENSG00000100033	PRODH	53.3812	24.2562	22.5134	-2.20072	-2.37109	0.536668	0.495265	0.000691197	0.00402062	0.00150461	0.00706996
ENSG00000120685	PROSER1	29.9529	24.5792	24.04	-1.21863	-1.24596	0.310251	0.620632	0.00131334	0.00760854	0.00265312	0.0123928
ENSG00000110107	PRPF19	39.4765	49.1758	59.2325	1.2457	1.50045	0.478565	0.968633	0.00147125	3.99e-06	0.00293566	1.83059e-05
ENSG00000117360	PRPF3	18.7541	25.9345	26.2333	1.38287	1.39881	0.956482	0.554663	8.93e-07	2.93e-05	5.17839e-06	9.98042e-05
ENSG00000196504	PRPF40A	107.241	86.6094	79.3934	-1.23821	-1.35075	0.543216	0.106989	0.00735745	0.00233815	0.0121041	0.00437646
ENSG00000174231	PRPF8	152.446	224.767	255.738	1.4744	1.67756	0.739862	0.561947	8e-12	9.03e-13	5.23889e-10	1.15881e-10
ENSG00000257704	PRR24	6.21262	11.2683	15.7694	1.81378	2.53828	0.039999	0.152915	1.69e-08	9.51e-11	2.04842e-07	3.69513e-09
ENSG00000204469	PRRC2A	41.9199	59.8048	79.1616	1.42665	1.8884	0.367187	0.742271	8.94e-07	2.22e-10	5.17839e-06	7.0425e-09
ENSG00000150687	PRSS23	10.2352	18.4931	20.4591	1.80681	1.99889	0.694311	0.255144	0.00138969	0.00389714	0.00278943	0.00687
ENSG00000205155	PSENEN	39.7607	46.4784	53.6585	1.16895	1.34954	0.329996	0.246533	0.0117086	0.000329441	0.0180353	0.000790154
ENSG00000106588	PSMA2	135.603	159.964	156.453	1.17965	1.15376	0.852642	0.00235087	0.00112678	0.0191689	0.00231806	0.0280513
ENSG00000256646	PSMA2	19.4491	13.8398	12.1227	-1.4053	-1.60435	0.535927	0.961041	2.15e-08	3.05e-09	2.46648e-07	5.09902e-08
ENSG00000205220	PSMB10	52.8511	83.4937	92.1453	1.57979	1.74349	0.466087	0.235104	1.72e-09	6.79e-09	3.51074e-08	9.61177e-08
ENSG00000108294	PSMB3	194.744	227.887	256.397	1.17019	1.31659	0.819887	0.295642	0.010809	0.000379896	0.0168837	0.000893668
ENSG00000159377	PSMB4	138.902	184.203	211.219	1.32614	1.52063	0.915328	0.430056	1.57e-08	1.91e-10	1.93784e-07	6.2202e-09
ENSG00000100804	PSMB5	234.683	201.297	205.808	-1.16585	-1.1403	0.154744	0.407247	0.00019948	0.0225619	0.000509506	0.03251
ENSG00000136930	PSMB7	222.99	190.017	189.068	-1.17353	-1.17941	0.0759264	0.25072	2.23e-05	0.00121093	7.77696e-05	0.00245675
ENSG00000165916	PSMC3	253.114	200.404	187.238	-1.26302	-1.35183	0.45628	0.0665354	2.08e-06	1.77e-06	1.04778e-05	9.30241e-06
ENSG00000013275	PSMC4	43.5967	56.5825	63.5273	1.29786	1.45716	0.734582	0.607553	2.56e-07	7.13e-09	1.85413e-06	1.00176e-07
ENSG00000173692	PSMD1	108.2	125.991	133.436	1.16442	1.23323	0.256289	0.731801	0.00113411	0.000159298	0.00232898	0.000418703
ENSG00000197170	PSMD12	45.3038	34.5911	32.0131	-1.3097	-1.41517	0.500525	0.951219	3.92e-06	4.6e-06	1.77549e-05	2.07331e-05
ENSG00000185627	PSMD13	84.1624	91.9422	101.627	1.09244	1.20751	0.696036	0.895392	0.0336279	0.000368842	0.0458385	0.000870937
ENSG00000108344	PSMD3	51.9015	65.5238	75.8735	1.26247	1.46188	0.853542	0.990344	4.15e-05	3.98e-07	0.000132569	2.6631e-06
ENSG00000163636	PSMD6	150.686	134.953	127.727	-1.11658	-1.17975	0.105136	0.49471	0.0018806	0.00101423	0.00364429	0.0021008
ENSG00000103035	PSMD7	141.934	112.726	113.952	-1.2591	-1.24556	0.885923	0.728376	2.44e-07	4.95e-05	1.7754e-06	0.000153485
ENSG00000266707	PSMD7P1	22.7709	16.4979	17.0814	-1.38023	-1.33308	0.57713	0.218214	3.16e-07	7.46e-05	2.18787e-06	0.000218449
ENSG00000068878	PSME4	89.5539	75.7724	67.3086	-1.18188	-1.3305	0.80793	0.382585	0.0201402	0.0025982	0.0289958	0.00479471
ENSG00000128789	PSMG2	34.5346	47.322	52.6127	1.37028	1.52348	0.794024	0.497784	1.22e-06	3.73e-07	6.68095e-06	2.51674e-06
ENSG00000237984	PTENP1	35.8922	27.8035	24.4775	-1.29092	-1.46633	0.681944	0.0379273	0.000741614	0.00015196	0.00160326	0.000402701
ENSG00000229204	PTGES3P3	51.9152	35.2332	33.2216	-1.47347	-1.56269	0.974265	0.033067	1.8e-07	8.49e-07	1.38903e-06	5.02972e-06
ENSG00000134247	PTGFRN	40.5311	80.379	106.787	1.98314	2.63469	0.0946436	0.66483	5.42e-09	7.89e-10	8.40635e-08	1.74323e-08
ENSG00000106853	PTGR1	55.7107	48.0437	44.9856	-1.15958	-1.23841	0.903222	0.0507917	0.0207846	0.0112244	0.0298051	0.0174066
ENSG00000160801	PTH1R	21.6511	12.8946	11.7083	-1.67908	-1.84921	0.520591	0.949965	0.00115928	0.00335779	0.0023724	0.00602367
ENSG00000169398	PTK2	86.6449	69.5331	62.9019	-1.2461	-1.37746	0.254251	0.64639	0.000238385	1.26e-05	0.000597182	4.82586e-05
ENSG00000105894	PTN	21.3358	60.33	68.2335	2.82764	3.19807	0.52948	0.492293	2.52e-08	5.72e-07	2.78915e-07	3.60879e-06
ENSG00000104960	PTOV1	85.1815	103.978	118.004	1.22067	1.38532	0.970731	0.257714	0.00289537	0.000126268	0.00530678	0.000344001
ENSG00000184007	PTP4A2	383.72	255.284	232.027	-1.50311	-1.65377	0.818535	0.739159	2.91e-12	6.29e-12	2.49466e-10	4.7551e-10
ENSG00000267185	PTP4A2P1	39.5367	20.9812	19.2775	-1.88439	-2.05093	0.877529	0.0642541	2.85e-10	3.6e-09	8.55908e-09	5.72922e-08
ENSG00000196396	PTPN1	18.1227	25.5335	29.9183	1.40893	1.65088	0.970763	0.401942	0.000946044	0.000159752	0.00198337	0.000419405
ENSG00000060656	PTPRU	12.9811	7.94575	7.23349	-1.63372	-1.79459	0.531818	0.933366	1.25e-06	6.53e-06	6.78222e-06	2.75581e-05
ENSG00000177469	PTRF	129.497	170.074	205.333	1.31334	1.58562	0.0700506	0.659324	4.27e-05	7.72e-07	0.000135667	4.66679e-06
ENSG00000150787	PTS	24.7334	29.9008	31.9788	1.20892	1.29294	0.217105	0.0661526	0.0105634	0.0105865	0.0165525	0.0165403
ENSG00000179950	PUF60	79.6049	87.8571	100.617	1.10366	1.26396	0.689499	0.0927776	0.00192219	3.5e-08	0.00371897	3.61524e-07
ENSG00000073008	PVR	48.2222	29.3597	32.5331	-1.64246	-1.48225	0.270429	0.528061	4.13e-06	0.00432151	1.84578e-05	0.00751251
ENSG00000130202	PVRL2	25.4127	30.7359	44.1248	1.20947	1.73633	0.729548	0.489228	0.0280829	3.88e-06	0.0390823	1.7874e-05
ENSG00000168994	PXDC1	26.5978	33.2011	44.4159	1.24827	1.66991	0.120124	0.411457	0.0327327	0.00041229	0.0447347	0.000955116
ENSG00000147485	PXDNL	37.6938	58.3404	72.5759	1.54774	1.92541	0.22167	0.805438	2.7e-05	3.26e-07	9.15205e-05	2.26472e-06
ENSG00000089159	PXN	65.4689	78.2151	90.5885	1.19469	1.38369	0.19707	0.587519	0.0183268	0.000323623	0.0267443	0.000777192
ENSG00000143811	PYCR2	57.59	77.3205	79.5633	1.3426	1.38155	0.631453	0.311876	1.87e-10	4.75e-09	6.3432e-09	7.1364e-08
ENSG00000100994	PYGB	126.725	192.448	196.114	1.51863	1.54756	0.074443	0.422841	5.74e-07	7.84e-05	3.59895e-06	0.000227683
ENSG00000145337	PYURF	54.1263	59.5511	62.8318	1.10023	1.16084	0.131103	0.0135634	0.0341677	0.017032	0.0464267	0.0252388
ENSG00000112531	QKI	225.575	165.607	140.177	-1.36211	-1.60922	0.607574	0.750286	6.23e-05	1.33e-06	0.000189268	7.27497e-06
ENSG00000103485	QPRT	14.3664	22.7056	30.0548	1.58047	2.09203	0.986426	0.0621967	0.000157859	1.87e-06	0.000419327	9.76421e-06
ENSG00000213339	QTRT1	19.6749	33.0579	40.6789	1.68021	2.06755	0.631494	0.914493	1.84e-11	6.53e-13	9.53363e-10	9.68158e-11
ENSG00000084733	RAB10	77.0768	58.3495	55.8495	-1.32095	-1.38008	0.887203	0.921834	8.77e-05	0.00024418	0.000254465	0.000607378
ENSG00000185236	RAB11B	103.647	146.167	161.405	1.41023	1.55726	0.269901	0.604807	1.88e-08	2.8e-08	2.21605e-07	3.02787e-07
ENSG00000090565	RAB11FIP3	29.4937	34.9815	37.2765	1.18607	1.26388	0.0691604	0.794814	0.0181231	0.0272798	0.0264798	0.0384621
ENSG00000143545	RAB13	65.6387	54.3295	54.0748	-1.20816	-1.21385	0.214144	0.960496	0.00141777	0.00387454	0.00283856	0.00683657
ENSG00000119396	RAB14	48.9208	39.5136	40.0554	-1.23808	-1.22133	0.528335	0.309419	1.34e-05	0.000454932	5.06664e-05	0.0010453
ENSG00000139832	RAB20	9.7138	15.8903	19.4136	1.63585	1.99856	0.59049	0.685307	1.81e-05	3.54e-06	6.53457e-05	1.65102e-05
ENSG00000168461	RAB31	10.3344	18.4537	22.3561	1.78566	2.16327	0.140047	0.83248	0.000127388	0.000146356	0.000350633	0.000390236
ENSG00000109113	RAB34	22.0785	34.8583	43.3253	1.57883	1.96233	0.424525	0.747195	1.1e-05	8.69e-07	4.28282e-05	5.10526e-06
ENSG00000115839	RAB3GAP1	30.0761	37.9185	39.5468	1.26075	1.31489	0.473665	0.121315	0.000148194	0.000464214	0.00039743	0.00106316
ENSG00000127328	RAB3IP	26.6097	19.9155	19.4399	-1.33613	-1.36882	0.904611	0.459043	0.00114144	0.0039523	0.00233995	0.00695853
ENSG00000167578	RAB4B	13.8739	20.2504	24.6701	1.45961	1.77817	0.905722	0.844009	1.91e-06	2.82e-08	9.74637e-06	3.04366e-07
ENSG00000154917	RAB6B	43.9947	33.2441	28.8903	-1.32338	-1.52282	0.857603	0.303504	0.00158331	0.000214234	0.00313932	0.000540284
ENSG00000075785	RAB7A	394.381	313.33	325.278	-1.25868	-1.21244	0.295669	0.196423	7.77e-05	0.00295064	0.000228972	0.00536602
ENSG00000117280	RAB7L1	30.1722	20.5853	20.9481	-1.46571	-1.44033	0.0699976	0.0621504	0.000338137	0.00201313	0.000806432	0.00384735
ENSG00000167461	RAB8A	25.6997	18.7999	18.9766	-1.36701	-1.35429	0.850333	0.145658	0.00262294	0.0180283	0.00486896	0.0265407
ENSG00000105404	RABAC1	50.2626	70.6826	101.137	1.40626	2.01217	0.119696	0.369853	0.000525564	4e-07	0.00118965	2.67331e-06
ENSG00000029725	RABEP1	38.485	33.1102	30.7252	-1.16233	-1.25256	0.154709	0.869004	0.0163385	0.00181163	0.02421	0.00350505
ENSG00000137955	RABGGTB	58.1184	73.0332	70.2817	1.25663	1.20929	0.625819	0.751497	0.000252633	0.0169143	0.000627589	0.0250777
ENSG00000136238	RAC1	56.9272	67.4327	82.2598	1.18454	1.445	0.733734	0.4693	0.000245821	1.1e-08	0.000613901	1.43127e-07
ENSG00000249936	RAC1P2	241.117	194.486	203.004	-1.23976	-1.18774	0.905545	0.0101909	1.66e-07	0.000260194	1.29799e-06	0.000642108
ENSG00000113456	RAD1	35.9364	28.4452	28.7406	-1.26336	-1.25037	0.630764	0.065502	3.78e-06	0.000463838	1.71868e-05	0.00106273
ENSG00000132155	RAF1	166.079	146.583	139.423	-1.133	-1.19119	0.607957	0.467755	0.000887195	0.000402247	0.0018809	0.000936471
ENSG00000006451	RALA	41.4563	30.784	28.4413	-1.34668	-1.45761	0.467197	0.463635	0.000360893	0.00017906	0.00085251	0.000464468
ENSG00000131477	RAMP2	38.9676	128.53	265.165	3.29838	6.80475	0.202446	0.78405	3.25e-08	7.93e-11	3.36786e-07	3.28512e-09
ENSG00000031823	RANBP3	115.635	95.2802	94.3553	-1.21363	-1.22553	0.989504	0.713208	1.36e-06	3.15e-05	7.27855e-06	0.000106016
ENSG00000010017	RANBP9	44.5075	39.311	36.4821	-1.13219	-1.21998	0.83335	0.209188	0.00612752	0.000629211	0.0103331	0.00138801
ENSG00000100401	RANGAP1	39.4664	29.675	32.5629	-1.32995	-1.212	0.288189	0.131552	3.55e-08	0.00281211	3.64668e-07	0.00513564
ENSG00000123728	RAP2C	29.072	23.5074	21.7665	-1.23672	-1.33563	0.363178	0.338136	0.0112699	0.012636	0.0174852	0.0193087
ENSG00000107263	RAPGEF1	88.7744	56.7042	54.5014	-1.56557	-1.62885	0.689433	0.508937	1.07e-09	3.61e-08	2.4255e-08	3.69124e-07
ENSG00000131759	RARA	9.20135	14.5256	19.9982	1.57864	2.1734	0.589761	0.357689	6.11e-05	3.5e-07	0.000186223	2.39308e-06
ENSG00000118849	RARRES1	42.0834	12.6004	10.6448	-3.33985	-3.95342	0.0710092	0.0973511	0.000134301	0.000185236	0.000365817	0.000478505
ENSG00000105538	RASIP1	12.0245	20.6787	26.1032	1.71971	2.17083	0.341401	0.810029	4.79e-07	9.02e-09	3.07696e-06	1.21576e-07
ENSG00000068028	RASSF1	14.605	27.0606	32.2681	1.85283	2.20938	0.28261	0.425498	7.86e-10	1.19e-10	1.91743e-08	4.29773e-09
ENSG00000162521	RBBP4	25.8428	33.012	34.5139	1.27741	1.33553	0.376897	0.274249	9.03e-06	4.43e-05	3.62661e-05	0.000140138
ENSG00000122257	RBBP6	23.0269	33.1442	38.3463	1.43936	1.66528	0.818538	0.677652	1.17e-06	1.24e-07	6.47482e-06	1.03806e-06
ENSG00000102054	RBBP7	420.269	321.393	301.276	-1.30765	-1.39496	0.492055	0.366212	4.64e-08	1.02e-07	4.52952e-07	8.90958e-07
ENSG00000125826	RBCK1	38.5106	48.2759	55.6196	1.25357	1.44427	0.768077	0.532629	0.000250465	3.9e-06	0.000623675	1.79368e-05
ENSG00000239306	RBM14	10.3027	17.4903	19.9904	1.69765	1.94031	0.972206	0.853185	2.02e-09	2e-09	3.98506e-08	3.70658e-08
ENSG00000134453	RBM17	87.586	73.4818	74.7509	-1.19194	-1.17171	0.715463	0.93177	0.00238153	0.0216285	0.00446832	0.0312529
ENSG00000119446	RBM18	44.9971	39.5001	35.7517	-1.13917	-1.2586	0.567946	0.401184	0.00571537	0.000297362	0.00969701	0.000722128
ENSG00000100461	RBM23	77.5941	60.4161	58.754	-1.28433	-1.32066	0.196785	0.0743679	0.000450812	0.00343588	0.00103737	0.00614922
ENSG00000106344	RBM28	67.6962	53.0283	47.3619	-1.2766	-1.42934	0.426645	0.0550891	5.16e-05	5.94e-06	0.000160484	2.55465e-05
ENSG00000188739	RBM34	111.16	86.0501	76.9249	-1.2918	-1.44504	0.634048	0.570105	0.000101198	1.72e-05	0.000287786	6.32538e-05
ENSG00000131051	RBM39	430.211	366.477	338.952	-1.17391	-1.26924	0.743787	0.561615	0.0198805	0.00835567	0.02871	0.0134464
ENSG00000089682	RBM41	16.1874	10.0158	7.04849	-1.61618	-2.29657	0.167093	0.243542	5.12e-06	2.12e-09	2.22496e-05	3.85293e-08
ENSG00000126254	RBM42	27.4989	34.8256	42.5314	1.26643	1.54665	0.933105	0.893305	0.000224399	2.73e-07	0.000565495	1.96434e-06
ENSG00000004534	RBM6	133.065	106.682	102.335	-1.2473	-1.30029	0.884301	0.25116	0.0162343	0.0188174	0.0240631	0.0275655
ENSG00000166831	RBPMS2	228.627	180.453	180.036	-1.26696	-1.2699	0.23318	0.678627	4.37e-06	5.54e-05	1.9347e-05	0.000169356
ENSG00000159200	RCAN1	53.5218	87.2587	108.718	1.63034	2.03129	0.444471	0.0679315	0.00157816	0.000693397	0.00313042	0.00151126
ENSG00000172348	RCAN2	411.998	314.271	295.645	-1.31096	-1.39356	0.849705	0.757526	5.02e-07	7.58e-07	3.21157e-06	4.59696e-06
ENSG00000142552	RCN3	11.3544	18.8998	24.299	1.66453	2.14004	0.208905	0.854284	0.00259365	0.000923186	0.00482028	0.00193426
ENSG00000117625	RCOR3	49.8526	39.4807	33.1285	-1.26271	-1.50483	0.355038	0.847162	0.000223966	4.21e-07	0.000564706	2.79049e-06
ENSG00000227729	RD3L	42.6781	29.4552	24.9363	-1.44891	-1.71149	0.83108	0.499717	0.000198692	2.41e-05	0.000508044	8.4126e-05
ENSG00000240857	RDH14	98.3486	74.3568	64.6199	-1.32266	-1.52196	0.490685	0.0154284	1e-06	1.43e-08	5.70133e-06	1.80238e-07
ENSG00000137710	RDX	169.396	102.028	84.5069	-1.66029	-2.00452	0.741232	0.157111	5.28e-08	5.52e-09	5.04974e-07	8.0299e-08
ENSG00000214022	REPIN1	47.2735	59.4136	66.2189	1.25681	1.40076	0.666371	0.385049	0.000522076	3.89e-05	0.00118232	0.000125883
ENSG00000135945	REV1	107.483	56.6909	53.2647	-1.89595	-2.01791	0.618386	0.577417	4.78e-07	1.13e-05	3.07472e-06	4.37555e-05
ENSG00000148300	REXO4	19.9337	13.0974	13.8443	-1.52196	-1.43985	0.991638	0.299383	2.66e-07	0.000151917	1.90896e-06	0.000402701
ENSG00000035928	RFC1	56.6212	33.4824	23.701	-1.69107	-2.38898	0.74145	0.703108	6.91e-09	1.31e-12	1.01815e-07	1.57033e-10
ENSG00000163918	RFC4	25.5173	18.9421	19.2306	-1.34712	-1.32691	0.683498	0.0622177	8.78e-05	0.00254177	0.000254598	0.00470571
ENSG00000135002	RFK	33.3816	25.8491	25.3993	-1.2914	-1.31427	0.597373	0.11822	1.41e-05	0.000131447	5.30156e-05	0.000356044
ENSG00000143207	RFWD2	37.6475	30.4131	31.6067	-1.23787	-1.19112	0.803916	0.7451	4.71e-05	0.00689719	0.000147854	0.0113523
ENSG00000132005	RFX1	7.82827	14.6211	13.3435	1.86773	1.70452	0.105811	0.0295092	3e-06	0.00222262	1.41876e-05	0.00419646
ENSG00000064490	RFXANK	32.3214	44.2401	52.1419	1.36876	1.61323	0.148105	0.141516	2.23e-05	1.2e-07	7.77696e-05	1.01058e-06
ENSG00000237441	RGL2	61.2117	67.9551	71.2784	1.11016	1.16446	0.647738	0.676117	0.0328666	0.0100842	0.0449046	0.0158736
ENSG00000205517	RGL3	27.6031	20.9641	19.2916	-1.31669	-1.43084	0.0563062	0.451857	0.0202402	0.00603628	0.0291308	0.0100825
ENSG00000076344	RGS11	13.9688	23.7062	27.5322	1.69708	1.97098	0.562023	0.828378	1.18e-06	1.15e-06	6.50725e-06	6.47263e-06
ENSG00000138835	RGS3	73.5745	97.3928	112.71	1.32373	1.53192	0.150019	0.637863	0.00639383	0.00273676	0.0107208	0.00501918
ENSG00000005486	RHBDD2	22.8869	35.8906	41.5826	1.56817	1.81687	0.500348	0.672028	1.26e-08	5.48e-09	1.62764e-07	8.01312e-08
ENSG00000007384	RHBDF1	44.4956	53.0811	61.8407	1.19295	1.38982	0.255307	0.477531	0.0115624	0.000691358	0.0178568	0.00150798
ENSG00000106615	RHEB	108.483	80.7812	75.8064	-1.34292	-1.43105	0.221764	0.306102	1.88e-05	1.08e-05	6.74084e-05	4.21088e-05
ENSG00000143878	RHOB	66.995	118.799	170.456	1.77325	2.5443	0.300745	0.660447	0.000161807	7.99e-07	0.000428607	4.77873e-06
ENSG00000232742	RHOQP2	60.1151	46.0189	43.4004	-1.30631	-1.38513	0.748387	0.944857	0.00178963	0.00301639	0.00349114	0.00546618
ENSG00000126858	RHOT1	43.7489	31.7237	29.4429	-1.37906	-1.48589	0.796191	0.00707222	1.3e-06	2.29e-06	6.99715e-06	1.15608e-05
ENSG00000242756	RHOT1P3	27.744	14.0411	11.8389	-1.97591	-2.34346	0.998184	0.0995474	5.73e-10	9.69e-10	1.49265e-08	2.05239e-08
ENSG00000140983	RHOT2	120.92	157.35	176.003	1.30128	1.45553	0.149828	0.748127	7.42e-08	1.14e-08	6.72794e-07	1.4765e-07
ENSG00000111785	RIC8B	19.8172	13.5623	13.1985	-1.4612	-1.50148	0.43209	0.215312	3.2e-06	3.04e-05	1.49831e-05	0.000103115
[truncated: 937 more rows]

## Sheet: DCM-specific
Additional File 5: Table S4b: DEGs for adjusted gene expression.
DCM-specific DEGs at FDR≤0.05
ENSG	Gene	NF_mean	DCM_mean	FC	pval_Age	pval_Sex	pval_DCM_v_NF	FDR_DCM_v_NF
ENSG00000175899	A2M	950.885	754.336	-1.26056	0.905204	0.140249	0.00153915	0.00306077
ENSG00000266967	AARSD1	88.4799	97.16	1.0981	0.637376	0.0651724	0.0097641	0.0154437
ENSG00000183044	ABAT	8.42304	14.5127	1.72297	0.594298	0.516881	0.000687672	0.00149971
ENSG00000006071	ABCC8	5.10451	11.0936	2.17329	0.778445	0.922473	9.41e-05	0.000270208
ENSG00000154175	ABI3BP	45.8911	76.1204	1.65872	0.0256083	0.932519	0.00642503	0.0107655
ENSG00000166016	ABTB2	10.4598	16.3266	1.56089	0.0346644	0.795015	0.00136248	0.00274066
ENSG00000256210	AC005255.3	29.7451	37.3862	1.25689	0.223658	0.0742459	0.0258424	0.0362964
ENSG00000250347	AC005740.4	18.8399	13.1667	-1.43088	0.929078	0.320594	2.75e-06	1.31637e-05
ENSG00000229695	AC011242.5	17.1883	7.5056	-2.29007	0.665015	0.239691	1.64e-08	1.99294e-07
ENSG00000234520	AC018464.3	159.341	107.689	-1.47964	0.56055	0.399946	0.0131272	0.0199918
ENSG00000181495	AC026703.1	9.60196	22.1286	2.30459	0.0747749	0.673156	4.69e-05	0.000147324
ENSG00000143429	AC027612.6	15.7723	21.0614	1.33534	0.779069	0.48479	0.00273813	0.00504702
ENSG00000234638	AC053503.6	23.3312	5.67129	-4.11392	0.645439	0.494113	4.38e-08	4.31142e-07
ENSG00000230979	AC079250.1	137.719	115.901	-1.18825	0.994244	0.0528638	0.0142741	0.0215229
ENSG00000235997	AC109642.1	8.32881	14.4295	1.73248	0.183692	0.769516	0.000194498	0.000500389
ENSG00000131584	ACAP3	97.9822	84.725	-1.15647	0.885594	0.580115	0.00889752	0.0142451
ENSG00000100813	ACIN1	97.2603	88.5802	-1.09799	0.937477	0.773023	0.0361504	0.0488253
ENSG00000131473	ACLY	28.4063	21.6452	-1.31236	0.886669	0.748086	0.000107065	0.00030156
ENSG00000134575	ACP2	52.1705	44.9055	-1.16178	0.274992	0.942423	0.0160327	0.0238167
ENSG00000131069	ACSS2	152.028	128.265	-1.18526	0.734188	0.210782	0.0031789	0.00576703
ENSG00000138107	ACTR1A	126.578	109.81	-1.1527	0.885954	0.518712	0.000177627	0.000463788
ENSG00000170634	ACYP2	67.7332	76.9505	1.13608	0.234539	0.00551344	0.0156599	0.0233585
ENSG00000168615	ADAM9	58.0752	39.4189	-1.47328	0.540706	0.754874	0.0263014	0.0368642
ENSG00000174233	ADCY6	124.054	149.928	1.20857	0.125586	0.152498	0.00968087	0.0153327
ENSG00000197894	ADH5	155.585	176.602	1.13508	0.854534	0.0228052	0.0246765	0.0347936
ENSG00000173209	AHSA2	37.0144	51.0568	1.37937	0.448288	0.476423	0.000190482	0.000491583
ENSG00000151320	AKAP6	40.0894	49.9704	1.24647	0.462027	0.87457	0.00613933	0.0103456
ENSG00000174574	AKIRIN1	50.9359	42.4199	-1.20076	0.949238	0.695199	0.00526196	0.00900549
ENSG00000166199	ALKBH3	27.4882	21.3831	-1.28551	0.956197	0.60055	0.000137826	0.000374122
ENSG00000178038	ALS2CL	37.2505	31.8181	-1.17073	0.171578	0.873134	0.0348442	0.0472511
ENSG00000114019	AMOTL2	28.7854	37.6568	1.30819	0.963194	0.785759	0.0208806	0.0299176
ENSG00000145020	AMT	44.6265	55.9386	1.25348	0.740972	0.682425	0.00123282	0.00250981
ENSG00000129055	ANAPC13	101.881	115.455	1.13324	0.133067	0.258727	0.0149248	0.0223753
ENSG00000116194	ANGPTL1	20.4834	29.2417	1.42758	0.0489316	0.7752	0.00875416	0.0140537
ENSG00000029534	ANK1	181.905	126.053	-1.44308	0.105777	0.914857	0.00573585	0.00972475
ENSG00000106524	ANKMY2	23.7869	29.8387	1.25442	0.24129	0.568247	0.000603174	0.00134162
ENSG00000182718	ANXA2	168.49	121.183	-1.39038	0.887632	0.0528941	0.00252452	0.0047085
ENSG00000213406	ANXA2P1	31.4751	21.3503	-1.47422	0.606895	0.469245	0.000258742	0.00064074
ENSG00000265590	AP000275.65	13.6354	5.78831	-2.35569	0.44846	0.10393	4.74e-08	4.60828e-07
ENSG00000254614	AP003068.23	12.3447	5.94236	-2.0774	0.621678	0.237905	1.2e-06	6.6021e-06
ENSG00000065000	AP3D1	84.2133	77.6009	-1.08521	0.916121	0.450143	0.0297233	0.0410984
ENSG00000134262	AP4B1	22.2846	27.7446	1.24501	0.680756	0.398266	7.31e-06	3.0181e-05
ENSG00000166313	APBB1	84.4302	74.7328	-1.12976	0.972305	0.512816	0.0298305	0.0412224
ENSG00000100823	APEX1	109.729	97.4585	-1.1259	0.610176	0.911337	0.0178398	0.0260982
ENSG00000189058	APOD	949.897	601.518	-1.57917	0.279693	0.878497	0.00431669	0.00756625
ENSG00000165272	AQP3	20.6872	12.6371	-1.63701	0.989117	0.287711	0.0197016	0.0285036
ENSG00000120318	ARAP3	15.2471	20.3681	1.33586	0.137852	0.587791	3.97e-06	1.79468e-05
ENSG00000111348	ARHGDIB	129.824	105.992	-1.22485	0.514297	0.156188	0.0127875	0.0195566
ENSG00000177479	ARIH2	118.716	143.541	1.20912	0.449095	0.189793	0.00803287	0.0130334
ENSG00000134108	ARL8B	45.5296	52.9202	1.16232	0.615473	0.594218	0.0180095	0.0263301
ENSG00000114098	ARMC8	53.3101	67.2586	1.26165	0.663003	0.966893	0.00817406	0.0132351
ENSG00000137486	ARRB1	22.508	17.4747	-1.28803	0.671403	0.546824	0.00944103	0.0149981
ENSG00000105643	ARRDC2	15.989	26.5821	1.66252	0.328245	0.396022	0.0188137	0.0273701
ENSG00000113369	ARRDC3	10.2911	16.4799	1.60138	0.532839	0.169539	0.000805683	0.00172751
ENSG00000088280	ASAP3	34.2154	27.8779	-1.22733	0.109699	0.635597	0.017816	0.0260795
ENSG00000239388	ASB14	11.5134	6.46057	-1.78211	0.947293	0.491014	0.00126934	0.00257306
ENSG00000166669	ATF7IP2	30.6031	25.1287	-1.21786	0.0507847	0.412469	0.00721041	0.0119079
ENSG00000198925	ATG9A	88.4816	77.4849	-1.14192	0.246422	0.205728	0.0168852	0.024887
ENSG00000174437	ATP2A2	1527.73	1107.69	-1.3792	0.000466906	0.106662	4.66e-06	2.042e-05
ENSG00000159720	ATP6V0D1	104.092	95.1761	-1.09368	0.0319337	0.000139457	0.0201228	0.0289796
ENSG00000171953	ATPAF2	67.7531	60.6692	-1.11676	0.24008	0.635848	0.0291996	0.0404692
ENSG00000087152	ATXN7L3	48.3906	36.9796	-1.30857	0.421309	0.397166	0.000264365	0.000652266
ENSG00000177191	B3GNT8	73.0535	45.509	-1.60525	0.224621	0.413335	0.018423	0.026868
ENSG00000108641	B9D1	9.43226	15.2792	1.61989	0.207093	0.367448	2.44e-08	2.72621e-07
ENSG00000002330	BAD	118.957	91.9802	-1.29329	0.230676	0.0585659	0.000612816	0.00135781
ENSG00000137936	BCAR3	27.4183	20.0439	-1.36791	0.804239	0.750608	0.0177092	0.0259637
ENSG00000099968	BCL2L13	77.1454	52.6412	-1.46549	0.732553	0.439193	0.0367075	0.0495352
ENSG00000164039	BDH2	33.0156	42.6614	1.29216	0.210655	0.2056	0.000237358	0.000595289
ENSG00000133169	BEX1	5.77905	15.5403	2.68907	0.271747	0.330024	0.00110797	0.00228726
ENSG00000176171	BNIP3	192.505	165.475	-1.16334	0.879066	0.420431	0.0210593	0.0301233
ENSG00000163170	BOLA3	124.35	107.65	-1.15512	0.434757	0.315434	0.021987	0.0313482
ENSG00000137274	BPHL	15.4393	21.6715	1.40366	0.275901	0.171898	2.43e-07	1.7736e-06
ENSG00000166164	BRD7	41.8956	47.2996	1.12899	0.279333	0.229465	0.0273993	0.0382666
ENSG00000107738	C10orf54	80.1908	64.9251	-1.23513	0.338441	0.801516	0.0143833	0.0216668
ENSG00000123144	C19orf43	176.11	146.507	-1.20206	0.293763	0.851485	0.000210728	0.000534472
ENSG00000162384	C1orf123	66.5639	72.8247	1.09406	0.68104	0.925403	0.00546163	0.00929996
ENSG00000187642	C1orf170	131.066	85.8539	-1.52662	0.43557	0.403224	0.000364643	0.00085854
ENSG00000116667	C1orf21	61.1813	76.5405	1.25104	0.456245	0.823533	0.0208346	0.0298678
ENSG00000173369	C1QB	65.8623	44.9615	-1.46486	0.591153	0.640394	0.0344801	0.0468107
ENSG00000089101	C20orf26	50.2561	71.2155	1.41705	0.217396	0.0604784	0.00269749	0.00498184
ENSG00000125730	C3	780.234	333.693	-2.33818	0.154525	0.755658	2.23e-05	7.77696e-05
ENSG00000112308	C6orf62	57.8528	71.4001	1.23417	0.715076	0.262946	0.00125616	0.00254963
ENSG00000198663	C6orf89	40.5988	33.9054	-1.19741	0.336644	0.255487	0.000298611	0.000724627
ENSG00000162909	CAPN2	81.4416	70.3886	-1.15703	0.544065	0.177241	0.0206251	0.0295944
ENSG00000153048	CARHSP1	35.5026	28.5795	-1.24224	0.746719	0.734207	0.0110726	0.0172314
ENSG00000121691	CAT	61.739	80.0622	1.29678	0.419232	0.109733	0.00149644	0.00298088
ENSG00000100814	CCNB1IP1	107.102	127.124	1.18695	0.489751	0.0793423	0.024791	0.0349341
ENSG00000118816	CCNI	403.089	485.416	1.20424	0.644108	0.849746	0.00453246	0.00789164
ENSG00000170458	CD14	21.2981	14.7911	-1.43993	0.81632	0.461043	0.0320376	0.0438737
ENSG00000177575	CD163	168.976	72.348	-2.3356	0.193682	0.959038	0.00144339	0.00288495
ENSG00000103855	CD276	31.5271	26.0885	-1.20847	0.906448	0.697289	0.0355256	0.0480843
ENSG00000215039	CD27-AS1	33.199	40.3303	1.2148	0.226361	0.468082	0.0220144	0.0313778
ENSG00000174059	CD34	107.206	83.7156	-1.28059	0.438331	0.240285	0.0167972	0.0247962
ENSG00000151465	CDC123	75.0969	65.8006	-1.14128	0.934369	0.333552	0.00908994	0.0145088
ENSG00000164649	CDCA7L	49.3368	34.8612	-1.41524	0.624193	0.914085	0.0168087	0.0248054
ENSG00000008128	CDK11A	44.8784	37.3406	-1.20187	0.444579	0.216388	0.00763957	0.0124985
ENSG00000111328	CDK2AP1	100.708	81.7051	-1.23258	0.595916	0.704168	0.000266011	0.000654273
ENSG00000129355	CDKN2D	17.1142	11.3089	-1.51334	0.404571	0.7668	3.8e-12	3.14333e-10
ENSG00000130695	CEP85	51.0493	39.9988	-1.27627	0.982976	0.132782	0.0104188	0.016353
ENSG00000258890	CEP95	27.1329	35.0682	1.29246	0.266557	0.577768	0.00186495	0.00362011
ENSG00000000971	CFH	25.4069	43.2441	1.70206	0.0285961	0.81503	0.0066234	0.0110468
ENSG00000128849	CGNL1	5.1009	10.5776	2.07367	0.304569	0.497101	1.3e-06	6.99715e-06
ENSG00000100288	CHKB	87.9013	105.775	1.20333	0.712708	0.550516	0.00613746	0.0103456
ENSG00000258289	CHURC1	95.8892	116.826	1.21835	0.182278	0.409626	0.00765013	0.0125114
ENSG00000005194	CIAPIN1	85.9425	73.9468	-1.16222	0.649354	0.445088	0.00325313	0.00589262
ENSG00000230055	CISD3	61.9765	53.9909	-1.14791	0.394091	0.138967	0.0237699	0.0336461
ENSG00000164309	CMYA5	436.637	599.707	1.37347	0.356197	0.546873	0.00221264	0.00420162
ENSG00000168275	COA6	33.5399	27.6642	-1.2124	0.744073	0.0348022	0.00573497	0.00972475
ENSG00000168434	COG7	17.383	22.5901	1.29955	0.444669	0.614879	1.49e-05	5.53177e-05
ENSG00000144810	COL8A1	11.7605	19.1336	1.62693	0.0321959	0.726269	0.00516212	0.00886036
ENSG00000149600	COMMD7	55.9456	50.8696	-1.09978	0.0662973	0.758065	0.00986828	0.0155824
ENSG00000145244	CORIN	67.9938	32.3424	-2.10231	0.00728102	0.477908	0.00429871	0.00754617
ENSG00000213025	COX20P1	20.8453	14.9558	-1.39379	0.54637	0.566543	0.00113929	0.00233657
ENSG00000258956	COX4I1P1	15.5439	7.48995	-2.0753	0.30513	0.0892048	7.65e-08	6.92318e-07
ENSG00000111775	COX6A1	34.7262	41.827	1.20448	0.0828799	0.749872	0.0320265	0.0438713
ENSG00000161281	COX7A1	5708.97	6773.68	1.1865	0.600521	0.239978	0.02613	0.0366457
ENSG00000243453	COX7BP1	28.1707	9.86261	-2.85632	0.0199098	0.983954	0.0080201	0.0130216
ENSG00000160111	CPAMD8	34.0685	23.7606	-1.43382	0.154631	0.849867	0.0259225	0.0363764
ENSG00000106034	CPED1	10.8443	17.5229	1.61587	0.324293	0.385778	5.64e-06	2.40657e-05
ENSG00000214078	CPNE1	131.7	151.935	1.15364	0.55993	0.52325	0.0181851	0.0265622
ENSG00000205560	CPT1B	328.402	410.49	1.24996	0.889246	0.0956725	0.00445796	0.00778492
ENSG00000157184	CPT2	16.7776	22.8957	1.36466	0.370483	0.103402	1.43e-05	5.35966e-05
ENSG00000157613	CREB3L1	24.8914	18.2383	-1.36479	0.364408	0.503124	0.000530444	0.00119839
ENSG00000150938	CRIM1	20.2161	30.9227	1.52961	0.025859	0.500217	0.000555654	0.00124936
ENSG00000103653	CSK	27.1454	22.0864	-1.22905	0.743087	0.827153	0.00749865	0.0122935
ENSG00000264868	CTB-167B5.2	12.1436	6.87735	-1.76574	0.0652471	0.253572	6.2e-06	2.60776e-05
ENSG00000244331	CTB-47B8.1	228.446	194.372	-1.1753	0.178551	0.115711	0.00990711	0.0156384
ENSG00000264281	CTD-2031P19.4	38.46	10.872	-3.53751	0.201467	0.481664	0.0138117	0.0208859
ENSG00000175826	CTDNEP1	104.781	91.5203	-1.14489	0.732583	0.875492	0.000106937	0.000301436
ENSG00000109861	CTSC	34.3537	21.7494	-1.57953	0.778192	0.450538	0.00696824	0.0115484
ENSG00000147113	CXorf36	21.1648	15.5344	-1.36245	0.408003	0.00301125	0.000100718	0.000286593
ENSG00000071967	CYBRD1	30.1938	41.0506	1.35957	0.0230713	0.39384	0.01678	0.0247785
ENSG00000179091	CYC1	399.457	354.071	-1.12818	0.0809813	0.175922	0.0146143	0.0219518
ENSG00000108669	CYTH1	44.1465	34.0585	-1.29619	0.0605263	0.601184	0.000162714	0.000430284
ENSG00000071626	DAZAP1	148.745	118.102	-1.25946	0.178406	0.773739	0.000593889	0.00132334
ENSG00000130311	DDA1	46.1003	40.3498	-1.14252	0.826583	0.169257	0.0338697	0.0461414
ENSG00000198171	DDRGK1	49.0365	43.735	-1.12122	0.23403	0.0477773	0.0158951	0.023657
ENSG00000100201	DDX17	296.938	332.594	1.12008	0.389498	0.566469	0.0130595	0.0199049
ENSG00000174243	DDX23	80.3277	66.9939	-1.19903	0.622585	0.542321	0.000401258	0.000935673
ENSG00000198231	DDX42	43.2355	49.7121	1.1498	0.134959	0.840764	0.00839915	0.0135484
ENSG00000182108	DEXI	90.7409	73.9571	-1.22694	0.395336	0.0303499	0.000595781	0.00132693
ENSG00000058866	DGKG	22.9971	34.5998	1.50453	0.0550959	0.910148	0.000579661	0.00129592
ENSG00000162496	DHRS3	53.4318	68.2258	1.27688	0.99381	0.712685	0.018755	0.0272931
ENSG00000174953	DHX36	48.4515	62.579	1.29158	0.487802	0.012382	7.76e-05	0.000228821
ENSG00000211448	DIO2	14.1647	27.5737	1.94666	0.156106	0.399854	0.00139264	0.00279298
ENSG00000162595	DIRAS3	7.89527	17.7452	2.24758	0.971653	0.142783	0.00166622	0.00328989
ENSG00000130816	DNMT1	36.1677	29.4352	-1.22872	0.820923	0.371377	0.00217392	0.00414311
ENSG00000177990	DPY19L2	40.6792	50.8942	1.25111	0.117099	0.659063	0.00720897	0.0119079
ENSG00000175550	DRAP1	123.746	104.68	-1.18214	0.558701	0.0359823	0.00820498	0.0132761
ENSG00000151914	DST	501.427	603.488	1.20354	0.257307	0.262151	0.00757302	0.0124025
ENSG00000169718	DUS1L	89.3817	78.641	-1.13658	0.614949	0.077608	0.0017277	0.00338856
ENSG00000250182	EEF1A1P13	16.9223	26.1598	1.54588	0.168544	0.976741	0.00067177	0.00147101
ENSG00000269858	EGLN2	43.756	38.2947	-1.14261	0.842392	0.962095	0.0258596	0.0363097
ENSG00000086232	EIF2AK1	71.78	64.8765	-1.10641	0.36307	0.199631	0.0116477	0.0179531
ENSG00000130811	EIF3G	405.665	360.71	-1.12463	0.774184	0.0154614	0.0265749	0.0372143
ENSG00000156976	EIF4A2	488.001	572.818	1.17381	0.680411	0.988566	0.018369	0.0267977
ENSG00000224781	EIF4A2P4	27.5307	35.2972	1.2821	0.840702	0.142438	0.000660887	0.00145069
ENSG00000114867	EIF4G1	203.539	163.855	-1.24219	0.725601	0.299726	0.00020143	0.000513652
ENSG00000162618	ELTD1	29.4159	23.6833	-1.24205	0.643322	0.328346	0.0332377	0.045346
ENSG00000127774	EMC6	61.4969	48.4465	-1.26938	0.480654	0.956738	0.000105025	0.000297235
ENSG00000213853	EMP2	83.2981	70.5885	-1.18005	0.476381	0.825394	0.00966819	0.0153177
ENSG00000086289	EPDR1	29.2849	37.3202	1.27439	0.393492	0.510187	0.00345665	0.00621828
ENSG00000063245	EPN1	102.649	87.3947	-1.17455	0.528063	0.276364	0.0122212	0.0187636
ENSG00000157036	EXOG	24.198	29.8767	1.23468	0.236351	0.371712	0.00305786	0.00557103
ENSG00000124491	F13A1	51.8776	27.8402	-1.86341	0.852062	0.418767	0.00167869	0.00330834
ENSG00000234964	FABP5P7	110.481	77.5875	-1.42395	0.101252	0.878972	0.00270307	0.00499021
ENSG00000221968	FADS3	174.466	133.523	-1.30664	0.353474	0.726574	0.00277778	0.00511012
ENSG00000189350	FAM179A	15.0357	6.99491	-2.14952	0.537274	0.124505	0.00204494	0.00391788
ENSG00000047346	FAM214A	43.5853	55.9047	1.28265	0.990875	0.28875	0.0104271	0.0163606
ENSG00000169710	FASN	24.4722	15.5599	-1.57277	0.440654	0.642422	0.0128781	0.0196569
ENSG00000162458	FBLIM1	54.9993	39.5742	-1.38978	0.39334	0.00351926	0.000577204	0.00129227
ENSG00000112787	FBRSL1	147.189	126.34	-1.16503	0.928037	0.56868	0.0331808	0.0452815
ENSG00000158869	FCER1G	43.4095	22.3738	-1.9402	0.488159	0.693256	3.34e-05	0.000109973
ENSG00000203747	FCGR3A	15.0663	8.01552	-1.87964	0.273565	0.258775	0.00194935	0.00375504
ENSG00000113578	FGF1	53.181	68.6492	1.29086	0.0859256	0.310165	0.0049142	0.00847493
ENSG00000168386	FILIP1L	55.2826	82.2349	1.48754	0.223203	0.659505	0.000810443	0.00173535
ENSG00000173486	FKBP2	100.492	78.1264	-1.28627	0.588149	0.0258553	0.000587684	0.00131137
ENSG00000004478	FKBP4	39.8096	33.5349	-1.18711	0.761815	0.353308	0.0206245	0.0295944
ENSG00000177731	FLII	396.108	360.666	-1.09827	0.516612	0.864128	0.0305788	0.0421445
ENSG00000219507	FTH1P8	20.2493	12.0512	-1.68027	0.971165	0.548944	0.00180767	0.00352051
ENSG00000140564	FURIN	40.151	28.8371	-1.39234	0.827451	0.25827	0.000109004	0.000305925
ENSG00000139112	GABARAPL1	333.989	404.914	1.21236	0.850705	0.479842	0.0166159	0.0245746
ENSG00000109158	GABRA4	10.0534	19.8042	1.96989	0.0131538	0.156036	0.000189249	0.000489473
ENSG00000266010	GATA6-AS1	93.3991	117.206	1.25489	0.187505	0.0849527	0.0346993	0.0470948
ENSG00000143140	GJA5	9.36589	15.3432	1.6382	0.0740148	0.752827	0.0226076	0.0321651
ENSG00000224051	GLTPD1	42.4873	33.013	-1.28699	0.792847	0.0410374	0.00107725	0.00223263
ENSG00000137198	GMPR	120.477	101.091	-1.19177	0.581287	0.658813	0.023343	0.0330815
ENSG00000163938	GNL3	45.6488	33.1653	-1.3764	0.794304	0.947017	0.000551051	0.00124019
ENSG00000120053	GOT1	891.593	783.401	-1.1381	0.00299017	0.269955	0.0213517	0.0304885
ENSG00000125772	GPCPD1	13.2525	20.9978	1.58444	0.182793	0.570867	2.28e-07	1.68498e-06
ENSG00000180758	GPR157	27.5363	20.41	-1.34916	0.119945	0.267289	0.0195408	0.0283057
ENSG00000166123	GPT2	12.3352	7.20866	-1.71117	0.234091	0.380565	1.12e-06	6.26429e-06
ENSG00000177885	GRB2	114.198	80.9904	-1.41002	0.0716569	0.911028	0.000114863	0.000319704
ENSG00000134202	GSTM3	183.094	124.082	-1.47559	0.43197	0.112481	0.00236809	0.00444488
ENSG00000178605	GTPBP6	60.8778	50.7564	-1.19941	0.450486	0.0767266	0.00225275	0.00425549
ENSG00000189060	H1F0	70.7019	46.6976	-1.51404	0.564757	0.68283	0.0253016	0.035611
ENSG00000164032	H2AFZ	86.1456	65.6878	-1.31144	0.827476	0.0475734	2.94e-05	9.87329e-05
ENSG00000103253	HAGHL	49.3423	23.746	-2.07792	0.849861	0.0903404	0.0152422	0.0227694
ENSG00000112855	HARS2	28.7219	34.4653	1.19996	0.763856	0.386554	0.000771533	0.00166292
ENSG00000051620	HEBP2	116.192	128.749	1.10807	0.274881	0.243022	0.0361199	0.0487981
ENSG00000138411	HECW2	21.8849	14.257	-1.53503	0.693835	0.574477	0.0266881	0.0373506
ENSG00000135547	HEY2	24.8596	11.7317	-2.11902	0.0940095	0.97694	3.2e-05	0.000105955
ENSG00000117305	HMGCL	43.189	51.7607	1.19847	0.152513	0.823695	0.00214248	0.00408979
ENSG00000134240	HMGCS2	24.0367	8.47991	-2.83455	0.631817	0.190871	0.0245505	0.0346568
ENSG00000189159	HN1	36.4319	25.3088	-1.43949	0.30169	0.846416	0.000573478	0.00128637
ENSG00000169813	HNRNPF	63.2165	54.8442	-1.15266	0.799687	0.733953	0.00658986	0.0110025
ENSG00000153187	HNRNPU	141.897	126.025	-1.12594	0.753211	0.0937654	0.0116324	0.0179356
ENSG00000261701	HPR	84.3897	53.6119	-1.57409	0.841881	0.193316	0.0258957	0.0363495
ENSG00000173641	HSPB7	4970.82	4411.41	-1.12681	0.116774	0.148262	0.0156775	0.0233774
ENSG00000167862	ICT1	59.6031	50.6361	-1.17709	0.177719	0.536058	0.00554801	0.00943682
ENSG00000115738	ID2	47.86	62.0461	1.29641	0.694626	0.966017	0.0190888	0.0277191
ENSG00000216490	IFI30	15.8833	8.68845	-1.82809	0.959783	0.712651	0.00174508	0.00341981
ENSG00000137965	IFI44	20.9622	30.6577	1.46252	0.917691	0.927774	0.0118695	0.0182652
ENSG00000142089	IFITM3	411.482	347.687	-1.18348	0.171718	0.501787	0.0305108	0.0420867
ENSG00000027697	IFNGR1	139.12	117.725	-1.18174	0.253391	0.0101267	0.0231875	0.0329106
ENSG00000214706	IFRD2	117.544	90.5962	-1.29745	0.88202	0.195195	6.17e-05	0.000187566
ENSG00000100360	IFT27	40.8095	46.0401	1.12817	0.102656	0.0843866	0.00959676	0.0152199
ENSG00000143621	ILF2	117.005	103.302	-1.13265	0.957254	0.170468	0.0073517	0.0121031
ENSG00000178035	IMPDH2	72.5218	65.1641	-1.11291	0.782543	0.0692022	0.0286498	0.0398124
ENSG00000132849	INADL	53.31	63.5456	1.192	0.813497	0.521152	0.0248811	0.0350402
ENSG00000165458	INPPL1	207.762	175.324	-1.18502	0.819616	0.618375	0.00502037	0.00863906
ENSG00000171105	INSR	30.4715	36.4299	1.19554	0.265118	0.024527	0.012111	0.0186065
ENSG00000065150	IPO5	47.9241	55.7539	1.16338	0.451869	0.725139	0.0123104	0.0188821
ENSG00000184216	IRAK1	64.6795	48.9474	-1.32141	0.529115	0.351188	0.00132852	0.00268034
ENSG00000177508	IRX3	41.1608	70.7693	1.71934	0.0346805	0.498554	0.00652557	0.0109145
ENSG00000176842	IRX5	6.34013	13.4933	2.12824	0.0382483	0.424857	0.00115523	0.00236617
ENSG00000111203	ITFG2	22.3488	27.5315	1.2319	0.117842	0.852236	0.00266434	0.00493028
ENSG00000269378	ITGB1P1	88.7922	74.5237	-1.19146	0.655198	0.137736	0.0290735	0.0403063
ENSG00000161999	JMJD8	70.0012	63.366	-1.10471	0.309838	0.351705	0.0259782	0.0364437
ENSG00000187715	KBTBD12	16.3965	21.7174	1.32451	0.651702	0.265445	0.0135163	0.0204786
ENSG00000176407	KCMF1	48.8314	43.2816	-1.12823	0.369881	0.255763	0.0113733	0.0176167
ENSG00000187486	KCNJ11	24.275	16.9711	-1.43037	0.302451	0.273519	0.00384083	0.00682605
ENSG00000121361	KCNJ8	75.1092	57.1856	-1.31343	0.107513	0.131177	0.00442734	0.00773432
ENSG00000136240	KDELR2	84.3952	70.0313	-1.20511	0.253705	0.498154	0.00219105	0.00417238
ENSG00000115548	KDM3A	32.3349	38.7685	1.19896	0.611788	0.561308	0.022701	0.0322687
ENSG00000007202	KIAA0100	57.7476	50.5046	-1.14341	0.737823	0.741916	0.0034845	0.00625882
ENSG00000079616	KIF22	29.5072	35.8895	1.2163	0.112566	0.040085	0.0255094	0.0358713
ENSG00000075945	KIFAP3	51.0589	73.7361	1.44414	0.0431633	0.652107	0.000902207	0.00190388
ENSG00000103550	KNOP1	13.878	8.83716	-1.57042	0.658171	0.0214606	0.000679558	0.00148476
ENSG00000126790	L3HYPDH	20.5174	14.8913	-1.37781	0.238808	0.602626	0.00402602	0.00710695
ENSG00000115365	LANCL1	32.0963	38.1215	1.18772	0.556436	0.378889	0.0103008	0.0161949
ENSG00000162511	LAPTM5	27.2417	19.3526	-1.40766	0.206643	0.454654	0.0294936	0.0408287
ENSG00000213626	LBH	85.3402	109.724	1.28572	0.082518	0.47843	0.0213792	0.0305186
ENSG00000187922	LCN10	31.2821	13.8219	-2.26323	0.95822	0.972167	0.00877145	0.0140719
ENSG00000267206	LCN6	50.4469	22.905	-2.20244	0.950494	0.873541	0.00912609	0.0145616
ENSG00000214110	LDHAP4	78.7525	54.2002	-1.45299	0.970364	0.46368	0.00208097	0.00397883
ENSG00000213574	LDHAP5	34.8618	20.6223	-1.69049	0.884668	0.717481	2.97e-05	9.95985e-05
ENSG00000232662	LDHBP1	17.0912	22.78	1.33285	0.238305	0.0862087	0.000309581	0.000747019
ENSG00000050426	LETMD1	24.2893	32.5357	1.33951	0.561101	0.213309	0.000334721	0.000799498
ENSG00000260032	LINC00657	85.0287	98.6432	1.16012	0.0981347	0.152224	0.0210272	0.0300981
ENSG00000233117	LINC00702	40.0462	72.6264	1.81357	0.0247211	0.420859	0.00378856	0.00674841
ENSG00000241135	LINC00881	86.2721	50.9076	-1.69468	0.260895	0.739431	0.00897901	0.0143561
ENSG00000186001	LRCH3	30.9262	39.9699	1.29243	0.484299	0.758676	0.000650237	0.00143131
ENSG00000137821	LRRC49	53.0926	73.383	1.38217	0.279273	0.643129	0.00548009	0.00932802
ENSG00000003056	M6PR	245.09	221.903	-1.10449	0.0850749	0.287516	0.00486993	0.0084078
ENSG00000179632	MAF1	176.936	150.123	-1.1786	0.845525	0.771604	0.00343908	0.00619377
ENSG00000145495	MARCH6	55.8625	63.9885	1.14546	0.403691	0.0567418	0.0243378	0.0343674
ENSG00000127241	MASP1	161.528	229.994	1.42387	0.18339	0.927298	0.0063042	0.0105862
ENSG00000103495	MAZ	57.9652	47.1906	-1.22832	0.557789	0.419279	0.0192725	0.02796
ENSG00000198125	MB	17204.7	21109.7	1.22697	0.230957	0.667538	0.00621505	0.010462
ENSG00000160294	MCM3AP	61.8862	49.8263	-1.24204	0.272781	0.261757	0.00143236	0.00286533
ENSG00000116353	MECR	48.9403	57.8761	1.18259	0.210636	0.0607563	0.00169524	0.00333599
ENSG00000162959	MEMO1	53.1069	44.323	-1.19818	0.704492	0.0420351	0.00476555	0.00826087
ENSG00000168958	MFF	82.6112	71.7653	-1.15113	0.163321	0.986772	0.000888546	0.00188292
ENSG00000111341	MGP	845.435	1305.79	1.54452	0.0220576	0.677633	0.0174645	0.0256607
ENSG00000133816	MICAL2	70.7279	85.3919	1.20733	0.318689	0.481696	0.0305185	0.0420867
ENSG00000165175	MID1IP1	18.5309	10.0664	-1.84086	0.623903	0.235908	0.000148267	0.00039743
ENSG00000089693	MLF2	191.357	175.326	-1.09144	0.555039	0.0497225	0.00276933	0.00509856
ENSG00000115648	MLPH	45.2073	31.1387	-1.45181	0.594169	0.681198	0.00835042	0.0134744
ENSG00000124615	MOCS1	33.8746	26.7823	-1.26481	0.389359	0.418162	0.0010661	0.0022105
ENSG00000234801	MORF4	14.105	6.80035	-2.07415	0.705048	0.623917	2.09e-07	1.57167e-06
ENSG00000185787	MORF4L1	114.846	126.622	1.10253	0.239053	0.723708	0.0230442	0.0327269
ENSG00000218283	MORF4L1P1	117.974	131.854	1.11765	0.256442	0.961102	0.0106153	0.0166062
ENSG00000171160	MORN4	15.3164	20.3798	1.33058	0.92448	0.0279316	0.0042899	0.00753891
ENSG00000129255	MPDU1	33.1298	27.8894	-1.1879	0.519821	0.944764	0.00681495	0.0113222
ENSG00000196199	MPHOSPH8	23.5888	29.1337	1.23507	0.540209	0.796606	0.00476891	0.00826365
ENSG00000130830	MPP1	45.6747	40.3986	-1.1306	0.0469915	0.396702	0.0221775	0.0315817
ENSG00000174547	MRPL11	62.3297	55.7881	-1.11726	0.82325	0.799791	0.02424	0.0342601
ENSG00000197345	MRPL21	123.716	107.718	-1.14851	0.197508	0.871687	0.0310126	0.0426435
ENSG00000082515	MRPL22	82.8016	72.4338	-1.14314	0.655143	0.777065	0.0132138	0.0201042
ENSG00000256618	MTRNR2L1	106.629	31.633	-3.37082	0.0240466	0.797774	0.0116294	0.0179356
ENSG00000256222	MTRNR2L3	24.6943	33.4719	1.35545	0.695189	0.884146	0.00819757	0.0132686
ENSG00000255633	MTRNR2L9	22.3141	28.7206	1.28711	0.928459	0.4427	0.00906739	0.0144777
ENSG00000157601	MX1	9.24815	14.6289	1.58181	0.829232	0.975689	0.0253424	0.0356579
ENSG00000132382	MYBBP1A	33.6344	28.0248	-1.20017	0.757849	0.00549537	0.0114946	0.0177754
ENSG00000104177	MYEF2	17.2028	23.8189	1.38459	0.00600938	0.994576	0.000196491	0.000503554
ENSG00000133026	MYH10	22.807	29.8412	1.30843	0.0243144	0.608741	0.0314599	0.0431453
ENSG00000160808	MYL3	8660.85	7146.79	-1.21185	0.0138656	0.661099	0.011381	0.0176229
ENSG00000034971	MYOC	5.22313	10.9753	2.10129	0.37845	0.629698	0.00995145	0.0157032
ENSG00000101605	MYOM1	1123.79	1367.88	1.2172	0.842494	0.226227	0.0339957	0.0462864
ENSG00000263155	MYZAP	731.044	839.453	1.14829	0.756816	0.939397	0.028022	0.0390091
ENSG00000102030	NAA10	105.962	88.4924	-1.19741	0.734045	8.71e-05	9.59e-05	0.000274707
ENSG00000122390	NAA60	49.0617	38.7608	-1.26575	0.042133	0.268623	0.00165637	0.00327317
ENSG00000138744	NAAA	18.6047	26.5376	1.42639	0.804237	0.705144	0.000268855	0.000659548
ENSG00000188554	NBR1	45.7651	51.0719	1.11596	0.526347	0.655644	0.0138001	0.0208751
ENSG00000071051	NCK2	31.8631	24.6135	-1.29454	0.426507	0.556642	0.000180529	0.000470013
ENSG00000109390	NDUFC1	734.36	675.324	-1.08742	0.755357	0.963502	0.0350886	0.0475663
ENSG00000125967	NECAB3	78.2427	90.2482	1.15344	0.506878	0.523482	0.0116638	0.0179722
ENSG00000066136	NFYC	77.7649	90.9202	1.16917	0.899696	0.607076	0.0032603	0.00590334
ENSG00000182768	NGRN	159.972	139.911	-1.14339	0.838439	0.629185	0.0325331	0.0445135
ENSG00000116962	NID1	58.5332	45.2135	-1.29459	0.591499	0.863602	0.0268691	0.0375817
ENSG00000243678	NME1-NME2	209.537	171.001	-1.22536	0.188593	0.559725	0.00725227	0.0119519
ENSG00000153406	NMRAL1	40.7454	27.6313	-1.47461	0.452985	0.655576	0.0030391	0.00554152
ENSG00000182117	NOP10	231.732	191.498	-1.2101	0.506222	0.715422	0.000372126	0.000874663
ENSG00000048162	NOP16	64.9515	50.171	-1.2946	0.985196	0.446405	0.00792452	0.0128931
ENSG00000141279	NPEPPS	59.1665	53.1728	-1.11272	0.234365	0.208741	0.0163623	0.0242363
ENSG00000113389	NPR3	11.9258	18.8017	1.57655	0.0385577	0.918174	0.0163725	0.0242375
ENSG00000197893	NRAP	536.467	675.767	1.25966	0.767988	0.219054	0.00884884	0.0141864
ENSG00000147383	NSDHL	19.081	12.4428	-1.5335	0.300939	0.666723	0.00397092	0.00702811
ENSG00000103274	NUBP1	52.8115	44.6316	-1.18328	0.821511	0.147597	0.00566843	0.00962082
ENSG00000015676	NUDCD3	100.401	91.5562	-1.0966	0.565212	0.403401	0.0289622	0.0401756
ENSG00000140876	NUDT7	44.8631	58.3425	1.30046	0.516997	0.148235	0.000608142	0.00135071
ENSG00000167799	NUDT8	51.0895	38.3729	-1.33139	0.128161	0.0106978	0.0133959	0.0203354
ENSG00000110713	NUP98	66.5724	59.4994	-1.11888	0.264174	0.382259	0.0239032	0.0338246
ENSG00000099330	OCEL1	22.6425	17.2938	-1.30929	0.751437	0.531114	0.00701965	0.0116255
ENSG00000127083	OMD	7.19346	16.72	2.32433	0.0217296	0.401242	1.67e-05	6.10391e-05
ENSG00000178814	OPLAH	53.1153	44.5837	-1.19136	0.742381	0.243786	0.0132333	0.0201275
ENSG00000228474	OST4	482.81	440.158	-1.0969	0.736351	0.157229	0.0305743	0.0421445
ENSG00000083454	P2RX5	21.4899	16.0601	-1.33809	0.0169729	0.592801	0.0310796	0.0427232
ENSG00000072682	P4HA2	62.1805	51.2348	-1.21364	0.326455	0.288312	0.00205918	0.00394196
ENSG00000185624	P4HB	903.365	794.376	-1.1372	0.689031	0.391903	0.0189324	0.0275173
ENSG00000090621	PABPC4	392.071	342.754	-1.14388	0.570134	0.776743	0.0224083	0.031891
ENSG00000158006	PAFAH2	15.2133	25.3737	1.66787	0.665934	0.947087	0.00014608	0.000393132
ENSG00000175193	PARL	65.2422	73.1133	1.12065	0.796993	0.448977	0.0146104	0.0219518
ENSG00000166228	PCBD1	187.176	164.752	-1.13611	0.365371	0.749523	0.00798164	0.012977
ENSG00000180628	PCGF5	47.7263	37.9077	-1.25901	0.549649	0.90671	0.0105102	0.0164855
ENSG00000140479	PCSK6	32.7825	48.3294	1.47424	0.473585	0.248506	0.00358742	0.00642656
ENSG00000186642	PDE2A	40.0182	31.0276	-1.28976	0.0636805	0.713383	0.0350972	0.0475663
ENSG00000004799	PDK4	288.656	868.867	3.01005	0.341589	0.454039	0.00678263	0.0112844
ENSG00000162734	PEA15	307.541	253.248	-1.21439	0.696776	0.158128	0.0228881	0.032515
ENSG00000229833	PET100	90.0194	74.0837	-1.2151	0.628317	0.698252	0.0209208	0.029964
ENSG00000162735	PEX19	118.692	130.053	1.09572	0.857899	0.435714	0.0278952	0.0388707
ENSG00000143256	PFDN2	108.824	96.0116	-1.13344	0.61033	0.409713	0.00644871	0.0108013
ENSG00000123836	PFKFB2	52.1426	37.2197	-1.40094	0.542035	0.699151	0.0307495	0.042331
ENSG00000170525	PFKFB3	16.5319	10.5289	-1.57013	0.676411	0.849342	0.010063	0.0158527
ENSG00000152556	PFKM	915.456	769.987	-1.18892	0.00327364	0.744384	0.00222992	0.00422592
ENSG00000108518	PFN1	224.208	191.91	-1.1683	0.58741	0.515686	0.0128865	0.0196634
ENSG00000070087	PFN2	105.442	80.4353	-1.31089	0.851935	0.490025	0.00135043	0.00271989
ENSG00000134686	PHC2	120.656	104.605	-1.15345	0.554545	0.912422	0.013451	0.0203862
ENSG00000073921	PICALM	151.021	122.548	-1.23234	0.828426	0.201134	0.0127494	0.0195047
ENSG00000087111	PIGS	53.1272	47.4986	-1.1185	0.282255	0.554769	0.0160164	0.0238019
ENSG00000176485	PLA2G16	220.572	195.212	-1.12991	0.318733	0.717459	0.0311536	0.0428123
ENSG00000104886	PLEKHJ1	64.7976	56.6786	-1.14325	0.944839	0.0321369	0.0279506	0.0389327
ENSG00000167676	PLIN4	101.158	80.3439	-1.25907	0.877806	0.80647	0.0184326	0.0268737
ENSG00000114698	PLSCR4	14.6648	20.5226	1.39945	0.0560722	0.838162	0.0161069	0.0239044
ENSG00000196576	PLXNB2	99.9795	81.8964	-1.2208	0.968719	0.612511	0.00875213	0.0140537
ENSG00000160783	PMF1	54.9278	47.3895	-1.15907	0.762949	0.825911	0.00420681	0.00740393
ENSG00000143442	POGZ	33.6578	42.1222	1.25148	0.583512	0.62365	0.00482354	0.00833426
ENSG00000106628	POLD2	297.326	245.409	-1.21155	0.540483	0.964921	0.00273724	0.00504702
ENSG00000186184	POLR1D	70.0711	58.4705	-1.1984	0.638523	0.786303	0.0139489	0.0210663
ENSG00000168255	POLR2J3	31.5955	45.4878	1.43969	0.0821709	0.0971801	0.00869035	0.0139656
ENSG00000167272	POP5	48.4355	57.5605	1.18839	0.250758	0.335023	0.000898249	0.00189751
ENSG00000133110	POSTN	47.7841	128.881	2.69716	0.054907	0.423283	0.00440116	0.00769713
ENSG00000127125	PPCS	40.8933	46.3799	1.13417	0.413912	0.748859	0.0363024	0.0490165
ENSG00000166794	PPIB	229.281	180.942	-1.26715	0.354333	0.36604	0.00566839	0.00962082
ENSG00000160972	PPP1R16A	62.2682	52.7085	-1.18137	0.942114	0.0230161	0.0214956	0.0306672
ENSG00000120910	PPP3CC	39.1481	26.4818	-1.4783	0.897643	0.755199	0.0141201	0.0213113
ENSG00000113593	PPWD1	17.8664	23.1301	1.29461	0.933528	0.341331	0.00249603	0.00465905
ENSG00000167815	PRDX2	811.274	911.98	1.12413	0.544303	0.535842	0.0161038	0.0239044
ENSG00000117592	PRDX6	352.385	274.898	-1.28187	0.0293251	0.868796	0.00048954	0.00111525
ENSG00000188783	PRELP	19.4748	47.4419	2.43606	0.0615396	0.920182	0.000223272	0.00056386
ENSG00000100462	PRMT5	196.939	179.174	-1.09915	0.31294	0.392698	0.0318396	0.0436406
ENSG00000184500	PROS1	36.7911	72.8019	1.97879	0.00271528	0.333293	5.27e-06	2.28383e-05
ENSG00000189002	PROSP	12.3042	36.952	3.0032	0.238792	0.235917	0.000125812	0.000347106
ENSG00000161542	PRPSAP1	43.8518	37.157	-1.18018	0.650504	0.675483	0.00447919	0.0078162
ENSG00000116132	PRRX1	34.0362	57.4645	1.68834	0.00262162	0.777744	0.000461141	0.00105856
ENSG00000100911	PSME2	112.603	88.2175	-1.27643	0.230223	0.527746	0.000817916	0.00174817
ENSG00000131467	PSME3	66.3984	56.6551	-1.17198	0.737852	0.471296	0.00177083	0.00345877
ENSG00000110958	PTGES3	105.672	117.209	1.10917	0.711899	0.405907	0.0275586	0.0384662
ENSG00000165996	PTPLA	261.309	226.653	-1.1529	0.731279	0.529651	0.0147578	0.0221531
ENSG00000179295	PTPN11	36.7029	44.7542	1.21937	0.0288553	0.202822	0.0106778	0.0166985
ENSG00000175354	PTPN2	32.6746	27.2427	-1.19939	0.855281	0.758388	0.0152241	0.0227517
ENSG00000141378	PTRH2	18.4523	13.0558	-1.41334	0.429972	0.502916	2.84e-06	1.35395e-05
ENSG00000184924	PTRHD1	52.7378	46.0632	-1.1449	0.37247	0.110951	0.0341441	0.0464081
ENSG00000176894	PXMP2	53.0173	43.8271	-1.20969	0.0925344	0.762031	0.0204175	0.0293337
ENSG00000068976	PYGM	105.62	67.7283	-1.55947	0.150126	0.463891	0.00018469	0.000478995
ENSG00000111737	RAB35	36.9668	30.4741	-1.21306	0.372097	0.0719483	0.000226485	0.000570142
ENSG00000152061	RABGAP1L	69.9966	90.5051	1.29299	0.350133	0.260222	0.0204185	0.0293337
ENSG00000128581	RABL5	33.4503	40.8389	1.22088	0.645813	0.608014	0.000160045	0.000424416
ENSG00000068831	RASGRP2	51.2226	41.2736	-1.24105	0.964067	0.0585651	0.002785	0.00512141
ENSG00000203867	RBM20	60.4625	71.3335	1.1798	0.758363	0.98905	0.0242846	0.0343025
ENSG00000163743	RCHY1	37.4483	43.1541	1.15237	0.627487	0.275977	0.00983885	0.0155411
ENSG00000049449	RCN1	38.6531	29.1002	-1.32827	0.367693	0.908587	0.017723	0.0259758
ENSG00000214455	RCN1P2	18.7944	11.6667	-1.61094	0.977972	0.938066	0.000895563	0.001895
ENSG00000042445	RETSAT	39.122	32.1303	-1.21761	0.369895	0.150143	0.011767	0.0181194
ENSG00000131378	RFTN1	42.2826	32.1301	-1.31598	0.436339	0.00122654	0.000254936	0.000632977
ENSG00000173156	RHOD	28.318	19.4432	-1.45645	0.862171	0.16351	0.00017048	0.00044706
ENSG00000139725	RHOF	22.3577	16.723	-1.33695	0.266253	0.0517944	0.000676961	0.00148115
ENSG00000265150	RN7SL2	17.9598	30.6055	1.70411	0.456901	0.968913	0.0151617	0.02268
ENSG00000129538	RNASE1	495.091	358.858	-1.37963	0.534912	0.488912	0.00290187	0.00531558
ENSG00000239305	RNF103	69.9883	60.5192	-1.15646	0.798412	0.705133	0.0341325	0.0464056
ENSG00000113269	RNF130	59.7072	52.7541	-1.1318	0.154357	0.575763	0.0170137	0.0250452
ENSG00000255135	RP11-111M22.3	29.3727	35.5415	1.21002	0.418917	0.129094	0.0221108	0.0314961
ENSG00000236404	RP11-125B21.2	8.22523	15.6679	1.90486	0.866441	0.220877	2.85e-06	1.35735e-05
ENSG00000253173	RP11-152C15.1	13.9235	8.19787	-1.69843	0.318106	0.0557932	3.05e-07	2.12105e-06
ENSG00000251235	RP11-156N15.1	27.8852	22.188	-1.25677	0.477006	0.863633	0.000903283	0.00190388
ENSG00000264112	RP11-159D12.2	14.6275	22.2281	1.51961	0.752066	0.113316	1.75e-06	9.03751e-06
ENSG00000250982	RP11-159J3.1	63.7942	75.8802	1.18945	0.707197	0.503875	0.0340432	0.0463243
ENSG00000255248	RP11-166D19.1	52.2435	71.883	1.37592	0.000487554	0.105134	0.000106217	0.000300068
ENSG00000236439	RP11-175B9.3	116.571	92.3574	-1.26217	0.0972949	0.867817	0.031357	0.0430535
ENSG00000228366	RP11-18B3.3	11.7749	5.98235	-1.96827	0.887751	0.252632	8.02e-07	4.76251e-06
ENSG00000262248	RP11-235E17.5	11.6159	5.93744	-1.95638	0.0637362	0.122892	4.57e-06	2.01003e-05
ENSG00000230626	RP11-286H14.4	20.5796	14.9964	-1.3723	0.727997	0.249341	2.71e-05	9.17276e-05
ENSG00000259948	RP11-326A19.5	47.568	40.832	-1.16497	0.722632	0.349241	0.00581527	0.00984524
ENSG00000236360	RP11-334A14.2	55.1698	78.266	1.41864	0.359721	0.0605213	0.00808414	0.013112
ENSG00000213036	RP11-365D23.4	62.66	54.9915	-1.13945	0.239771	0.0709827	0.0369245	0.0498138
ENSG00000226900	RP11-432J24.5	92.0462	62.2687	-1.47821	0.663505	0.24899	0.00622023	0.0104669
ENSG00000270213	RP11-452D24.1	47.614	26.8116	-1.77587	0.426358	0.537711	0.0153616	0.0229282
ENSG00000251107	RP11-466P24.4	32.0322	26.432	-1.21187	0.488337	0.210053	0.0116017	0.0178998
ENSG00000254771	RP11-50B3.1	13.9494	6.7974	-2.05217	0.422367	0.753115	0.00253448	0.00472522
ENSG00000251141	RP11-53O19.1	15.8419	22.1937	1.40095	0.0475915	0.41957	0.0114013	0.0176485
ENSG00000259413	RP11-5O23.1	22.466	7.65775	-2.93376	0.750348	0.321781	1.65e-10	5.6375e-09
ENSG00000267653	RP1-193H18.3	12.9893	5.66487	-2.29295	0.163688	0.336029	0.0111667	0.0173536
ENSG00000144785	RP11-977G19.10	16.7307	11.4457	-1.46174	0.983323	0.461135	0.0029128	0.00533353
ENSG00000257337	RP11-983P16.4	12.132	18.2724	1.50613	0.0700659	0.238895	0.000165168	0.000435796
ENSG00000272114	RP1-261G23.7	16.8453	5.41527	-3.11071	0.666349	0.328571	0.000100503	0.000286327
ENSG00000259613	RP13-608F4.6	7.66319	28.6788	3.7424	0.692452	0.319351	0.0064002	0.0107277
ENSG00000235501	RP4-639F20.1	8.6992	13.7594	1.58169	0.0816246	0.294074	1.83e-05	6.58158e-05
ENSG00000269968	RP5-940J5.9	14.0599	5.50883	-2.55226	0.341763	0.985996	2.54e-08	2.80471e-07
ENSG00000213307	RPL18P11	27.6909	22.5006	-1.23068	0.368098	0.709138	0.0186216	0.0271158
ENSG00000163584	RPL22L1	34.1811	25.7091	-1.32954	0.202992	0.398921	0.0134121	0.0203487
ENSG00000230364	RPL4P3	41.6814	36.4637	-1.14309	0.4245	0.0471704	0.0212712	0.0303921
ENSG00000089157	RPLP0	240.449	185.942	-1.29314	0.848027	0.109321	0.000200154	0.000510951
ENSG00000213553	RPLP0P6	67.695	54.1784	-1.24948	0.688938	0.159595	0.0108153	0.0168855
ENSG00000124614	RPS10	135.25	103.073	-1.31218	0.73836	0.695728	0.019739	0.0285489
ENSG00000187051	RPS19BP1	76.9584	64.1248	-1.20013	0.996484	0.0474662	0.00187342	0.00363356
ENSG00000140988	RPS2	255.519	216.984	-1.1776	0.63796	0.051448	0.0287871	0.0399798
ENSG00000230629	RPS23P8	405.586	230.928	-1.75633	0.646279	0.162397	0.0234694	0.0332307
ENSG00000205246	RPSAP58	44.2593	36.0029	-1.22932	0.733748	0.0394809	0.0196048	0.0283897
ENSG00000176783	RUFY1	28.3541	22.5851	-1.25544	0.211194	0.702252	0.000933356	0.00196026
ENSG00000143546	S100A8	62.6298	26.3927	-2.373	0.218484	0.510199	0.00111641	0.00230064
ENSG00000163220	S100A9	88.1362	32.5795	-2.70527	0.0829803	0.868258	2.43e-05	8.32059e-05
ENSG00000101347	SAMHD1	32.5574	23.3605	-1.3937	0.433509	0.625554	0.0278979	0.0388707
ENSG00000141504	SAT2	142.647	123.549	-1.15458	0.430449	0.63492	0.0300607	0.041504
ENSG00000165689	SDCCAG3	38.9396	30.7434	-1.2666	0.433185	0.929251	0.000123517	0.000341975
ENSG00000224183	SDHDP6	61.0701	71.0953	1.16416	0.139895	0.00906421	0.00464449	0.00807477
ENSG00000198843	SELT	120.971	157.549	1.30237	0.232532	0.0104512	0.00667057	0.0111216
ENSG00000167680	SEMA6B	11.5705	5.82023	-1.98798	0.846708	0.713488	1.11e-06	6.21574e-06
ENSG00000168385	SEPT2	266.389	304.835	1.14432	0.224062	0.341327	0.0170489	0.0250891
ENSG00000227850	SEPT2P1	144.205	176.672	1.22514	0.0628738	0.408516	0.00457265	0.00795574
ENSG00000140264	SERF2	787.532	679.697	-1.15865	0.825625	0.204949	0.00809997	0.0131332
ENSG00000021355	SERPINB1	57.9979	44.0683	-1.31609	0.785037	0.406572	0.000920897	0.00193668
ENSG00000135919	SERPINE2	27.0247	52.9119	1.95791	0.0182144	0.841109	0.00594331	0.0100332
ENSG00000132386	SERPINF1	331.405	444.777	1.3421	0.0518044	0.798383	0.032712	0.0447194
ENSG00000168066	SF1	229.57	254.182	1.10721	0.744689	0.0179146	0.0276474	0.0385673
ENSG00000104332	SFRP1	21.6743	35.7653	1.65012	0.552992	0.167451	0.0171374	0.0252115
ENSG00000127990	SGCE	72.8409	90.8752	1.24759	0.0792234	0.646242	0.0127984	0.0195669
ENSG00000156463	SH3RF2	370.118	276.353	-1.33929	0.976416	0.333479	0.010786	0.0168564
ENSG00000198892	SHISA4	121.874	82.7943	-1.47201	0.784586	0.876035	0.000246309	0.000614609
ENSG00000147955	SIGMAR1	33.541	27.1658	-1.23468	0.357415	0.560877	7.51e-05	0.000222422
ENSG00000113504	SLC12A7	91.9832	75.5551	-1.21743	0.476316	0.932896	0.0115044	0.0177846
ENSG00000168575	SLC20A2	113.506	94.0494	-1.20687	0.323952	0.0555114	0.0313656	0.0430535
ENSG00000125454	SLC25A19	17.055	10.6944	-1.59476	0.946918	0.383179	1.97e-06	1.002e-05
ENSG00000153291	SLC25A27	33.933	48.9787	1.44339	0.244038	0.814448	0.000412481	0.000959945
ENSG00000117394	SLC2A1	33.4416	25.2584	-1.32398	0.31584	0.307707	0.0176024	0.0258432
ENSG00000134294	SLC38A2	119.082	87.4307	-1.36201	0.968242	0.302364	0.0185576	0.0270309
ENSG00000143570	SLC39A1	51.787	42.7399	-1.21168	0.717019	0.684927	0.000422949	0.000979472
ENSG00000141873	SLC39A3	27.2385	22.1301	-1.23084	0.283647	0.70428	0.000242213	0.000605533
ENSG00000114544	SLC41A3	57.533	48.4113	-1.18842	0.637136	0.654805	0.00316824	0.0057499
ENSG00000070214	SLC44A1	9.94535	15.0703	1.51532	0.107445	0.996323	6.54e-06	2.7337e-05
ENSG00000100170	SLC5A1	108.154	67.3651	-1.60549	0.50183	0.862276	0.0297148	0.0410984
ENSG00000131389	SLC6A6	11.0853	31.2375	2.81791	0.0409403	0.819014	0.000588931	0.00131353
ENSG00000176463	SLCO3A1	44.8679	39.4871	-1.13627	0.861214	0.760866	0.0320583	0.0438894
ENSG00000080503	SMARCA2	47.1797	53.5841	1.13575	0.945989	0.66047	0.0242494	0.0342631
ENSG00000163866	SMIM12	52.4757	46.5391	-1.12756	0.366933	0.665238	0.00972168	0.0153921
ENSG00000099940	SNAP29	32.387	22.996	-1.40838	0.694879	0.311183	0.0251246	0.0353724
ENSG00000145335	SNCA	13.8647	27.3479	1.97248	0.0835618	0.141421	0.000175914	0.000460286
ENSG00000245910	SNHG6	329.394	274.176	-1.2014	0.344586	0.026211	0.00575673	0.00975314
ENSG00000199753	SNORD104	45.6258	159.583	3.49766	0.922547	0.0614401	0.00902671	0.0144177
ENSG00000207031	SNORD59A	104.103	249.921	2.4007	0.695264	0.847029	0.0113256	0.0175601
ENSG00000161981	SNRNP25	77.6651	64.1342	-1.21098	0.289012	0.95262	0.00380513	0.00677342
ENSG00000124562	SNRPC	164.937	132.607	-1.2438	0.719205	0.234171	0.00015946	0.000423341
ENSG00000154556	SORBS2	983.742	1260.6	1.28143	0.115857	0.970198	0.0134249	0.0203597
ENSG00000196141	SPATS2L	90.4009	66.3852	-1.36176	0.423486	0.811521	0.00653745	0.0109229
ENSG00000104133	SPG11	68.556	78.296	1.14207	0.716561	0.110343	0.00810903	0.0131434
ENSG00000118785	SPP1	29.2887	8.03086	-3.64702	0.869921	0.771075	0.000164002	0.000432962
ENSG00000138600	SPPL2A	65.5705	54.8668	-1.19509	0.419529	0.160063	0.0123163	0.018885
ENSG00000100104	SRRD	21.8181	15.8166	-1.37945	0.855024	0.626949	0.017767	0.026021
ENSG00000100650	SRSF5	442.31	529.972	1.19819	0.905328	0.773732	0.00887857	0.0142244
ENSG00000271303	SRXN1	33.1997	26.9085	-1.2338	0.282694	0.9185	0.0298892	0.0412914
ENSG00000073849	ST6GAL1	34.4574	28.5584	-1.20656	0.089833	0.168739	0.0269719	0.0377142
ENSG00000127954	STEAP4	25.9252	16.5519	-1.5663	0.114582	0.226306	0.00126566	0.00256669
ENSG00000168439	STIP1	108.221	83.8585	-1.29052	0.366978	0.260698	0.00046724	0.00107099
ENSG00000115694	STK25	198.316	182.899	-1.08429	0.650646	0.543209	0.00653751	0.0109229
ENSG00000196182	STK40	46.7763	35.7312	-1.30912	0.646307	0.149568	3.26e-05	0.000107564
ENSG00000104915	STX10	60.899	52.2857	-1.16474	0.910389	0.112311	0.00504566	0.00867942
ENSG00000137573	SULF1	7.47356	15.0006	2.00716	0.0191311	0.787994	0.00227246	0.00428585
ENSG00000100242	SUN2	117.176	97.1788	-1.20578	0.262246	0.537216	0.0150674	0.0225461
ENSG00000197321	SVIL	433.734	522.998	1.2058	0.673048	0.454047	0.00376487	0.0067113
ENSG00000169895	SYAP1	13.0951	7.8754	-1.66279	0.823707	0.00651946	8.03e-05	0.00023531
ENSG00000171992	SYNPO	420.529	354.662	-1.18572	0.486835	0.350615	0.0202836	0.0291843
ENSG00000137501	SYTL2	8.4149	15.6061	1.85458	0.048861	0.983475	0.00222108	0.00421424
ENSG00000171148	TADA3	64.1186	57.4059	-1.11693	0.258861	0.354162	0.0170057	0.0250411
ENSG00000177156	TALDO1	164.141	144.72	-1.1342	0.311412	0.0457446	0.0300228	0.0414638
ENSG00000204267	TAP2	36.8593	27.6936	-1.33097	0.439648	0.100493	0.0276748	0.0385942
ENSG00000113407	TARS	80.7246	65.6102	-1.23037	0.942166	0.623777	0.00427496	0.00751826
ENSG00000065882	TBC1D1	156.527	132.095	-1.18495	0.730631	0.359095	0.0131872	0.0200703
ENSG00000145979	TBC1D7	38.9677	48.3075	1.23968	0.636106	0.00444809	0.015055	0.0225347
ENSG00000197226	TBC1D9B	83.4491	68.9797	-1.20976	0.929898	0.758157	0.00780504	0.0127338
ENSG00000136270	TBRG4	83.1617	73.2938	-1.13464	0.423955	0.16099	0.00585927	0.00991261
ENSG00000204852	TCTN1	28.186	35.2126	1.24929	0.278739	0.445699	0.003735	0.00666057
ENSG00000088992	TESC	185.961	140.406	-1.32445	0.00154068	0.317739	0.00652112	0.0109128
ENSG00000163513	TGFBR2	81.5399	65.5877	-1.24322	0.406057	0.35075	0.0039807	0.00703749
ENSG00000176946	THAP4	100.184	85.8676	-1.16673	0.259409	0.719282	0.00380547	0.00677342
ENSG00000145365	TIFA	15.8485	7.34646	-2.15729	0.023274	0.0993094	3.25e-07	2.24359e-06
ENSG00000150779	TIMM8B	206.84	180.181	-1.14796	0.100286	0.267829	0.0297748	0.0411574
ENSG00000104067	TJP1	69.3722	84.3991	1.21661	0.111085	0.179263	0.00310452	0.00564513
ENSG00000065717	TLE2	63.7975	56.049	-1.13825	0.11605	0.859903	0.0184604	0.0269032
ENSG00000169908	TM4SF1	102.097	74.8031	-1.36487	0.674132	0.681184	0.010893	0.0169871
ENSG00000064115	TM7SF3	50.4909	62.6345	1.24051	0.149222	0.885825	0.0189873	0.0275802
ENSG00000099203	TMED1	49.8914	42.2994	-1.17948	0.572127	0.673106	0.00500055	0.00861125
ENSG00000240849	TMEM189	30.7105	21.6322	-1.41966	0.0550192	0.887412	1.02e-05	4.02115e-05
ENSG00000165152	TMEM246	25.8621	31.9246	1.23441	0.00220718	0.0999108	8.64e-06	3.49979e-05
ENSG00000126106	TMEM53	18.3107	12.7168	-1.43988	0.142141	0.735671	6.63e-07	4.06508e-06
ENSG00000164983	TMEM65	29.9478	23.7647	-1.26018	0.528436	0.611528	0.0295863	0.040945
ENSG00000129925	TMEM8A	60.0137	52.8338	-1.13589	0.942279	0.201386	0.0231854	0.0329106
ENSG00000164897	TMUB1	36.303	28.2377	-1.28562	0.943765	0.405666	1.39e-05	5.23889e-05
ENSG00000168884	TNIP2	24.4696	19.1876	-1.27528	0.587247	0.616517	0.00136676	0.00274809
ENSG00000175768	TOMM5	86.397	77.2152	-1.11891	0.851085	0.757255	0.00682508	0.0113351
ENSG00000196683	TOMM7	603.29	681.828	1.13018	0.38938	0.647218	0.0166728	0.0246356
ENSG00000182165	TP53TG1	21.6919	27.8934	1.28589	0.0374336	0.966998	0.00223757	0.00423531
ENSG00000111907	TPD52L1	62.008	84.841	1.36823	0.441719	0.124293	0.00118534	0.00242151
ENSG00000132481	TRIM47	55.4916	39.3258	-1.41107	0.727609	0.794721	0.00329571	0.00595831
ENSG00000174173	TRMT10C	23.6114	18.3665	-1.28556	0.339341	0.052889	9.17e-05	0.000264444
ENSG00000157514	TSC22D3	101.632	182.944	1.80006	0.566909	0.238009	0.0177444	0.025999
ENSG00000157570	TSPAN18	39.7004	50.7249	1.27769	0.076747	0.801624	0.00263749	0.00488827
ENSG00000140391	TSPAN3	145.294	132.069	-1.10014	0.423223	0.144713	0.00937879	0.0149093
ENSG00000123416	TUBA1B	349.02	241.945	-1.44256	0.885013	0.212557	5.37e-05	0.000166466
ENSG00000188229	TUBB4B	271.83	197.357	-1.37735	0.554586	0.78222	0.00125376	0.00254585
ENSG00000131462	TUBG1	23.0164	17.8353	-1.2905	0.742479	0.171496	0.000185676	0.000481023
ENSG00000247596	TWF2	120.354	97.7104	-1.23174	0.159673	0.527415	0.00531133	0.0090801
ENSG00000136810	TXN	76.2275	58.4506	-1.30414	0.844616	0.88252	0.000169324	0.000444523
ENSG00000117289	TXNIP	767.736	1120.03	1.45888	0.412183	0.342976	0.00359498	0.00643765
ENSG00000228236	TXNP5	30.9244	25.7327	-1.20176	0.568993	0.648808	0.0318496	0.0436417
ENSG00000160087	UBE2J2	55.6538	45.5367	-1.22218	0.970463	0.277796	1.63e-05	5.98089e-05
ENSG00000078140	UBE2K	43.3245	38.1117	-1.13678	0.842305	0.907254	0.00240388	0.00450667
ENSG00000185651	UBE2L3	41.1623	28.4014	-1.44931	0.554431	0.338029	0.0193327	0.02803
ENSG00000175931	UBE2O	30.0753	24.9699	-1.20446	0.507573	0.887486	0.0103669	0.016277
ENSG00000108312	UBTF	47.3438	41.3069	-1.14615	0.245492	0.471918	0.0102361	0.0161091
ENSG00000167671	UBXN6	183.406	146.511	-1.25182	0.336352	0.197485	0.000171631	0.000449828
ENSG00000143222	UFC1	92.3444	80.8813	-1.14173	0.768642	0.290555	0.0168642	0.0248717
ENSG00000140474	ULK3	39.7205	32.9259	-1.20636	0.1134	0.00256796	2.14e-06	1.07114e-05
ENSG00000267059	UQCR11	29.6575	6.99587	-4.2393	0.501702	0.855027	3.13e-07	2.17029e-06
ENSG00000166348	USP54	28.7621	39.6642	1.37905	0.581029	0.605675	0.00823725	0.0133146
ENSG00000126756	UXT	138.051	123.631	-1.11664	0.837572	0.373631	0.0176626	0.0259194
ENSG00000038427	VCAN	14.0657	23.7507	1.68855	0.00693532	0.90932	0.0152936	0.0228339
ENSG00000131871	VIMP	5943.92	4847.8	-1.2261	0.959794	0.423112	0.0152209	0.0227517
ENSG00000048707	VPS13D	90.7905	54.7286	-1.65892	0.0814899	0.459687	0.0002215	0.000559685
ENSG00000156931	VPS8	30.521	39.0742	1.28024	0.201801	0.939403	0.0010806	0.00223859
ENSG00000185274	WBSCR17	23.2405	30.5943	1.31642	0.452907	0.679779	0.0209336	0.0299733
ENSG00000071127	WDR1	367.013	272.585	-1.34642	0.768808	0.356684	3.66e-05	0.000119013
ENSG00000070540	WIPI1	160.928	189.643	1.17843	0.947502	0.312765	0.0168153	0.0248072
ENSG00000176871	WSB2	84.1909	75.6436	-1.11299	0.0601033	0.248974	0.0311687	0.0428206
ENSG00000132530	XAF1	34.4404	58.5511	1.70007	0.892967	0.433248	0.000336057	0.000802182
ENSG00000201678	Y_RNA	53.7766	19.8192	-2.71336	0.0885133	0.981993	0.0359386	0.0485811
ENSG00000065978	YBX1	194.314	170.506	-1.13963	0.7048	0.00960851	0.0136644	0.020683
ENSG00000188706	ZDHHC9	16.4714	11.3427	-1.45216	0.181342	0.0622713	0.000136816	0.000371808
ENSG00000166432	ZMAT1	9.61345	14.9811	1.55835	0.37598	0.575439	4.76e-05	0.000149126
ENSG00000136870	ZNF189	14.0129	21.0301	1.50077	0.183324	0.133221	0.030641	0.0421941
ENSG00000198816	ZNF358	67.8011	55.9746	-1.21128	0.18661	0.201864	0.00679341	0.0112944
ENSG00000173545	ZNF622	78.0728	64.5986	-1.20858	0.479946	0.962589	0.0234645	0.0332307

## Sheet: ICM-specific
Additional File 5: Table S4c: DEGs for adjusted gene expression.
ICM-specific DEGs at FDR≤0.05
ENSG	Gene	NF_mean	ICM_mean	FC	pval_Age	pval_Sex	pval_ICM_v_NF	FDR_ICM_v_NF
ENSG00000127837	AAMP	108.318	120.19	1.1096	0.700222	0.815279	0.0346128	0.047482
ENSG00000131043	AAR2	9.74928	15.8756	1.62839	0.514793	0.664506	6.35e-09	9.03432e-08
ENSG00000154265	ABCA5	24.7355	19.0248	-1.30017	0.381574	0.734683	0.0177464	0.0261737
ENSG00000154262	ABCA6	40.0577	25.9851	-1.54156	0.67376	0.371405	0.0114668	0.0177581
ENSG00000154258	ABCA9	30.8732	21.1603	-1.45901	0.203416	0.578438	0.0125132	0.0191314
ENSG00000131269	ABCB7	42.6437	35.2107	-1.2111	0.0468148	0.791965	0.0114762	0.0177677
ENSG00000197150	ABCB8	14.7665	20.9117	1.41616	0.612233	0.569879	1.99e-05	7.20544e-05
ENSG00000161204	ABCF3	58.7246	73.7082	1.25515	0.922742	0.571829	7.83e-05	0.00022751
ENSG00000144827	ABHD10	30.0352	24.8074	-1.21074	0.328073	0.334035	0.0098667	0.0156017
ENSG00000204427	ABHD16A	36.5915	50.1524	1.3706	0.447412	0.323998	9.71e-08	8.62873e-07
ENSG00000129968	ABHD17A	7.45215	16.1914	2.17271	0.200147	0.991857	1.78e-10	5.93404e-09
ENSG00000097007	ABL1	14.7786	21.79	1.47443	0.159072	0.628184	3.63e-05	0.000118835
ENSG00000268568	AC007228.9	8.55455	14.4105	1.68454	0.14156	0.202551	0.000590297	0.00131244
ENSG00000214696	AC007347.1	6.49125	12.7709	1.9674	0.134114	0.973126	4.37e-07	2.8796e-06
ENSG00000237930	AC007563.4	37.8025	27.9484	-1.35258	0.722353	0.606226	0.00706367	0.0115856
ENSG00000218682	AC010150.1	17.1216	26.6578	1.55697	0.59921	0.143816	0.00525511	0.00891517
ENSG00000235883	AC012379.1	65.6821	34.2268	-1.91903	0.6647	0.425096	0.0221454	0.0319424
ENSG00000174977	AC026271.5	24.3124	19.1525	-1.26941	0.982712	0.281063	0.00175788	0.00341514
ENSG00000060971	ACAA1	192.759	166.269	-1.15931	0.0764024	0.230631	0.0364011	0.049609
ENSG00000102977	ACD	11.0137	18.0559	1.6394	0.338191	0.263895	1.22e-07	1.02589e-06
ENSG00000123983	ACSL3	49.2128	33.3725	-1.47465	0.758607	0.639635	0.000430218	0.000991755
ENSG00000107796	ACTA2	141.353	234.172	1.65665	0.197239	0.246012	0.0333095	0.045828
ENSG00000159251	ACTC1	14311.1	18306.1	1.27915	0.984025	0.414071	0.0261875	0.0371452
ENSG00000184009	ACTG1	405.41	629.194	1.552	0.94786	0.189602	0.000314667	0.000758269
ENSG00000113812	ACTR8	31.3429	24.8377	-1.26191	0.421552	0.129606	0.000786871	0.00169078
ENSG00000139567	ACVRL1	20.8931	27.0475	1.29457	0.523709	0.670054	0.0279706	0.0393721
ENSG00000154734	ADAMTS1	45.479	81.294	1.78751	0.273066	0.583278	0.0255958	0.0363974
ENSG00000143382	ADAMTSL4	16.7889	24.0155	1.43044	0.554862	0.0217655	0.00230845	0.00433528
ENSG00000105963	ADAP1	8.02291	13.6709	1.70398	0.171764	0.311488	0.00010135	0.000283659
ENSG00000087274	ADD1	149.535	178.417	1.19314	0.374868	0.81397	0.00195651	0.00374931
ENSG00000148700	ADD3	113.073	69.9705	-1.61601	0.151942	0.241151	8.24e-05	0.000236737
ENSG00000006831	ADIPOR2	22.7339	28.8626	1.26958	0.0817456	0.286053	0.000583558	0.00130105
ENSG00000120907	ADRA1A	18.8509	10.0493	-1.87585	0.216145	0.618402	6.08e-05	0.00018318
ENSG00000173020	ADRBK1	61.5838	71.4041	1.15946	0.598666	0.351314	0.0234536	0.0336142
ENSG00000204310	AGPAT1	50.856	58.8508	1.1572	0.883005	0.979324	0.0124801	0.0190861
ENSG00000135744	AGT	84.6281	106.692	1.26072	0.4197	0.423015	0.00352124	0.00629199
ENSG00000126705	AHDC1	13.0329	18.2634	1.40134	0.343493	0.0441317	0.000823091	0.00175922
ENSG00000106305	AIMP2	30.6339	39.0122	1.2735	0.0790961	0.490642	0.000107632	0.000299456
ENSG00000250115	AK3P2	22.3595	17.225	-1.29809	0.688035	0.0909819	0.00526737	0.00893328
ENSG00000256492	AL118508.1	82.3508	137.093	1.66474	0.337581	0.766538	0.000205798	0.000522989
ENSG00000226209	AL138764.1	8.82824	14.392	1.63022	0.980782	0.0319265	0.000740286	0.00160204
ENSG00000255831	AL139385.1	15.9704	21.4679	1.34423	0.953968	0.997755	0.0019357	0.00371828
ENSG00000264604	AL158069.1	6.46041	32.406	5.01609	0.534557	0.00288455	0.0122933	0.018831
ENSG00000213018	AL590762.11	5.3221	11.4715	2.15544	0.525403	0.0736412	1.84e-07	1.42202e-06
ENSG00000119711	ALDH6A1	60.8405	46.8501	-1.29862	0.721276	0.734126	0.0198816	0.0289512
ENSG00000091542	ALKBH5	74.2409	90.6413	1.22091	0.441098	0.154577	0.00128195	0.00258315
ENSG00000116337	AMPD2	12.003	20.0731	1.67233	0.778894	0.575103	0.000255191	0.000631916
ENSG00000164331	ANKRA2	36.2277	29.1282	-1.24373	0.673781	0.325098	0.00358502	0.00639178
ENSG00000088448	ANKRD10	109.68	91.8008	-1.19476	0.0426232	0.38738	0.0228839	0.0328877
ENSG00000172932	ANKRD13D	13.9333	20.8749	1.49821	0.752166	0.0903248	0.000341081	0.000813914
ENSG00000163516	ANKZF1	45.6354	38.3739	-1.18923	0.643902	0.499288	0.0350849	0.0480217
ENSG00000140350	ANP32A	167.016	141.166	-1.18312	0.234107	0.585979	0.0108625	0.0169058
ENSG00000231991	ANXA2P2	13.5132	23.625	1.74829	0.798758	0.744037	4.36e-05	0.00013839
ENSG00000131471	AOC3	5.42856	13.429	2.47376	0.628913	0.832416	4.39e-06	1.99623e-05
ENSG00000196961	AP2A1	33.9106	44.744	1.31947	0.942028	0.457878	0.000934524	0.00195293
ENSG00000185009	AP3M1	27.6443	21.8343	-1.26609	0.781278	0.889315	0.000340653	0.000813287
ENSG00000242802	AP5Z1	6.27443	14.0304	2.23612	0.868494	0.538991	1.32e-09	2.68479e-08
ENSG00000101474	APMAP	32.9678	40.9286	1.24147	0.183207	0.590808	3.22e-05	0.000108049
ENSG00000130203	APOE	23.3641	42.2578	1.80866	0.347235	0.98998	0.0247438	0.0352927
ENSG00000142192	APP	520.493	460.662	-1.12988	0.351041	0.655112	0.0189083	0.0276915
ENSG00000157500	APPL1	22.4622	16.1522	-1.39066	0.155171	0.532707	0.000332575	0.000797331
ENSG00000136044	APPL2	53.0301	39.1797	-1.35351	0.525374	0.268307	0.00445994	0.00769832
ENSG00000004059	ARF5	70.9828	87.7841	1.23669	0.744538	0.13664	0.000711754	0.00154708
ENSG00000165527	ARF6	14.6588	23.5236	1.60474	0.219308	0.59988	3.74e-06	1.73568e-05
ENSG00000225485	ARHGAP23	15.4013	20.8137	1.35143	0.467309	0.739002	0.00826472	0.0133305
ENSG00000198844	ARHGEF15	17.6732	28.3439	1.60378	0.945246	0.0451962	0.00353648	0.00631522
ENSG00000165801	ARHGEF40	13.0502	19.6296	1.50416	0.254667	0.640189	0.00427627	0.00744515
ENSG00000129675	ARHGEF6	43.851	38.0664	-1.15196	0.017942	0.892308	0.0252157	0.0358842
ENSG00000131089	ARHGEF9	42.9101	35.8213	-1.19789	0.00751159	0.386337	0.0015652	0.0030909
ENSG00000150347	ARID5B	6.57472	12.5352	1.90657	0.560087	0.770561	0.00363846	0.00647681
ENSG00000152219	ARL14EP	39.5648	30.5111	-1.29673	0.814512	0.876535	0.0100308	0.0158213
ENSG00000182196	ARL6IP4	179.571	203.241	1.13182	0.866919	0.0637195	0.03265	0.0451224
ENSG00000241685	ARPC1A	75.4735	99.5433	1.31892	0.672328	0.713357	0.000211065	0.000533486
ENSG00000130429	ARPC1B	50.1741	78.8668	1.57186	0.620504	0.926017	0.0010381	0.00214787
ENSG00000241553	ARPC4	57.4213	75.9987	1.32353	0.890495	0.818632	0.0019477	0.00373751
ENSG00000136950	ARPC5L	32.7811	41.3561	1.26159	0.400965	0.399639	0.0038205	0.00675178
ENSG00000197070	ARRDC1	20.8523	30.8856	1.48116	0.071916	0.663699	5.03e-07	3.23505e-06
ENSG00000153317	ASAP1	39.2102	27.6724	-1.41694	0.33276	0.138915	0.000885133	0.00187123
ENSG00000116539	ASH1L	20.1267	14.6017	-1.37838	0.321453	0.215851	3.68e-05	0.000120262
ENSG00000101440	ASIP	12.7859	18.1969	1.4232	0.810234	0.0941428	0.034824	0.0477252
ENSG00000198356	ASNA1	44.2514	50.9813	1.15208	0.741311	0.360291	0.0143875	0.0217026
ENSG00000169696	ASPSCR1	26.3354	34.2875	1.30195	0.983125	0.316407	0.000252471	0.000626066
ENSG00000156802	ATAD2	15.5162	8.71565	-1.78026	0.114299	0.692903	0.00943709	0.0149855
ENSG00000162772	ATF3	18.6893	38.4049	2.05491	0.176984	0.511554	0.0229113	0.0328958
ENSG00000149311	ATM	15.7809	9.87865	-1.59747	0.156514	0.495586	8.13e-05	0.000234174
ENSG00000177556	ATOX1	85.2249	99.9922	1.17327	0.818886	0.145195	0.0167231	0.0248531
ENSG00000105726	ATP13A1	27.1527	33.2232	1.22357	0.75079	0.906852	0.0123855	0.0189568
ENSG00000163399	ATP1A1	132.814	176.44	1.32847	0.57617	0.635122	0.0105398	0.0164812
ENSG00000143153	ATP1B1	210.655	171.359	-1.22932	0.391456	0.500386	0.00384465	0.00678808
ENSG00000069849	ATP1B3	60.7492	108.261	1.78209	0.955214	0.41957	0.000287937	0.00070379
ENSG00000165629	ATP5C1	681.725	793.978	1.16466	0.0631318	0.603238	0.00296963	0.00539359
ENSG00000224004	ATP5C1P1	30.4513	23.0843	-1.31914	0.385426	0.198767	0.0127997	0.0195291
ENSG00000261679	ATP5HP1	6.29477	11.4074	1.8122	0.782616	0.141921	8.56e-08	7.81638e-07
ENSG00000249256	ATP5LP3	79.4461	94.4077	1.18832	0.206548	0.987935	0.0127545	0.0194739
ENSG00000100554	ATP6V1D	439.277	339.579	-1.29359	0.390528	0.28467	0.00206429	0.00392913
ENSG00000131100	ATP6V1E1	272.013	238.433	-1.14084	0.940435	0.555164	0.0111032	0.0172376
ENSG00000128524	ATP6V1F	80.9987	109.582	1.35288	0.308196	0.103989	0.00068758	0.0015009
ENSG00000136888	ATP6V1G1	69.3142	81.4788	1.1755	0.409553	0.38244	0.0226938	0.0326833
ENSG00000143515	ATP8B2	6.1225	13.4282	2.19325	0.0291724	0.397007	4.62e-05	0.000145414
ENSG00000166377	ATP9B	9.50221	14.6594	1.54274	0.682581	0.736392	2.46e-06	1.22869e-05
ENSG00000253719	ATXN7L3B	22.7016	29.3174	1.29143	0.889646	0.426458	3.63e-06	1.6888e-05
ENSG00000148090	AUH	66.3834	56.1582	-1.18208	0.811508	0.80345	0.0176479	0.026042
ENSG00000166710	B2M	2446.33	3639.3	1.48766	0.950572	0.483484	0.00115877	0.00236198
ENSG00000149541	B3GAT3	10.114	17.0613	1.6869	0.0618317	0.35701	1.44e-07	1.15877e-06
ENSG00000170340	B3GNT2	8.77394	15.1263	1.724	0.135687	0.829041	1.34e-05	5.08388e-05
ENSG00000086062	B4GALT1	36.7251	48.9114	1.33183	0.797037	0.925807	0.0149418	0.0224425
ENSG00000027847	B4GALT7	9.32188	16.4805	1.76793	0.436725	0.460805	3.16e-05	0.000106289
ENSG00000182240	BACE2	15.5662	26.2518	1.68646	0.332966	0.895611	0.0241825	0.0345272
ENSG00000095739	BAMBI	9.64493	16.8271	1.74466	0.472529	0.850014	0.00468157	0.00804789
ENSG00000087088	BAX	37.4242	52.8531	1.41227	0.457076	0.99818	0.00815419	0.0131786
ENSG00000125124	BBS2	148.993	114.07	-1.30616	0.392088	0.470121	0.000145399	0.000388052
ENSG00000185825	BCAP31	82.709	105.334	1.27355	0.81991	0.563581	0.000348675	0.000829616
ENSG00000050820	BCAR1	48.5617	61.973	1.27617	0.488325	0.411089	0.00242563	0.00451919
ENSG00000116752	BCAS2	40.9125	33.5401	-1.21981	0.766447	0.469236	0.0127133	0.0194215
ENSG00000126453	BCL2L12	7.78838	14.5734	1.87118	0.683266	0.193528	8.96e-08	8.12893e-07
ENSG00000074582	BCS1L	81.6575	93.4031	1.14384	0.0785787	0.937601	0.0046788	0.0080465
ENSG00000177951	BET1L	17.7328	24.9772	1.40853	0.607126	0.566416	7.29e-07	4.43062e-06
ENSG00000132840	BHMT2	13.9137	7.34702	-1.89378	0.346792	0.761657	0.00195461	0.00374695
ENSG00000259040	BLOC1S5-TXNDC5	15.2707	8.88663	-1.71838	0.374115	0.765986	0.000726985	0.00157653
ENSG00000204217	BMPR2	8.17446	13.6474	1.66951	0.14815	0.498582	0.00024053	0.000599357
ENSG00000038219	BOD1L1	52.369	39.6857	-1.31959	0.154115	0.724074	0.00696921	0.0114474
ENSG00000162813	BPNT1	29.3664	20.8464	-1.4087	0.778111	0.742042	7.85e-06	3.1979e-05
ENSG00000106009	BRAT1	10.7669	17.0728	1.58568	0.485745	0.803125	9.69e-08	8.62456e-07
ENSG00000204256	BRD2	95.4768	118.772	1.24399	0.88227	0.438164	0.0105259	0.0164743
ENSG00000164713	BRI3	96.716	132.751	1.37259	0.971784	0.594371	0.000125331	0.000341613
ENSG00000134717	BTF3L4	14.9753	20.4331	1.36446	0.456321	0.539049	0.000412614	0.000955474
ENSG00000227118	BTF3P13	14.8592	21.9011	1.4739	0.765055	0.595409	2.75e-05	9.43575e-05
ENSG00000154640	BTG3	7.84795	13.6767	1.74271	0.626642	0.475394	0.000159422	0.000418734
ENSG00000197180	BX936347.1	8.04238	13.6042	1.69157	0.403975	0.635302	0.0171314	0.0253662
ENSG00000110696	C11orf58	154.758	119.02	-1.30027	0.368178	0.612295	0.000210785	0.000533257
ENSG00000166352	C11orf74	47.7244	38.3863	-1.24327	0.555347	0.539881	0.021874	0.0315833
ENSG00000187479	C11orf96	6.32395	22.308	3.52754	0.350904	0.649589	4.79e-05	0.000149678
ENSG00000151135	C12orf23	16.9112	23.1489	1.36885	0.150192	0.728554	0.0267945	0.0378821
ENSG00000111412	C12orf49	6.98277	12.2163	1.7495	0.536695	0.343565	1.84e-08	2.17785e-07
ENSG00000179933	C14orf119	31.2619	38.6881	1.23755	0.907654	0.523596	0.000389413	0.000911867
ENSG00000185504	C17orf70	10.927	16.2115	1.48362	0.396681	0.395317	3.04e-06	1.45765e-05
ENSG00000108666	C17orf75	25.8674	32.1262	1.24196	0.742048	0.0378004	0.00969765	0.0153603
ENSG00000141452	C18orf8	16.0173	23.4436	1.46364	0.447897	0.60748	0.000158083	0.000416187
ENSG00000228300	C19orf24	11.9144	17.554	1.47334	0.718988	0.618591	0.00769029	0.0125006
ENSG00000119559	C19orf25	15.2607	20.6627	1.35398	0.914119	0.930123	0.000759006	0.00163903
ENSG00000142444	C19orf52	9.23226	14.3066	1.54963	0.381244	0.427917	4.14e-08	4.15771e-07
ENSG00000204377	C1orf134	16.6249	10.9969	-1.51177	0.70903	0.447527	0.0193486	0.0282848
ENSG00000174407	C20orf166	26.2674	50.0548	1.90559	0.94271	0.242106	0.016682	0.0247984
ENSG00000101084	C20orf24	39.1062	51.0027	1.30421	0.566421	0.97471	0.000564968	0.00126814
ENSG00000111731	C2CD5	27.8139	22.1345	-1.25659	0.886622	0.0535805	0.0134768	0.0204549
ENSG00000163608	C3orf17	32.8075	24.3735	-1.34603	0.96648	0.0909077	5.75e-05	0.000174451
ENSG00000056050	C4orf27	37.6648	28.8671	-1.30477	0.408947	0.910674	0.000611144	0.00135292
ENSG00000146576	C7orf26	10.2389	15.9369	1.55651	0.438255	0.46891	4.13e-07	2.7504e-06
ENSG00000243317	C7orf73	33.1125	42.4337	1.2815	0.832443	0.0361228	8.25e-05	0.000236904
ENSG00000151893	CACUL1	18.1622	12.9019	-1.40771	0.856047	0.590765	1.49e-05	5.60391e-05
ENSG00000084774	CAD	5.14869	10.8323	2.1039	0.161739	0.702216	1.62e-07	1.26941e-06
ENSG00000182985	CADM1	55.458	42.3943	-1.30815	0.365745	0.299213	0.0066708	0.0110118
ENSG00000145349	CAMK2D	209.829	181.026	-1.15912	0.102181	0.723396	0.0248236	0.0353977
ENSG00000130559	CAMSAP1	18.2287	12.977	-1.40469	0.242772	0.844871	2.71e-05	9.3269e-05
ENSG00000108509	CAMTA2	72.208	88.3208	1.22314	0.345636	0.0146491	0.00158332	0.00311794
ENSG00000171302	CANT1	15.486	22.4271	1.44822	0.633096	0.510535	0.000499526	0.00113344
ENSG00000127022	CANX	451.66	373.546	-1.20911	0.162884	0.31202	0.00822298	0.013267
ENSG00000103326	CAPN15	8.20386	14.8094	1.80517	0.982724	0.776679	2.82e-05	9.63486e-05
ENSG00000180881	CAPS2	16.8489	10.3233	-1.63213	0.350475	0.186679	1.3e-06	7.1386e-06
ENSG00000127995	CASD1	8.90856	14.0084	1.57247	0.136176	0.235262	0.000422044	0.000974906
ENSG00000164305	CASP3	11.8094	17.4914	1.48113	0.571244	0.349686	0.00387942	0.00684303
ENSG00000153113	CAST	399.751	312.594	-1.27882	0.660736	0.298007	0.00162503	0.00318782
ENSG00000105971	CAV2	177.69	234.44	1.31938	0.253099	0.498959	0.00586623	0.00983641
ENSG00000183741	CBX6	12.8892	18.7355	1.45358	0.120992	0.384375	0.00069615	0.0015161
ENSG00000060339	CCAR1	57.4021	44.5556	-1.28833	0.948511	0.772068	0.0128045	0.0195291
ENSG00000176476	CCDC101	13.2438	19.521	1.47397	0.665033	0.106328	9.03e-05	0.000256556
ENSG00000159884	CCDC107	48.9831	63.9245	1.30503	0.469579	0.927523	0.013068	0.0198825
ENSG00000104957	CCDC130	29.5105	38.7535	1.31321	0.649331	0.826508	0.000411702	0.000954146
ENSG00000180329	CCDC43	31.0034	23.9361	-1.29526	0.600995	0.477885	6.05e-06	2.5901e-05
ENSG00000176155	CCDC57	15.4009	21.4374	1.39196	0.664967	0.770416	0.0126308	0.0193059
ENSG00000133773	CCDC59	33.6488	26.763	-1.25728	0.390024	0.942533	0.00663472	0.0109614
ENSG00000015133	CCDC88C	39.472	30.377	-1.2994	0.381089	0.855334	0.00314501	0.00567734
ENSG00000137500	CCDC90B	52.3501	40.7354	-1.28513	0.663864	0.994435	0.00585736	0.00982446
ENSG00000137077	CCL21	10.4019	28.8939	2.77776	0.523489	0.190645	0.00222911	0.00420589
ENSG00000156261	CCT8	118.558	102.369	-1.15815	0.819542	0.106382	0.0195759	0.0285727
ENSG00000161649	CD300LG	14.5789	21.6038	1.48185	0.00943276	0.982212	0.0220314	0.0317943
ENSG00000026508	CD44	16.1215	28.8785	1.7913	0.521278	0.125367	0.0138684	0.0209814
ENSG00000143119	CD53	12.3161	18.2166	1.47909	0.133611	0.583015	0.0318928	0.0442135
ENSG00000099804	CDC34	122.703	149.292	1.2167	0.472765	0.462271	0.00945931	0.0150123
ENSG00000143776	CDC42BPA	21.0603	15.5098	-1.35787	0.521659	0.403341	0.000168759	0.000440792
ENSG00000128283	CDC42EP1	9.64491	21.8363	2.26402	0.904651	0.664373	7.71e-05	0.000224719
ENSG00000134371	CDC73	9.93283	15.3262	1.54299	0.217293	0.789532	2.24e-05	7.93222e-05
ENSG00000172216	CEBPB	19.2209	37.1177	1.93111	0.642561	0.123431	0.00105536	0.00217866
ENSG00000221869	CEBPD	25.2795	47.0316	1.86047	0.694377	0.433534	0.0261403	0.0370875
ENSG00000093072	CECR1	29.3875	50.4756	1.71759	0.951655	0.707522	0.0100894	0.0158736
ENSG00000167123	CERCAM	6.36789	12.811	2.01181	0.0117156	0.356323	0.00423335	0.00738259
ENSG00000090661	CERS4	14.1879	20.984	1.47901	0.300062	0.703352	0.00406094	0.00713196
ENSG00000153140	CETN3	41.3997	33.6625	-1.22985	0.92612	0.981538	0.0230119	0.0330316
ENSG00000197766	CFD	48.4932	110.257	2.27366	0.653007	0.227082	0.0035387	0.00631719
ENSG00000153922	CHD1	21.8131	16.7694	-1.30077	0.522931	0.880271	0.0322232	0.0446058
ENSG00000085872	CHERP	17.6468	24.2536	1.37439	0.755403	0.163309	1.28e-06	7.06319e-06
ENSG00000255112	CHMP1B	20.3253	28.0894	1.38199	0.825841	0.608837	0.000255083	0.000631916
ENSG00000033100	CHPF2	8.92132	15.8794	1.77994	0.0703392	0.722577	3.66e-07	2.47544e-06
ENSG00000122863	CHST3	7.94151	14.1442	1.78104	0.978836	0.885208	0.00013696	0.000369202
ENSG00000147119	CHST7	6.70663	13.2744	1.97929	0.803986	0.872749	0.0171939	0.0254453
ENSG00000079432	CIC	13.0838	18.0984	1.38327	0.513011	0.936052	0.00161223	0.00316933
ENSG00000138615	CILP	14.8649	36.4442	2.45169	0.509356	0.761168	0.00681651	0.0112313
ENSG00000138433	CIR1	36.8884	29.4841	-1.25113	0.910922	0.445215	0.0239194	0.0341984
ENSG00000141076	CIRH1A	14.2067	21.0359	1.48071	0.388811	0.894673	0.000116906	0.000320979
ENSG00000217555	CKLF	8.88656	14.5002	1.6317	0.955739	0.988583	0.000558213	0.00125598
ENSG00000104859	CLASRP	51.4632	64.7589	1.25835	0.381102	0.206977	0.031207	0.0434017
ENSG00000179335	CLK3	46.1949	57.5144	1.24504	0.244302	0.113051	0.0182405	0.0268112
ENSG00000113240	CLK4	29.9737	23.6797	-1.2658	0.513538	0.477482	0.0100656	0.0158539
ENSG00000049656	CLPTM1L	71.4692	82.0693	1.14832	0.665447	0.87252	0.0119783	0.0184237
ENSG00000139182	CLSTN3	8.50166	18.6938	2.19884	0.635626	0.955644	3.2e-05	0.00010757
ENSG00000141367	CLTC	88.0744	106.744	1.21197	0.378346	0.629189	0.0262809	0.0372495
ENSG00000153815	CMIP	6.29009	14.3596	2.28289	0.464143	0.734317	1.53e-08	1.90708e-07
ENSG00000091317	CMTM6	11.1805	16.1812	1.44727	0.208137	0.465752	0.00138531	0.00276375
ENSG00000137200	CMTR1	18.9639	25.3681	1.3377	0.882672	0.430637	1.49e-06	8.03317e-06
ENSG00000133313	CNDP2	67.1871	82.2168	1.2237	0.0348209	0.631696	0.000384937	0.00090364
ENSG00000143771	CNIH4	18.9432	27.1356	1.43247	0.978977	0.509639	0.000159336	0.000418703
ENSG00000153721	CNKSR3	14.5556	21.1331	1.45188	0.356611	0.480736	0.00425093	0.0074079
ENSG00000158158	CNNM4	13.8792	19.2593	1.38763	0.446238	0.532201	0.0109705	0.0170411
ENSG00000088038	CNOT3	14.5419	20.2455	1.39222	0.612942	0.454732	0.000566756	0.00127165
ENSG00000068120	COASY	26.0102	35.6806	1.3718	0.753815	0.891303	0.00186206	0.00358908
ENSG00000166685	COG1	35.2819	43.5729	1.23499	0.741277	0.55847	0.00404172	0.00710386
ENSG00000187498	COL4A1	91.3986	116.648	1.27626	0.866023	0.792796	0.0259952	0.0369003
ENSG00000134871	COL4A2	67.2799	105.959	1.57491	0.805005	0.526394	9.02e-05	0.00025653
ENSG00000170619	COMMD5	10.6267	16.1628	1.52095	0.723693	0.397897	5.7e-10	1.35739e-08
ENSG00000169019	COMMD8	14.9539	20.6174	1.37873	0.25562	0.130498	0.0239766	0.0342592
ENSG00000105669	COPE	195.618	230.312	1.17736	0.945629	0.291493	0.0163224	0.0243153
ENSG00000168090	COPS6	115.897	130.821	1.12877	0.826769	0.711758	0.0348878	0.0478011
ENSG00000102879	CORO1A	13.9711	22.7343	1.62724	0.0701751	0.568656	0.00895164	0.0142993
ENSG00000172725	CORO1B	37.9487	55.1618	1.45359	0.53437	0.753007	0.00419698	0.00732935
ENSG00000262246	CORO7	16.1643	23.6644	1.464	0.977995	0.517198	1.58e-05	5.8796e-05
ENSG00000165934	CPSF2	19.2311	12.3625	-1.55561	0.345032	0.495897	1.73e-05	6.34972e-05
ENSG00000113851	CRBN	65.6817	50.9233	-1.28982	0.401967	0.0427873	0.00320629	0.00578055
ENSG00000118260	CREB1	14.6694	8.28475	-1.77065	0.670096	0.549205	2.79e-06	1.36094e-05
ENSG00000107175	CREB3	15.8029	20.9164	1.32358	0.218463	0.707646	0.00441632	0.00763237
ENSG00000005339	CREBBP	35.5833	26.6774	-1.33384	0.421132	0.601548	0.00242973	0.00452217
ENSG00000095794	CREM	50.9701	71.3731	1.40029	0.845479	0.433438	0.00275817	0.00505351
ENSG00000103196	CRISPLD2	12.2072	20.8323	1.70656	0.161347	0.432909	0.00494406	0.00844086
ENSG00000080200	CRYBG3	12.2394	18.577	1.5178	0.614747	0.708073	0.000248291	0.000617058
ENSG00000205758	CRYZL1	66.6229	50.4823	-1.31973	0.53749	0.0812554	0.000140603	0.000376859
ENSG00000141551	CSNK1D	82.9755	99.5515	1.19977	0.791851	0.334955	0.00893377	0.0142788
ENSG00000133275	CSNK1G2	42.0666	52.1701	1.24018	0.280262	0.316066	0.0253343	0.0360438
ENSG00000173546	CSPG4	7.28329	14.5615	1.9993	0.888174	0.880994	1.58e-05	5.8796e-05
ENSG00000239622	CTA-242H14.1	9.95994	16.3893	1.64552	0.291907	0.303623	9.75e-08	8.65063e-07
ENSG00000248930	CTC-250P20.1	14.9945	9.21198	-1.62771	0.370413	0.439424	2.29e-06	1.15608e-05
ENSG00000249921	CTC-329H14.1	6.25181	11.3416	1.81414	0.685156	0.818774	2.27e-07	1.69169e-06
ENSG00000268205	CTC-444N24.11	6.5499	14.7511	2.2521	0.311686	0.0170353	1.21e-09	2.49712e-08
ENSG00000267660	CTC-479C5.17	7.64893	14.0428	1.83591	0.302325	0.22098	5.22e-08	5.10581e-07
ENSG00000248966	CTD-2089O24.1	11.6119	5.17077	-2.24568	0.565808	0.397167	4.27e-10	1.10863e-08
ENSG00000232864	CTD-2090I13.2	15.3545	8.52315	-1.80151	0.321192	0.00818644	1.6e-11	9.90593e-10
ENSG00000249286	CTD-2210P15.2	15.8048	10.095	-1.5656	0.539405	0.107125	0.000210714	0.000533257
ENSG00000225138	CTD-2228K2.7	5.55794	10.9254	1.96573	0.928589	0.365147	0.0120795	0.0185539
ENSG00000230502	CTD-2230M5.1	16.5372	7.98611	-2.07074	0.308536	0.319746	0.0328564	0.0453597
ENSG00000273420	CTD-2540B15.13	5.56806	11.4463	2.05571	0.185707	0.492805	3.3e-05	0.000110013
ENSG00000267422	CTD-2554C21.1	10.4952	15.5305	1.47977	0.45306	0.811443	3.52e-07	2.39803e-06
ENSG00000249026	CTNNAP1	17.9057	12.2902	-1.4569	0.704068	0.116956	3.22e-09	5.30453e-08
ENSG00000163131	CTSS	20.7856	34.825	1.67543	0.446095	0.915159	0.0100883	0.0158736
ENSG00000174177	CTU2	9.876	15.1027	1.52923	0.12042	0.493052	0.00119657	0.00243023
ENSG00000139842	CUL4A	106.644	86.5371	-1.23234	0.642214	0.171929	0.00162477	0.00318782
ENSG00000112659	CUL9	9.77026	15.079	1.54336	0.225675	0.25965	0.000111024	0.000307338
ENSG00000112514	CUTA	130.506	145.909	1.11803	0.309965	0.0866115	0.0311547	0.0433397
ENSG00000161921	CXCL16	6.83592	15.5761	2.27857	0.549095	0.289696	2.28e-05	8.04353e-05
ENSG00000051523	CYBA	65.4233	106.143	1.6224	0.525772	0.626601	0.000200243	0.000510946
ENSG00000187954	CYHR1	51.297	59.1275	1.15265	0.76085	0.0270601	0.0192684	0.0281896
ENSG00000135929	CYP27A1	6.4902	13.0328	2.00807	0.408491	0.208235	7.29e-06	3.01556e-05
ENSG00000129562	DAD1	233.876	275.132	1.1764	0.851078	0.162316	0.0122458	0.0187787
ENSG00000178149	DALRD3	12.2968	18.6674	1.51807	0.250602	0.639883	6.31e-05	0.000188597
ENSG00000132676	DAP3	193.523	208.446	1.07711	0.0344687	0.755777	0.027334	0.0385288
ENSG00000213088	DARC	9.66036	30.4495	3.152	0.970166	0.446586	5.66e-06	2.45296e-05
ENSG00000137992	DBT	21.6578	13.7199	-1.57857	0.52221	0.0913347	4.95e-05	0.000153485
ENSG00000143164	DCAF6	143.976	119.45	-1.20532	0.779145	0.116377	0.00189378	0.00364149
ENSG00000110063	DCPS	7.67405	13.2803	1.73055	0.818038	0.244874	7.64e-10	1.70133e-08
ENSG00000132912	DCTN4	38.7478	31.6303	-1.22502	0.515339	0.620015	0.000445983	0.00102642
ENSG00000179958	DCTPP1	34.08	40.9281	1.20094	0.287383	0.861013	0.00423379	0.00738259
ENSG00000043093	DCUN1D1	24.7499	18.0473	-1.37139	0.91707	0.573695	0.000404083	0.000939581
ENSG00000109184	DCUN1D4	22.152	16.6203	-1.33283	0.1953	0.320057	0.00533013	0.00902071
ENSG00000203797	DDO	29.1161	22.1852	-1.31241	0.59245	0.305117	0.00242042	0.00451097
ENSG00000123136	DDX39A	28.9207	34.0162	1.17619	0.74528	0.908747	0.0292607	0.0409277
ENSG00000145833	DDX46	27.1301	21.1761	-1.28117	0.737141	0.936548	0.0062818	0.0104461
ENSG00000110367	DDX6	40.0836	30.9602	-1.29468	0.468041	0.659943	0.00154465	0.00305608
ENSG00000185000	DGAT1	60.1176	73.3012	1.2193	0.122457	0.885545	0.00109158	0.00224042
ENSG00000065357	DGKA	15.3482	24.5762	1.60124	0.496872	0.654271	0.00153157	0.00303299
ENSG00000077044	DGKD	28.2035	40.5442	1.43756	0.59561	0.151431	0.0306902	0.0427569
ENSG00000149091	DGKZ	46.3336	55.5184	1.19823	0.116893	0.260015	0.0214296	0.0309972
ENSG00000157379	DHRS1	11.0986	17.2662	1.5557	0.651754	0.604509	0.000217726	0.000548354
ENSG00000109016	DHRS7B	24.5958	32.389	1.31685	0.649288	0.199839	0.00434533	0.0075433
ENSG00000132153	DHX30	22.5019	29.0715	1.29196	0.898986	0.849617	3.87e-05	0.000125308
ENSG00000140829	DHX38	39.9047	47.7344	1.19621	0.568633	0.292843	0.0263104	0.0372725
ENSG00000067596	DHX8	11.0299	19.875	1.80191	0.362473	0.659317	2.85e-08	3.06429e-07
ENSG00000069345	DNAJA2	90.9874	84.1302	-1.08151	0.915739	0.0404372	0.0214609	0.0310278
ENSG00000137094	DNAJB5	48.7948	82.2852	1.68635	0.742627	0.489679	0.00989589	0.0156435
ENSG00000105993	DNAJB6	77.9293	92.6994	1.18953	0.486759	0.895302	0.0213268	0.0308723
ENSG00000105821	DNAJC2	21.9121	16.6261	-1.31793	0.84187	0.320592	0.00879188	0.014072
ENSG00000132768	DPH2	13.0629	19.092	1.46154	0.575012	0.515226	3.14e-05	0.000105743
ENSG00000136908	DPM2	13.4005	18.5556	1.3847	0.731178	0.355726	9.75e-06	3.87934e-05
ENSG00000176978	DPP7	197.571	232.292	1.17574	0.288346	0.754888	0.0276547	0.0389517
ENSG00000151640	DPYSL4	23.5536	35.1849	1.49382	0.708419	0.21739	0.0346362	0.0475025
ENSG00000248593	DSTNP2	7.76758	14.8829	1.91604	0.372038	0.0423939	2.39e-07	1.77174e-06
ENSG00000184545	DUSP8	14.7166	21.9408	1.49089	0.96598	0.147041	0.0287745	0.0403473
ENSG00000161202	DVL3	33.3482	42.3046	1.26857	0.124958	0.287839	0.00932399	0.0148268
ENSG00000135720	DYNC1LI2	126.052	99.982	-1.26075	0.133085	0.16378	0.00918833	0.0146235
ENSG00000205250	E2F4	25.274	33.5445	1.32723	0.50315	0.920036	0.00038462	0.000903272
ENSG00000129518	EAPP	34.2909	27.1831	-1.26148	0.937641	0.893906	0.000406517	0.000944461
ENSG00000038358	EDC4	44.8786	55.6638	1.24032	0.38535	0.293372	0.015424	0.0231237
ENSG00000132394	EEFSEC	11.0997	17.7847	1.60228	0.850024	0.221965	1.04e-06	5.93053e-06
ENSG00000159658	EFCAB14	45.8373	35.9724	-1.27423	0.591888	0.896854	0.000947084	0.00197686
ENSG00000183690	EFHC2	11.5931	6.16245	-1.88124	0.488534	0.47429	9.32e-05	0.000263334
ENSG00000142634	EFHD2	8.98139	14.9277	1.66207	0.929687	0.142874	3.48e-07	2.3852e-06
ENSG00000113790	EHHADH	27.7051	17.2522	-1.60589	0.302325	0.237234	0.000490635	0.00111596
ENSG00000236698	EIF1AXP1	126.74	99.8666	-1.2691	0.32955	0.952781	0.00194989	0.00374044
ENSG00000104408	EIF3E	303.529	244.69	-1.24046	0.459801	0.891019	0.012727	0.0194372
ENSG00000161960	EIF4A1	158.528	240.922	1.51975	0.811949	0.44414	0.000728556	0.00157933
ENSG00000075151	EIF4G3	40.6282	31.0431	-1.30877	0.198886	0.122193	0.000347263	0.000827264
ENSG00000132507	EIF5A	98.4426	124.787	1.26761	0.979563	0.97945	0.00447498	0.00771954
ENSG00000138080	EMILIN1	8.58855	17.8535	2.07876	0.275286	0.208648	0.000341662	0.000814955
ENSG00000145293	ENOPH1	9.48817	15.6144	1.64567	0.451367	0.493607	1.27e-07	1.05846e-06
ENSG00000167302	ENTHD2	14.2008	21.292	1.49936	0.495325	0.702575	0.000135024	0.000364681
ENSG00000159023	EPB41	20.672	14.0097	-1.47555	0.648907	0.589729	0.00040605	0.000943765
ENSG00000129595	EPB41L4A	21.7274	16.456	-1.32033	0.917678	0.291981	0.00649193	0.0107512
ENSG00000196411	EPHB4	21.397	27.8596	1.30203	0.239448	0.32248	0.0248319	0.0353989
ENSG00000112425	EPM2A	30.3763	23.0195	-1.31959	0.725113	0.231994	8.81e-06	3.54034e-05
ENSG00000136628	EPRS	75.3603	63.1876	-1.19264	0.937452	0.77651	0.0201033	0.0292289
ENSG00000151491	EPS8	48.3873	37.4304	-1.29273	0.63048	0.561974	0.0283111	0.0398164
ENSG00000132591	ERAL1	54.2615	67.107	1.23673	0.175643	0.575003	0.000975355	0.00202923
ENSG00000105722	ERF	44.1201	54.7294	1.24046	0.375848	0.305344	0.0269931	0.038096
ENSG00000254270	ERHP1	5.35566	12.2362	2.28472	0.351992	0.595424	7.39e-08	6.89325e-07
ENSG00000196482	ESRRG	18.6983	10.9561	-1.70667	0.159348	0.0501716	2.69e-05	9.26939e-05
ENSG00000105755	ETHE1	16.9462	22.4489	1.32472	0.807386	0.647545	0.000235946	0.000589499
ENSG00000157557	ETS2	21.5916	35.9537	1.66517	0.450583	0.513721	0.0327674	0.0452479
ENSG00000139083	ETV6	5.87339	11.8361	2.01521	0.783258	0.448514	0.0122497	0.0187795
ENSG00000142694	EVA1B	5.70742	13.3923	2.34647	0.196279	0.639533	5.59e-07	3.53469e-06
ENSG00000166979	EVA1C	19.4707	33.8507	1.73854	0.652424	0.724184	0.028699	0.0402514
ENSG00000187609	EXD3	9.66675	17.2162	1.78097	0.879318	0.40028	7.58e-10	1.69467e-08
ENSG00000180104	EXOC3	21.8177	28.3444	1.29914	0.603681	0.676678	0.000339132	0.00081098
ENSG00000070367	EXOC5	39.3193	28.2963	-1.38956	0.369105	0.022099	0.00252722	0.0046821
ENSG00000077348	EXOSC5	19.6378	25.1375	1.28006	0.888517	0.504331	0.00959304	0.0152031
ENSG00000134824	FADS2	11.2568	20.7831	1.84627	0.556653	0.565421	0.00381072	0.00673873
ENSG00000175182	FAM131A	18.2007	23.5441	1.29358	0.378057	0.00392923	0.00181275	0.0035051
ENSG00000174132	FAM174A	16.2432	22.7869	1.40286	0.0989616	0.505634	0.000259304	0.000640192
ENSG00000135063	FAM189A2	14.5888	22.0909	1.51424	0.334537	0.210946	0.000200618	0.000511671
ENSG00000163946	FAM208A	24.3802	18.967	-1.2854	0.414976	0.0206937	0.00744537	0.0121586
ENSG00000196227	FAM217B	12.6151	6.75411	-1.86777	0.572272	0.80568	0.000620427	0.00137132
ENSG00000164970	FAM219A	18.3166	24.8383	1.35605	0.245777	0.820549	2.38e-05	8.31819e-05
ENSG00000143409	FAM63A	42.764	36.2938	-1.17827	0.620827	0.220651	0.0256847	0.0365054
ENSG00000148343	FAM73B	20.8512	28.0268	1.34413	0.761659	0.141071	0.000228164	0.000571069
ENSG00000176973	FAM89B	12.7428	19.5423	1.5336	0.162209	0.332213	0.00042169	0.000974888
ENSG00000006607	FARP2	8.35085	13.7296	1.64409	0.29453	0.778826	6.29e-06	2.67254e-05
ENSG00000138399	FASTKD1	106.059	79.2235	-1.33874	0.784209	0.661654	0.00432529	0.00751405
ENSG00000149806	FAU	822.614	952.333	1.15769	0.828743	0.862479	0.00559795	0.00942583
ENSG00000105202	FBL	93.1933	110.39	1.18453	0.268436	0.168294	0.0256198	0.0364224
ENSG00000156860	FBRS	19.4608	27.4831	1.41223	0.706387	0.345172	7.86e-05	0.000228029
ENSG00000127452	FBXL12	10.9788	18.5108	1.68605	0.733607	0.577975	1.59e-12	1.78962e-10
ENSG00000197361	FBXL22	8.0089	14.0328	1.75215	0.213787	0.773246	0.00204623	0.00390003
ENSG00000118564	FBXL5	99.3531	81.3457	-1.22137	0.73605	0.160794	0.0104932	0.0164311
ENSG00000182325	FBXL6	6.76041	12.7209	1.88167	0.723809	0.169939	8.1e-10	1.76198e-08
ENSG00000110429	FBXO3	73.3528	62.3172	-1.17709	0.635586	0.0440948	0.0251308	0.0357723
ENSG00000145868	FBXO38	41.248	34.0749	-1.21051	0.441574	0.572916	0.0169557	0.0251325
ENSG00000037637	FBXO42	21.7304	26.8915	1.23751	0.210841	0.304324	0.0228796	0.0328877
ENSG00000137478	FCHSD2	38.8332	28.9806	-1.33997	0.0808025	0.0987049	0.000546496	0.00123306
ENSG00000149781	FERMT3	7.50916	13.7883	1.8362	0.0820888	0.857269	0.00160737	0.00316088
ENSG00000182511	FES	9.52463	15.4153	1.61847	0.112298	0.135436	6.37e-06	2.70245e-05
ENSG00000171055	FEZ2	87.6229	72.6194	-1.2066	0.850025	0.268219	0.0203616	0.0295662
ENSG00000127951	FGL2	7.03816	15.2589	2.16802	0.551496	0.886474	0.000282617	0.000691988
ENSG00000135723	FHOD1	45.7484	57.3381	1.25334	0.93404	0.423992	0.0131226	0.0199549
ENSG00000165197	FIGF	12.8785	7.30888	-1.76204	0.0229416	0.374041	0.0091358	0.0145481
ENSG00000088832	FKBP1A	129.381	165.5	1.27917	0.882813	0.0567155	0.00282837	0.00516366
ENSG00000198225	FKBP1C	6.61582	12.6925	1.91851	0.933687	0.494115	0.000389092	0.000911495
ENSG00000079150	FKBP7	21.4724	15.6855	-1.36893	0.760697	0.238129	0.00425797	0.00741787
ENSG00000132589	FLOT2	91.9829	107.82	1.17218	0.310631	0.562468	0.0301581	0.0421093
ENSG00000162076	FLYWCH2	17.5375	24.3307	1.38735	0.421824	0.756492	1.29e-05	4.91736e-05
ENSG00000161791	FMNL3	7.79587	13.4845	1.7297	0.243906	0.686257	0.000138679	0.000372411
ENSG00000102081	FMR1	23.8461	16.3631	-1.45731	0.410314	0.869905	0.034796	0.0476985
ENSG00000141560	FN3KRP	11.564	17.5051	1.51376	0.42453	0.676704	2.07e-06	1.06506e-05
ENSG00000165457	FOLR2	13.4581	28.1234	2.08969	0.668457	0.726128	0.000219823	0.000552894
ENSG00000170345	FOS	11.7588	79.3132	6.74502	0.811928	0.730372	0.000423384	0.000977038
ENSG00000075426	FOSL2	22.1085	41.9657	1.89817	0.950663	0.404343	0.00827032	0.0133357
ENSG00000126391	FRMD8	5.29565	10.9734	2.07215	0.855679	0.464615	2.22e-05	7.87129e-05
ENSG00000213362	FTH1P12	17.2132	39.3692	2.28715	0.144919	0.334998	0.00047391	0.00108223
ENSG00000230204	FTH1P5	8.62624	20.715	2.40139	0.601032	0.0610212	3.5e-06	1.63643e-05
ENSG00000226608	FTLP3	124.458	170.244	1.36788	0.631805	0.996909	0.016167	0.0241157
ENSG00000140718	FTO	28.9637	33.977	1.17309	0.513031	0.710642	0.0145978	0.0219845
ENSG00000069509	FUNDC1	45.2779	35.8159	-1.26419	0.86924	0.394614	0.00111011	0.00226854
ENSG00000196968	FUT11	10.8796	16.7769	1.54204	0.420109	0.693941	1.05e-05	4.11384e-05
ENSG00000155760	FZD7	6.2854	13.6183	2.16665	0.256107	0.609383	3.56e-05	0.000117156
ENSG00000105325	FZR1	12.1013	19.8687	1.64187	0.192117	0.0510594	1.29e-06	7.10446e-06
ENSG00000141349	G6PC3	28.6899	38.3305	1.33603	0.625024	0.703101	3.97e-06	1.8229e-05
ENSG00000109458	GAB1	50.6113	35.908	-1.40947	0.900665	0.944658	0.00587757	0.00985248
ENSG00000099860	GADD45B	36.2917	70.5305	1.94344	0.511636	0.617983	0.00991016	0.0156529
ENSG00000178950	GAK	25.1543	36.4974	1.45095	0.212651	0.849591	1.64e-05	6.06283e-05
ENSG00000054983	GALC	24.7569	17.6353	-1.40382	0.950784	0.800079	0.000305437	0.000738375
ENSG00000178234	GALNT11	17.0226	22.212	1.30485	0.305733	0.577829	0.000589563	0.00131154
ENSG00000143641	GALNT2	13.288	18.8378	1.41765	0.255403	0.244857	5e-05	0.000154695
ENSG00000089597	GANAB	152.521	171.242	1.12274	0.932648	0.0966807	0.0307374	0.0428014
ENSG00000111640	GAPDH	1808.74	2207.31	1.22036	0.191798	0.788829	0.000423487	0.000977038
ENSG00000248626	GAPDHP40	147.836	186.51	1.2616	0.0979529	0.215154	0.000319245	0.000767334
ENSG00000248180	GAPDHP60	21.9908	28.731	1.3065	0.120336	0.443522	4.5e-05	0.000142193
ENSG00000239282	GATSL3	10.0847	16.0384	1.59037	0.184911	0.715889	0.00257145	0.00475313
ENSG00000117226	GBP3	13.9688	8.5906	-1.62605	0.790871	0.747966	0.0135614	0.0205611
ENSG00000239857	GET4	18.8255	30.2618	1.60749	0.379455	0.281977	3.87e-08	3.91447e-07
ENSG00000164347	GFM2	61.7548	53.1487	-1.16192	0.900295	0.3841	0.0100734	0.0158618
ENSG00000198380	GFPT1	29.7693	23.8661	-1.24735	0.0266261	0.17279	0.0120983	0.0185778
ENSG00000146830	GIGYF1	19.623	24.7225	1.25987	0.754457	0.637617	0.00878326	0.0140622
ENSG00000204120	GIGYF2	26.2889	20.6582	-1.27256	0.821748	0.69667	0.000350253	0.000832978
ENSG00000139436	GIT2	33.1131	26.4659	-1.25116	0.980343	0.546686	0.00194397	0.00373163
ENSG00000250571	GLI4	10.4449	16.5499	1.58449	0.588182	0.820923	2.92e-07	2.07456e-06
ENSG00000109738	GLRB	7.7349	13.4081	1.73345	0.301337	0.426428	7.15e-05	0.000210686
ENSG00000148672	GLUD1	118.758	101.575	-1.16917	0.109672	0.269934	0.00786945	0.012766
ENSG00000197045	GMFB	19.6974	14.3118	-1.3763	0.0945265	0.00834409	0.00343909	0.006153
ENSG00000144591	GMPPA	22.2014	31.0162	1.39703	0.308708	0.770206	0.00275045	0.00504264
ENSG00000204628	GNB2L1	1285.84	1494.43	1.16222	0.97286	0.46719	0.0219058	0.0316211
ENSG00000127920	GNG11	19.2989	25.3815	1.31518	0.758554	0.547144	0.0334089	0.0459536
ENSG00000111670	GNPTAB	42.3898	31.3212	-1.35339	0.829566	0.240442	3.91e-05	0.00012624
ENSG00000175265	GOLGA8A	46.2033	33.8002	-1.36695	0.158193	0.574825	0.00370155	0.00656836
ENSG00000173905	GOLIM4	60.3291	48.6368	-1.2404	0.0599757	0.854255	0.00856364	0.0137536
ENSG00000119927	GPAM	13.4871	6.03658	-2.23423	0.356854	0.641746	2.63e-06	1.29863e-05
ENSG00000020181	GPR124	5.11686	11.0264	2.15491	0.160823	0.950445	0.00057965	0.00129439
ENSG00000205336	GPR56	19.2162	24.6767	1.28416	0.0508231	0.515766	0.0100429	0.0158358
ENSG00000170412	GPRC5C	25.1623	34.3517	1.36521	0.171825	0.276406	0.00295264	0.00536792
ENSG00000089351	GRAMD1A	18.7653	29.873	1.59193	0.924906	0.406574	6.61e-05	0.000196107
ENSG00000030582	GRN	155.205	215.943	1.39134	0.831203	0.864973	0.000655104	0.00143781
ENSG00000084207	GSTP1	248.134	327.67	1.32053	0.744871	0.446696	0.000914688	0.00192074
ENSG00000100577	GSTZ1	9.70387	15.8543	1.63381	0.47983	0.873003	4.29e-05	0.000136553
ENSG00000121964	GTDC1	21.3871	15.8011	-1.35352	0.417806	0.000259583	2.32e-05	8.1591e-05
ENSG00000119041	GTF3C3	34.3915	26.6803	-1.28902	0.870487	0.066795	0.0037586	0.00666119
ENSG00000172432	GTPBP2	35.9972	41.4223	1.15071	0.870221	0.901744	0.0291107	0.0407579
ENSG00000136732	GYPC	107.101	145.093	1.35473	0.888914	0.162286	0.000920386	0.00192911
ENSG00000184897	H1FX	40.5231	54.358	1.3414	0.318561	0.295052	0.00909821	0.0144923
ENSG00000049239	H6PD	10.4171	15.6325	1.50066	0.25054	0.146483	2.34e-05	8.20383e-05
ENSG00000084754	HADHA	507.113	390.44	-1.29882	0.345369	0.475896	0.00927722	0.0147608
ENSG00000130589	HELZ2	9.14542	15.5143	1.6964	0.203542	0.884339	5.04e-05	0.000155506
ENSG00000138641	HERC3	30.4259	23.2553	-1.30834	0.111648	0.123995	0.000387676	0.000908933
ENSG00000010282	HHATL	1180.99	1471.65	1.24611	0.252432	0.379987	0.0197515	0.0287917
ENSG00000106049	HIBADH	113.249	96.0957	-1.1785	0.177166	0.312052	0.0213807	0.0309424
ENSG00000167861	HID1	10.2479	16.1122	1.57224	0.275128	0.826862	4.08e-05	0.000130904
ENSG00000204257	HLA-DMA	37.3746	64.9437	1.73764	0.738164	0.564934	0.00146828	0.00291482
ENSG00000242574	HLA-DMB	13.4238	24.6118	1.83345	0.915205	0.374909	0.00435698	0.00754835
ENSG00000198502	HLA-DRB5	57.1919	114.511	2.00222	0.766075	0.0531496	0.00161304	0.00316981
ENSG00000253954	HMGN1P38	5.88326	13.0872	2.22448	0.143902	0.0595571	4.97e-06	2.20133e-05
ENSG00000182952	HMGN4	28.6979	37.144	1.29431	0.464984	0.227168	0.0221345	0.0319349
ENSG00000113716	HMGXB3	9.31144	15.4114	1.65511	0.336144	0.533076	0.00233539	0.00437275
ENSG00000243547	HNRNPKP4	16.3737	23.6323	1.4433	0.698132	0.085837	2.54e-07	1.85849e-06
ENSG00000214753	HNRNPUL2	53.2264	46.6343	-1.14136	0.771624	0.745763	0.0147493	0.022183
ENSG00000205100	HSP90AA4P	17.5228	9.87832	-1.77386	0.42904	0.547487	1.52e-05	5.69394e-05
ENSG00000004776	HSPB6	1203.21	1837.13	1.52686	0.708325	0.940651	0.0154612	0.0231671
ENSG00000115317	HTRA2	17.6268	22.7112	1.28845	0.925575	0.661006	0.000671641	0.00147124
ENSG00000086758	HUWE1	73.754	82.4742	1.11823	0.326668	0.209329	0.0210842	0.0305368
ENSG00000068001	HYAL2	50.6488	80.9197	1.59766	0.401531	0.765593	0.011202	0.0173814
ENSG00000067704	IARS2	72.6795	59.05	-1.23081	0.774036	0.34706	0.000895092	0.00188733
ENSG00000005700	IBTK	41.5286	30.6239	-1.35608	0.744814	0.492428	0.0019984	0.00382309
ENSG00000090339	ICAM1	5.8123	16.9572	2.91746	0.916654	0.836282	0.000206469	0.000524457
ENSG00000010404	IDS	104.538	88.6665	-1.179	0.0135835	0.35602	0.00876062	0.0140299
ENSG00000163565	IFI16	31.4107	45.5716	1.45083	0.690796	0.55751	0.0267095	0.0377809
ENSG00000119632	IFI27L2	70.9467	98.3482	1.38623	0.0425451	0.483391	0.0119516	0.0183927
ENSG00000068079	IFI35	13.6704	21.3671	1.56302	0.398344	0.951123	0.00215635	0.0040864
ENSG00000258664	IFRG15	19.3737	13.1845	-1.46943	0.935604	0.705851	0.000581702	0.00129846
ENSG00000068885	IFT80	24.847	16.3699	-1.51785	0.679411	0.492256	0.000469072	0.00107292
ENSG00000115457	IGFBP2	99.4677	218.019	2.19185	0.229912	0.615674	0.0153873	0.0230748
ENSG00000141753	IGFBP4	83.471	142.259	1.70429	0.778354	0.485005	3.43e-05	0.000113942
ENSG00000163453	IGFBP7	695.864	888.571	1.27693	0.647412	0.234412	0.0122905	0.018831
ENSG00000163702	IL17RC	24.1323	32.2608	1.33683	0.981179	0.191431	0.000155143	0.000409211
ENSG00000077238	IL4R	8.37136	19.2429	2.29866	0.645156	0.267541	3.75e-05	0.000122124
ENSG00000148950	IMMP1L	52.4854	35.9471	-1.46007	0.869944	0.993659	0.00135928	0.00272048
ENSG00000203485	INF2	20.7931	30.2828	1.45639	0.504252	0.697414	0.000454281	0.00104423
ENSG00000168395	ING5	9.9352	15.1135	1.5212	0.804629	0.859002	0.00235952	0.00441206
ENSG00000115274	INO80B	18.2861	23.3129	1.2749	0.279647	0.833285	0.0183466	0.0269389
ENSG00000186480	INSIG1	6.58367	11.8856	1.80531	0.444253	0.17144	0.000644224	0.00141558
ENSG00000117408	IPO13	45.0596	59.3719	1.31763	0.586298	0.23199	0.000343246	0.000818387
ENSG00000133704	IPO8	20.6914	14.977	-1.38154	0.878601	0.681002	0.00035502	0.000843247
ENSG00000145703	IQGAP2	5.1896	10.681	2.05816	0.560638	0.799057	0.000159071	0.000418397
ENSG00000125347	IRF1	17.1395	26.3526	1.53753	0.821097	0.589754	0.0203523	0.0295604
ENSG00000170604	IRF2BP1	9.37731	14.4124	1.53695	0.226396	0.280722	5.12e-07	3.28169e-06
ENSG00000119669	IRF2BPL	13.4901	19.1525	1.41974	0.0779207	0.741208	0.0086235	0.0138458
ENSG00000167378	IRGQ	13.9293	21.4397	1.53918	0.206045	0.834992	6.79e-08	6.39713e-07
ENSG00000135070	ISCA1	54.1656	45.4499	-1.19176	0.938002	0.725204	0.00145549	0.00289258
ENSG00000227653	ISCA1P6	35.3796	29.8366	-1.18578	0.574469	0.0491827	0.00986493	0.0156017
ENSG00000063241	ISOC2	51.8015	62.3325	1.2033	0.907942	0.245726	0.0199953	0.0290794
ENSG00000105655	ISYNA1	37.2527	49.0006	1.31535	0.135152	0.0736724	0.0341857	0.0469648
ENSG00000132470	ITGB4	6.13436	11.5532	1.88336	0.475792	0.0784514	0.000186429	0.000480705
ENSG00000115221	ITGB6	35.0528	23.8182	-1.47168	0.11914	0.314821	0.00275913	0.00505362
ENSG00000055955	ITIH4	9.39998	19.8149	2.10797	0.680435	0.806143	2.39e-05	8.34796e-05
ENSG00000135916	ITM2C	20.7934	31.5799	1.51875	0.461824	0.135818	2.06e-05	7.39709e-05
ENSG00000086544	ITPKC	7.74209	12.8518	1.65999	0.167139	0.171488	0.00162124	0.0031826
ENSG00000150995	ITPR1	10.1329	15.2237	1.5024	0.0957345	0.11865	0.00490139	0.0083807
ENSG00000184916	JAG2	20.4306	28.353	1.38777	0.769171	0.398455	0.00156892	0.00309553
ENSG00000100221	JOSD1	24.123	33.393	1.38428	0.695379	0.505529	0.0095613	0.0151614
ENSG00000149596	JPH2	85.9891	108.099	1.25713	0.676541	0.523419	0.0218349	0.031543
ENSG00000186994	KANK3	20.1768	28.8524	1.42998	0.319562	0.399731	0.000775437	0.0016694
ENSG00000120071	KANSL1	31.1605	24.5185	-1.2709	0.191005	0.0927267	0.0236471	0.0338657
ENSG00000178695	KCTD12	17.8307	28.021	1.5715	0.760744	0.854666	0.00379591	0.00672098
ENSG00000153885	KCTD15	9.65238	17.42	1.80474	0.797088	0.67481	0.00018709	0.000482189
ENSG00000100379	KCTD17	8.18504	14.6913	1.7949	0.0566285	0.916068	0.0300298	0.0419509
ENSG00000105438	KDELR1	87.1634	101.455	1.16397	0.995835	0.561869	0.00638643	0.010592
ENSG00000173120	KDM2A	21.0186	26.1262	1.243	0.703768	0.990914	0.00485148	0.00830545
ENSG00000132510	KDM6B	8.3255	16.1112	1.93516	0.703616	0.14147	0.000535709	0.00121018
ENSG00000131773	KHDRBS3	30.6998	42.3447	1.37932	0.834502	0.474397	0.0284447	0.0399644
ENSG00000088247	KHSRP	99.1975	118.468	1.19426	0.906169	0.395487	0.00188792	0.00363271
ENSG00000166783	KIAA0430	25.778	19.4342	-1.32642	0.705014	0.54414	0.000377942	0.000889814
ENSG00000047578	KIAA0556	6.57637	12.5295	1.90523	0.751087	0.633442	2.37e-08	2.65459e-07
ENSG00000196123	KIAA0895L	20.1109	26.6632	1.32581	0.987696	0.135513	0.00267923	0.00492811
ENSG00000116685	KIAA2013	30.4497	37.157	1.22028	0.148707	0.389457	0.00020405	0.000519015
ENSG00000183354	KIAA2026	16.1322	9.15726	-1.76168	0.406086	0.0997158	4.05e-11	1.99885e-09
ENSG00000089177	KIF16B	15.4534	9.12572	-1.69339	0.968715	0.636342	2.88e-07	2.05132e-06
ENSG00000172059	KLF11	8.20566	13.574	1.65422	0.182797	0.0814394	0.000118695	0.000324783
ENSG00000165516	KLHDC2	118.628	102.003	-1.16298	0.612595	0.755179	0.00216153	0.00409346
ENSG00000114796	KLHL24	61.0219	38.4153	-1.58848	0.260536	0.921265	0.000313851	0.000756627
ENSG00000055609	KMT2C	20.7545	15.3416	-1.35282	0.0757821	0.0397018	0.000290299	0.000708335
ENSG00000182481	KPNA2	16.4264	26.0364	1.58504	0.951659	0.880321	0.00513654	0.0087377
ENSG00000126777	KTN1	207.146	164.87	-1.25642	0.579263	0.169178	0.0298761	0.0417673
ENSG00000262554	LA16c-360H6.2	12.3693	5.07369	-2.43793	0.315486	0.00496573	0.00109322	0.00224296
ENSG00000107929	LARP4B	40.0098	33.9913	-1.17706	0.297123	0.901212	0.0142417	0.0215057
ENSG00000174720	LARP7	127.005	91.0561	-1.3948	0.87011	0.751451	0.00243045	0.00452217
ENSG00000002834	LASP1	17.1755	27.5818	1.60588	0.844028	0.159129	3.91e-05	0.00012624
ENSG00000111716	LDHB	5869.92	4579.55	-1.28177	0.285856	0.35736	0.0214173	0.0309874
ENSG00000130164	LDLR	5.19796	14.4413	2.77826	0.582231	0.292443	1.85e-05	6.72445e-05
ENSG00000183814	LIN9	18.3678	12.4921	-1.47035	0.248389	0.0689888	0.000826758	0.00176304
ENSG00000218510	LINC00339	10.2793	16.8523	1.63944	0.713162	0.0467054	0.0175647	0.0259396
ENSG00000259330	LINC00984	26.6861	35.1551	1.31736	0.851221	0.389095	0.00973497	0.0154118
ENSG00000107798	LIPA	21.5821	27.4437	1.2716	0.25083	0.967525	0.0159786	0.0238598
ENSG00000160789	LMNA	157.053	225.446	1.43547	0.183298	0.782679	0.00197653	0.0037851
ENSG00000196365	LONP1	113.26	126.485	1.11677	0.310445	0.687247	0.0286298	0.0401645
ENSG00000134013	LOXL2	6.30266	11.3199	1.79605	0.785372	0.722111	0.00786855	0.012766
ENSG00000117114	LPHN2	40.8107	32.912	-1.24	0.176636	0.104054	0.0109006	0.0169604
ENSG00000132793	LPIN3	19.5719	25.045	1.27964	0.717212	0.910656	0.020655	0.0299692
ENSG00000077454	LRCH4	33.7277	44.8659	1.33024	0.320843	0.960178	1.75e-05	6.40643e-05
ENSG00000123384	LRP1	60.0519	101.278	1.68651	0.132737	0.568872	0.00106785	0.00219906
ENSG00000197324	LRP10	48.4957	69.3569	1.43016	0.412878	0.264774	0.0010759	0.00221228
ENSG00000130881	LRP3	9.2149	15.0257	1.63059	0.0897009	0.881287	7.86e-07	4.71098e-06
ENSG00000134569	LRP4	16.9556	10.5501	-1.60715	0.840038	0.601181	4.49e-06	2.03186e-05
ENSG00000137507	LRRC32	41.1908	52.3217	1.27023	0.0940315	0.0079281	0.034966	0.0478966
ENSG00000136802	LRRC8A	13.2775	21.05	1.58539	0.289385	0.525447	0.00523937	0.00889321
ENSG00000164167	LSM6	21.153	15.9708	-1.32448	0.62298	0.177196	0.00278567	0.00509891
ENSG00000204482	LST1	11.7711	20.971	1.78157	0.437693	0.0870837	0.00691583	0.0113763
ENSG00000111144	LTA4H	54.2673	47.1469	-1.15103	0.47697	0.623636	0.0167338	0.0248558
ENSG00000111321	LTBR	29.9019	42.457	1.41988	0.347121	0.743377	0.00158044	0.00311336
ENSG00000269955	LUC7L2	36.2403	27.4469	-1.32038	0.911088	0.32747	0.00163697	0.00320789
ENSG00000267697	LUZP6	202.228	388.98	1.92348	0.58258	0.729633	0.00530025	0.00897823
ENSG00000011009	LYPLA2	18.263	24.5999	1.34698	0.698731	0.684291	8.19e-05	0.000235541
ENSG00000083099	LYRM2	35.3951	28.5283	-1.2407	0.143962	0.00413028	0.00146804	0.00291482
ENSG00000176018	LYSMD3	16.0871	10.1349	-1.5873	0.599265	0.495155	7.89e-05	0.000228664
ENSG00000107816	LZTS2	19.8005	28.9781	1.46351	0.280391	0.660118	6.28e-05	0.0001878
ENSG00000002822	MAD1L1	26.7655	33.8806	1.26583	0.371975	0.0800201	0.0145471	0.0219141
ENSG00000111885	MAN1A1	10.274	16.1008	1.56714	0.794383	0.412153	0.0138929	0.0210128
ENSG00000104774	MAN2B1	25.3595	34.2048	1.3488	0.738676	0.314261	0.0165709	0.0246529
ENSG00000013288	MAN2B2	10.7313	15.9818	1.48927	0.973849	0.0210077	0.00230265	0.00432727
ENSG00000101363	MANBAL	19.0587	25.9887	1.36362	0.635825	0.340215	5.03e-05	0.000155453
ENSG00000034152	MAP2K3	33.4445	52.6953	1.5756	0.868282	0.942373	0.00434704	0.0075433
ENSG00000076984	MAP2K7	12.5973	18.5547	1.47291	0.457293	0.614533	0.00218584	0.00413533
ENSG00000129680	MAP7D3	21.1094	15.7766	-1.33802	0.89437	0.640681	0.0122738	0.0188114
ENSG00000155130	MARCKS	5.84742	12.0792	2.06573	0.438482	0.812342	0.00134452	0.00269739
ENSG00000175130	MARCKSL1	14.6774	22.2858	1.51837	0.818716	0.862021	0.016259	0.0242336
ENSG00000168906	MAT2A	94.8398	136.982	1.44435	0.916815	0.353481	0.00109511	0.0022444
ENSG00000015479	MATR3	285.666	229.565	-1.24438	0.439816	0.91093	0.0116688	0.0180215
ENSG00000071655	MBD3	40.2953	57.3209	1.42252	0.458389	0.252181	0.000259111	0.000640192
ENSG00000125505	MBOAT7	16.4092	23.0668	1.40572	0.853521	0.654121	0.000774823	0.00166871
ENSG00000131844	MCCC2	97.0116	80.3673	-1.2071	0.846008	0.551487	0.00477556	0.00818293
ENSG00000126217	MCF2L	39.2826	56.4487	1.43699	0.155441	0.785494	0.00900328	0.0143695
ENSG00000137337	MDC1	13.5917	19.6582	1.44634	0.311923	0.156896	0.000322908	0.000775805
ENSG00000111554	MDM1	14.787	9.70844	-1.52311	0.870653	0.681657	0.000301145	0.000729429
ENSG00000184634	MED12	11.7575	18.1511	1.54379	0.645138	0.967658	0.0199671	0.0290459
ENSG00000099917	MED15	16.971	31.3243	1.84575	0.81796	0.649044	0.00179536	0.00347836
ENSG00000133997	MED6	25.6539	19.7611	-1.2982	0.59812	0.386515	1.25e-05	4.79408e-05
ENSG00000141026	MED9	19.2446	26.5923	1.38181	0.18538	0.406692	8.1e-06	3.28076e-05
ENSG00000081189	MEF2C	28.1703	19.9664	-1.41089	0.355263	0.235296	0.00631864	0.0104951
ENSG00000005102	MEOX1	12.5916	21.4015	1.69966	0.559924	0.0998288	0.0263199	0.0372766
ENSG00000146834	MEPCE	10.692	17.5581	1.64217	0.995102	0.896484	2.19e-06	1.11358e-05
ENSG00000165792	METTL17	67.0811	81.8636	1.22037	0.840531	0.945918	0.00468246	0.00804789
ENSG00000181038	METTL23	21.7413	29.8427	1.37263	0.689499	0.600413	8.62e-06	3.46893e-05
ENSG00000170439	METTL7B	13.4814	6.29957	-2.14005	0.840075	0.687863	0.00747893	0.0122099
ENSG00000197006	METTL9	43.144	52.7319	1.22223	0.919896	0.749609	0.00606044	0.0101169
ENSG00000100060	MFNG	11.1335	16.9547	1.52286	0.28373	0.890869	0.00218737	0.00413683
ENSG00000092931	MFSD11	16.1762	22.7687	1.40755	0.733214	0.0148763	3.01e-05	0.00010222
ENSG00000161091	MFSD12	19.549	26.615	1.36145	0.378136	0.766662	0.00231838	0.00435246
ENSG00000167700	MFSD3	8.61896	14.5168	1.68429	0.655665	0.0284244	1.42e-07	1.14617e-06
ENSG00000131446	MGAT1	72.8673	87.5654	1.20171	0.640604	0.975717	0.00362375	0.00645675
ENSG00000161013	MGAT4B	217.876	256.707	1.17822	0.853187	0.681993	0.0104023	0.0163067
ENSG00000240972	MIF	119.187	240.133	2.01475	0.27656	0.897084	0.0273852	0.0385914
ENSG00000116691	MIIP	11.1502	17.3046	1.55196	0.352933	0.43668	0.000237179	0.000592054
ENSG00000079277	MKNK1	76.2145	64.3914	-1.18361	0.0638615	0.283802	0.0013265	0.0026653
ENSG00000178053	MLF1	139.033	103.594	-1.34209	0.0346547	0.566116	0.0331784	0.0457371
ENSG00000091436	MLTK	141.515	117.297	-1.20646	0.0346743	0.164098	0.0122164	0.0187386
ENSG00000157227	MMP14	12.4967	18.7247	1.49836	0.399903	0.171251	0.00234706	0.00439021
ENSG00000155363	MOV10	18.511	26.1418	1.41223	0.632302	0.518938	0.000809637	0.00173375
ENSG00000103152	MPG	26.9748	33.8769	1.25587	0.104968	0.739061	0.00215091	0.00407885
ENSG00000051825	MPHOSPH9	27.5732	19.1222	-1.44194	0.514805	0.585722	0.000726449	0.00157639
ENSG00000173141	MRP63	15.6847	22.3218	1.42316	0.745064	0.720584	1.01e-07	8.83593e-07
ENSG00000116221	MRPL37	61.5088	69.8251	1.13521	0.0276089	0.0378866	0.00445409	0.00769058
ENSG00000204316	MRPL38	207.771	227.599	1.09543	0.0837557	0.386969	0.0323964	0.0448345
ENSG00000182154	MRPL41	108.529	140.948	1.29871	0.820447	0.0537925	0.00312569	0.00564971
ENSG00000174100	MRPL45	27.9202	33.2324	1.19026	0.255563	0.397538	0.00160145	0.00315033
ENSG00000048544	MRPS10	59.4293	50.5232	-1.17628	0.572879	0.0235863	0.00515188	0.00875322
ENSG00000113048	MRPS27	150.157	126.564	-1.18641	0.491735	0.767737	0.0307694	0.0428354
ENSG00000125445	MRPS7	136.021	151.578	1.11437	0.169031	0.900117	0.013012	0.0198135
ENSG00000124532	MRS2	40.6306	34.1902	-1.18837	0.586768	0.0226932	0.0104083	0.0163116
ENSG00000053372	MRTO4	9.57509	16.2853	1.70079	0.36284	0.300754	1.09e-06	6.18435e-06
ENSG00000147065	MSN	51.5468	90.1037	1.748	0.478486	0.45599	0.0352399	0.0482014
ENSG00000251593	MSNP1	8.63591	15.6345	1.81041	0.458242	0.675195	1.19e-06	6.63151e-06
ENSG00000260549	MT1L	20.7835	45.3434	2.1817	0.570772	0.341981	5.11e-05	0.000157407
ENSG00000233929	MT1XP1	223.128	537.597	2.40936	0.0872139	0.291529	0.0037859	0.00670536
ENSG00000125148	MT2A	89.2981	260.765	2.92016	0.326851	0.92532	6.93e-05	0.000204953
ENSG00000182979	MTA1	86.2981	107.965	1.25107	0.141152	0.584738	0.00211444	0.00401644
ENSG00000149480	MTA2	35.461	43.7752	1.23446	0.990643	0.261237	0.00852045	0.0136884
ENSG00000220113	MTCYBP4	28.0956	16.1397	-1.74077	0.855465	0.0292784	0.00121301	0.00245919
ENSG00000127989	MTERF	13.2099	7.35165	-1.79686	0.675972	0.86262	8.64e-11	3.45182e-09
ENSG00000065911	MTHFD2	15.7176	28.8688	1.83672	0.818202	0.100125	0.00116878	0.0023798
ENSG00000108389	MTMR4	22.6935	16.4847	-1.37664	0.129098	0.520242	0.00166031	0.00324911
ENSG00000269028	MTRNR2L12	6782.44	4984.2	-1.36079	0.904374	0.565667	0.00125532	0.00253766
ENSG00000255823	MTRNR2L8	5382.05	4385.36	-1.22728	0.824885	0.850693	0.0361824	0.0493348
ENSG00000172732	MUS81	38.1498	52.9044	1.38675	0.86755	0.957452	0.000542024	0.00122386
ENSG00000141971	MVB12A	12.6122	17.8604	1.41612	0.339355	0.724819	5.92e-05	0.00017903
ENSG00000179820	MYADM	44.336	78.6983	1.77504	0.241352	0.300415	0.00014205	0.000380195
ENSG00000136997	MYC	6.71853	14.0737	2.09476	0.894863	0.554092	0.00684456	0.0112722
ENSG00000100345	MYH9	150.381	199.783	1.32852	0.473017	0.429356	0.0115675	0.0178846
ENSG00000101335	MYL9	1344.96	1699.95	1.26394	0.825563	0.461528	0.0104473	0.0163672
ENSG00000007944	MYLIP	7.74641	12.853	1.65922	0.569554	0.802351	2.38e-05	8.31819e-05
ENSG00000140795	MYLK3	131.471	84.68	-1.55257	0.911187	0.127657	0.00345337	0.00617661
ENSG00000176658	MYO1D	7.87451	14.6167	1.8562	0.0269734	0.344916	0.00700339	0.0114968
ENSG00000066933	MYO9A	10.7144	5.10972	-2.09686	0.709634	0.985592	8.86e-08	8.05117e-07
ENSG00000099331	MYO9B	30.9256	43.6494	1.41143	0.624208	0.780424	0.00108487	0.00222989
ENSG00000173418	NAA20	56.4059	65.107	1.15426	0.387805	0.0934376	0.0357954	0.0488901
ENSG00000166886	NAB2	6.22749	13.3208	2.13903	0.324683	0.808223	6.53e-07	4.0652e-06
ENSG00000008130	NADK	48.8615	66.2315	1.35549	0.770205	0.26131	0.0027936	0.00510769
ENSG00000105402	NAPA	333.401	364.88	1.09442	0.0767265	0.698729	0.0102942	0.0161675
ENSG00000137513	NARS2	33.1766	25.5666	-1.29765	0.306453	0.317361	0.00181878	0.00351526
ENSG00000160796	NBEAL2	12.9832	19.9598	1.53735	0.206234	0.0949986	5.89e-05	0.000178218
ENSG00000270170	NCBP2-AS2	15.3149	20.4622	1.3361	0.23177	0.351017	3.26e-05	0.000109261
ENSG00000125912	NCLN	21.4709	34.6204	1.61243	0.0455395	0.130918	1.1e-06	6.22229e-06
ENSG00000140396	NCOA2	18.2161	12.1258	-1.50226	0.327821	0.777146	0.000292711	0.000713293
ENSG00000101247	NDUFAF5	75.1807	67.4799	-1.11412	0.2761	0.793966	0.018075	0.0265818
ENSG00000183648	NDUFB1	1284.39	1039.78	-1.23525	0.136965	0.231047	0.0344776	0.0473196
ENSG00000090266	NDUFB2	604.03	744.497	1.23255	0.122688	0.12413	0.000981569	0.0020399
ENSG00000255526	NEDD8-MDP1	24.4959	18.1655	-1.34849	0.923544	0.018859	0.0282685	0.0397665
ENSG00000111859	NEDD9	20.2721	29.0305	1.43204	0.138185	0.618297	0.0262311	0.037191
ENSG00000185049	NELFA	10.6387	15.8864	1.49327	0.815528	0.586105	1.77e-08	2.11724e-07
ENSG00000188986	NELFB	14.0726	22.042	1.5663	0.590816	0.338586	3.56e-08	3.65338e-07
ENSG00000165525	NEMF	62.9375	48.5364	-1.29671	0.646014	0.553788	0.00759074	0.0123673
ENSG00000176953	NFATC2IP	16.4449	21.463	1.30515	0.492452	0.909394	5.58e-05	0.000170302
ENSG00000077150	NFKB2	6.74259	15.2405	2.26033	0.686251	0.969999	4.83e-05	0.000150593
ENSG00000100906	NFKBIA	173.581	254.14	1.4641	0.322972	0.359883	0.0228054	0.032802
ENSG00000104825	NFKBIB	12.6888	17.8608	1.4076	0.588962	0.300452	0.0015237	0.00301847
ENSG00000134259	NGF	10.7116	5.44777	-1.96624	0.601616	0.548752	3.89e-06	1.79054e-05
ENSG00000087303	NID2	56.4063	45.2913	-1.24541	0.0917085	0.998412	0.0120461	0.0185128
ENSG00000100503	NIN	15.5834	10.3479	-1.50595	0.0158409	0.943133	0.000890251	0.00187946
ENSG00000136783	NIPSNAP3A	12.9173	18.0174	1.39483	0.359848	0.740344	0.00873572	0.013998
ENSG00000168256	NKIRAS2	38.1764	45.5005	1.19185	0.406343	0.195906	0.00486262	0.008322
ENSG00000140853	NLRC5	9.21162	15.0746	1.63648	0.894535	0.976166	0.00626055	0.010417
ENSG00000166741	NNMT	35.4097	77.218	2.18071	0.511891	0.731305	0.00928579	0.0147702
ENSG00000248092	NNT-AS1	28.815	23.5703	-1.22251	0.253813	0.139121	0.0214617	0.0310278
ENSG00000184967	NOC4L	7.01037	12.5787	1.7943	0.674706	0.821426	4.98e-07	3.2139e-06
ENSG00000130935	NOL11	22.6399	28.9239	1.27757	0.216766	0.428579	0.00123461	0.00249759
ENSG00000198000	NOL8	25.8726	20.6152	-1.25502	0.838889	0.615525	0.0269324	0.0380293
ENSG00000166197	NOLC1	19.3689	25.9014	1.33726	0.759791	0.866791	0.00137457	0.00274621
ENSG00000196943	NOP9	12.2644	17.5915	1.43435	0.986517	0.693402	1.65e-05	6.08384e-05
ENSG00000164867	NOS3	10.4633	21.1131	2.01784	0.907698	0.315466	0.000803602	0.00172148
ENSG00000074181	NOTCH3	32.0491	46.1594	1.44027	0.621656	0.764776	0.00713019	0.0116778
ENSG00000141458	NPC1	18.5548	24.5236	1.32168	0.412334	0.328625	0.0110708	0.0171922
ENSG00000120798	NR2C1	83.9224	69.1713	-1.21326	0.153005	0.581026	0.0111575	0.0173171
ENSG00000151623	NR3C2	11.9461	6.313	-1.89231	0.275866	0.545811	2.22e-05	7.87129e-05
ENSG00000123358	NR4A1	42.8945	152.469	3.55451	0.647031	0.883321	0.00170394	0.00332296
ENSG00000115216	NRBP1	44.9738	53.4872	1.1893	0.868882	0.203995	0.0178711	0.0263437
ENSG00000117697	NSL1	31.4644	25.6508	-1.22664	0.369182	0.0735617	0.00111473	0.00227634
ENSG00000130305	NSUN5	10.8195	16.9893	1.57026	0.262438	0.874746	3.03e-08	3.22095e-07
ENSG00000125458	NT5C	42.5974	52.4735	1.23185	0.380626	0.0345591	0.0170512	0.0252607
ENSG00000178425	NT5DC1	41.5301	32.9624	-1.25992	0.716542	0.126322	0.00425088	0.0074079
ENSG00000167005	NUDT21	46.3541	38.145	-1.21521	0.616508	0.0977608	0.000931423	0.0019479
ENSG00000105245	NUMBL	9.91648	16.8815	1.70237	0.899174	0.466842	1.27e-05	4.85097e-05
ENSG00000258300	NUTF2P2	18.4502	12.5466	-1.47053	0.667635	0.784872	0.00182396	0.00352407
ENSG00000124596	OARD1	40.2862	33.4345	-1.20493	0.687883	0.899752	0.00438106	0.00758075
ENSG00000087263	OGFOD1	17.3058	22.4581	1.29772	0.520744	0.986349	0.000380142	0.000893873
ENSG00000181396	OGFOD3	33.2517	38.682	1.16331	0.959248	0.637866	0.00696183	0.0114386
ENSG00000213790	OLA1P1	18.9334	13.1792	-1.43661	0.121489	0.553689	1.68e-06	8.91254e-06
ENSG00000115947	ORC4	39.6374	31.7018	-1.25032	0.687519	0.011956	0.00810097	0.0131001
ENSG00000123353	ORMDL2	18.6773	28.2276	1.51133	0.954899	0.595175	0.000740451	0.00160204
ENSG00000091039	OSBPL8	14.1313	8.79354	-1.60701	0.73693	0.933012	0.00180301	0.00349077
ENSG00000081087	OSTM1	61.6053	51.4913	-1.19642	0.0941049	0.114255	0.0272628	0.0384476
ENSG00000164830	OXR1	29.6104	21.1042	-1.40306	0.774809	0.211493	0.000179593	0.000465208
ENSG00000175575	PAAF1	12.9294	18.5402	1.43396	0.042358	0.461334	5.22e-05	0.000160357
ENSG00000179364	PACS2	31.3139	38.5138	1.22993	0.358629	0.852977	0.0044134	0.00762968
ENSG00000135473	PAN2	106.914	91.7682	-1.16504	0.155935	0.350387	0.00615441	0.0102616
ENSG00000116288	PARK7	354.642	405.653	1.14384	0.941742	0.757293	0.0169079	0.0250777
ENSG00000140694	PARN	41.4458	33.6595	-1.23133	0.351615	0.0810958	0.00207558	0.00394927
ENSG00000178685	PARP10	13.9203	19.5181	1.40213	0.938325	0.830226	0.0113424	0.0175751
ENSG00000041880	PARP3	16.701	21.707	1.29974	0.193731	0.806408	0.00286271	0.00522127
ENSG00000197702	PARVA	56.9262	71.3455	1.2533	0.8247	0.0894452	0.029261	0.0409277
ENSG00000163939	PBRM1	20.3299	13.1301	-1.54834	0.277603	0.169649	2.06e-06	1.0638e-05
ENSG00000132635	PCED1A	16.2828	25.3914	1.5594	0.402289	0.429615	0.000339432	0.000811353
ENSG00000078674	PCM1	116.279	91.0494	-1.2771	0.317045	0.693807	0.00416112	0.00727614
ENSG00000197136	PCNXL3	7.0221	12.4553	1.77373	0.71253	0.508862	1.98e-06	1.02625e-05
ENSG00000106333	PCOLCE	46.7406	87.7139	1.87661	0.331508	0.649789	0.00106596	0.00219663
ENSG00000154678	PDE1C	92.5569	70.412	-1.3145	0.311119	0.0320402	0.0240218	0.0343151
ENSG00000173517	PEAK1	26.4929	21.1744	-1.25118	0.392064	0.763322	0.026233	0.037191
ENSG00000133027	PEMT	21.5164	31.9099	1.48305	0.885851	0.0694201	9.42e-05	0.000266026
ENSG00000112357	PEX7	9.59779	14.8564	1.5479	0.725322	0.245085	4.05e-07	2.70352e-06
ENSG00000247077	PGAM5	16.887	23.778	1.40807	0.555383	0.0731712	6.07e-06	2.59669e-05
ENSG00000119630	PGF	6.3693	11.5914	1.81989	0.934219	0.938398	0.000925644	0.00193869
ENSG00000130313	PGLS	14.5057	23.8541	1.64447	0.527925	0.94747	2.13e-05	7.60965e-05
ENSG00000101856	PGRMC1	12.2939	20.0687	1.63241	0.482641	0.720316	0.0105469	0.0164876
ENSG00000087157	PGS1	10.8135	16.6084	1.53589	0.86402	0.527931	1.68e-06	8.91254e-06
ENSG00000197724	PHF2	12.4987	17.8433	1.42761	0.822663	0.719986	2.47e-05	8.59011e-05
ENSG00000232882	PHKA1P1	14.9574	9.13259	-1.63781	0.0631077	0.950665	0.000855391	0.00181997
ENSG00000155252	PI4K2A	6.84093	12.8984	1.88548	0.995152	0.618816	1.05e-08	1.38541e-07
ENSG00000131788	PIAS3	12.5921	17.6711	1.40334	0.355435	0.413421	0.000549723	0.00123886
ENSG00000165195	PIGA	16.1426	7.13615	-2.26209	0.256873	0.0120153	0.00356475	0.00635966
ENSG00000197563	PIGN	25.6081	17.3415	-1.4767	0.209044	0.0995669	0.00578328	0.00970888
ENSG00000145675	PIK3R1	82.7329	56.8435	-1.45545	0.901078	0.344361	0.0326625	0.0451252
ENSG00000196455	PIK3R4	18.5066	24.5001	1.32386	0.0751727	0.88257	0.00136425	0.00272909
ENSG00000137193	PIM1	12.0449	22.4353	1.86263	0.69537	0.27761	0.0266037	0.0376501
ENSG00000186111	PIP5K1C	20.0572	28.224	1.40717	0.76885	0.7096	1.41e-05	5.32079e-05
ENSG00000241878	PISD	16.0119	22.0319	1.37597	0.770752	0.789143	1.21e-05	4.65652e-05
ENSG00000254023	PKMP4	17.7407	30.4864	1.71845	0.957594	0.963888	0.011579	0.0178974
ENSG00000065243	PKN2	17.0176	9.89883	-1.71916	0.536014	0.656353	5.24e-07	3.34339e-06
ENSG00000103066	PLA2G15	25.2005	31.7794	1.26106	0.7578	0.459301	0.0347636	0.0476657
ENSG00000243708	PLA2G4B	7.3918	14.119	1.91009	0.52602	0.857327	2.61e-05	9.01578e-05
ENSG00000104368	PLAT	9.7526	17.6176	1.80645	0.00339061	0.714772	0.00868651	0.013935
ENSG00000011422	PLAUR	6.96426	13.5403	1.94426	0.324334	0.907948	0.0199396	0.0290133
ENSG00000151176	PLBD2	12.8428	19.3341	1.50545	0.329772	0.0618315	0.000105077	0.000292926
ENSG00000129219	PLD2	13.4587	22.1089	1.64272	0.901179	0.719415	0.0032624	0.0058742
ENSG00000115762	PLEKHB2	18.0171	24.6567	1.36851	0.407261	0.566543	0.000896792	0.0018895
ENSG00000166289	PLEKHF1	9.65197	16.8631	1.74712	0.162447	0.0318231	0.00129645	0.00260865
ENSG00000116786	PLEKHM2	45.2653	54.6825	1.20805	0.259397	0.586235	0.0357623	0.0488712
ENSG00000188313	PLSCR1	46.7329	66.1883	1.41631	0.615945	0.387189	0.024837	0.0353989
ENSG00000076356	PLXNA2	11.8387	16.8555	1.42376	0.313235	0.660843	0.00514943	0.00875169
ENSG00000100417	PMM1	19.0239	26.0214	1.36783	0.645812	0.762571	0.000224725	0.000563463
ENSG00000165688	PMPCA	44.6517	54.0126	1.20964	0.172707	0.691268	5.2e-06	2.28881e-05
ENSG00000176903	PNMA1	16.2378	21.6188	1.33138	0.112828	0.184237	0.00604318	0.0100911
ENSG00000198805	PNP	7.0546	13.946	1.97686	0.617573	0.608178	0.00246129	0.00457051
ENSG00000146278	PNRC1	81.1931	118.778	1.46291	0.732319	0.883802	0.00260629	0.00480807
ENSG00000139323	POC1B	13.9642	8.58715	-1.62617	0.717307	0.589152	7.09e-07	4.33714e-06
ENSG00000115350	POLE4	45.0938	63.6691	1.41193	0.445274	0.462755	0.000289151	0.000706145
ENSG00000163882	POLR2H	31.6699	42.0737	1.32851	0.89465	0.707756	0.000844441	0.00179803
ENSG00000121851	POLR3GL	79.7628	67.3143	-1.18493	0.103881	0.458932	0.000183624	0.000474776
ENSG00000132963	POMP	78.5839	90.7114	1.15432	0.905903	0.00559123	0.0241568	0.0344992
ENSG00000130714	POMT1	21.2938	30.7305	1.44317	0.324096	0.245608	7.78e-06	3.17167e-05
ENSG00000105854	PON2	82.2477	68.2238	-1.20556	0.402799	0.756073	0.0064367	0.010666
ENSG00000127948	POR	73.6237	97.1416	1.31943	0.633199	0.589008	0.0233226	0.0334435
ENSG00000130810	PPAN	16.5937	22.6707	1.36623	0.70996	0.243007	0.00188956	0.00363462
ENSG00000147535	PPAPDC1B	15.5914	22.0324	1.41311	0.0240819	0.480469	0.0117951	0.0181964
ENSG00000110841	PPFIBP1	156.589	102.933	-1.52127	0.476019	0.0791496	0.000929024	0.00194505
ENSG00000138398	PPIG	21.629	15.8927	-1.36094	0.236224	0.602677	0.00250617	0.00464619
ENSG00000240344	PPIL3	50.4766	36.6691	-1.37654	0.81519	0.245253	0.0025427	0.00470571
ENSG00000163644	PPM1K	180.057	121.433	-1.48277	0.8465	0.505739	0.00662145	0.0109432
ENSG00000164088	PPM1M	6.92679	14.2306	2.05442	0.597354	0.965567	1.49e-06	8.03317e-06
ENSG00000214517	PPME1	22.1891	27.4041	1.23502	0.792748	0.869664	0.00228555	0.00429944
ENSG00000146112	PPP1R18	15.4648	26.536	1.7159	0.969104	0.168636	6.72e-05	0.000198952
ENSG00000150722	PPP1R1C	29.7771	23.2046	-1.28324	0.199385	0.466211	0.0360748	0.049212
ENSG00000115685	PPP1R7	101.965	116.957	1.14704	0.621688	0.746078	0.0177135	0.0261319
ENSG00000092020	PPP2R3C	71.2674	58.9535	-1.20888	0.695053	0.0144681	0.0164063	0.0244208
ENSG00000119383	PPP2R4	93.0945	118.265	1.27038	0.713891	0.352803	0.000392021	0.000917212
ENSG00000154001	PPP2R5E	17.0384	11.9172	-1.42973	0.280332	0.456428	7.76e-06	3.16581e-05
ENSG00000148840	PPRC1	6.99092	15.2183	2.17687	0.563138	0.963436	2.33e-07	1.73182e-06
ENSG00000131238	PPT1	52.6222	61.8639	1.17562	0.259891	0.586293	0.0107998	0.0168269
ENSG00000162976	PQLC3	7.94536	14.8417	1.86797	0.70175	0.941462	1.64e-05	6.06283e-05
ENSG00000085377	PREP	24.3224	29.3698	1.20752	0.0394904	0.611074	5.21e-05	0.000160137
ENSG00000138078	PREPL	93.5675	77.9921	-1.1997	0.406186	0.956713	0.0326438	0.0451224
ENSG00000131791	PRKAB2	38.4057	25.62	-1.49905	0.893585	0.548732	0.000568846	0.00127583
ENSG00000126457	PRMT1	102.408	126.117	1.23152	0.393895	0.819372	0.00199665	0.00382103
ENSG00000130723	PRRC2B	37.0267	44.9629	1.21434	0.873299	0.33442	0.00834233	0.0134344
ENSG00000143106	PSMA5	207.307	171.638	-1.20782	0.879556	0.5066	0.00118693	0.00241414
ENSG00000204264	PSMB8	21.1838	30.9667	1.46181	0.825019	0.492621	0.00142688	0.00283763
ENSG00000240065	PSMB9	11.6102	20.2225	1.74178	0.728046	0.641422	0.000879775	0.0018627
ENSG00000011304	PTBP1	55.3899	78.8882	1.42423	0.673398	0.731568	0.000167052	0.000436941
ENSG00000185920	PTCH1	12.1669	7.05092	-1.72557	0.401189	0.604419	2.79e-05	9.55554e-05
ENSG00000174915	PTDSS2	21.3214	30.8321	1.44607	0.872398	0.157082	1.17e-06	6.53298e-06
ENSG00000218902	PTMAP3	8.50649	14.3441	1.68625	0.4903	0.979961	0.00110715	0.00226413
ENSG00000214182	PTMAP5	30.6878	45.3541	1.47792	0.173484	0.686845	0.00990496	0.0156491
ENSG00000254481	PTP4A2P2	17.9088	12.8084	-1.39821	0.975005	0.161583	4.4e-05	0.000139267
ENSG00000184489	PTP4A3	375.727	490.129	1.30448	0.718819	0.210382	0.00603166	0.0100778
ENSG00000072135	PTPN18	15.2084	22.0319	1.44867	0.206207	0.553124	0.000337376	0.000807467
ENSG00000204179	PTPN20A	14.1316	8.85688	-1.59556	0.102549	0.0244976	0.0146323	0.0220247
ENSG00000169410	PTPN9	12.0592	19.399	1.60865	0.499368	0.670146	0.000189947	0.000488686
ENSG00000187024	PTRH1	9.89959	15.3842	1.55403	0.490409	0.704637	2.44e-05	8.49627e-05
ENSG00000055917	PUM2	35.5502	29.2056	-1.21724	0.284737	0.0726461	0.0108351	0.0168726
ENSG00000048991	R3HDM1	14.2345	9.16008	-1.55397	0.189643	0.463336	0.00177357	0.00343851
ENSG00000198858	R3HDM4	18.7262	28.2041	1.50613	0.587597	0.587085	3.55e-07	2.41263e-06
ENSG00000107560	RAB11FIP2	13.0402	7.87399	-1.65611	0.478056	0.0565298	0.000891752	0.00188099
ENSG00000135631	RAB11FIP5	25.6603	32.7752	1.27727	0.176729	0.0532411	0.0128568	0.019593
ENSG00000174903	RAB1B	67.8397	82.1213	1.21052	0.471014	0.529596	0.00396559	0.00697973
ENSG00000137502	RAB30	11.6967	6.14273	-1.90416	0.455046	0.191216	3.36e-07	2.31421e-06
ENSG00000197562	RAB40C	7.58415	12.6875	1.67289	0.294216	0.811112	3.57e-05	0.000117416
ENSG00000196642	RABL6	39.2414	45.5121	1.1598	0.624574	0.516119	0.0114855	0.0177773
ENSG00000164754	RAD21	112.588	87.35	-1.28893	0.868621	0.243984	0.00134534	0.00269739
ENSG00000179262	RAD23A	119.287	140.622	1.17885	0.945846	0.784218	0.00655746	0.0108438
ENSG00000113522	RAD50	29.5559	20.3726	-1.45077	0.853553	0.984393	0.000163608	0.000428331
ENSG00000108384	RAD51C	47.3033	38.1536	-1.23981	0.562478	0.878113	0.015461	0.0231671
ENSG00000125970	RALY	98.4867	117.627	1.19435	0.940802	0.835151	0.0137425	0.0208132
ENSG00000122679	RAMP3	23.9743	41.6568	1.73756	0.413825	0.509534	0.000637587	0.00140264
ENSG00000132341	RAN	110.072	135.9	1.23464	0.824147	0.717415	0.00852062	0.0136884
ENSG00000141084	RANBP10	9.90004	14.9676	1.51187	0.735263	0.296814	2.7e-08	2.93664e-07
ENSG00000137040	RANBP6	19.2626	13.146	-1.46529	0.689675	0.145549	0.000156499	0.000412209
ENSG00000236603	RANP1	20.2003	30.0288	1.48655	0.900905	0.513414	1.6e-05	5.93834e-05
ENSG00000213370	RANP6	33.561	39.679	1.1823	0.939395	0.0526499	0.00460556	0.00793023
ENSG00000109756	RAPGEF2	36.0741	22.6679	-1.59142	0.888076	0.165416	8.05e-06	3.26756e-05
ENSG00000182872	RBM10	14.9473	23.569	1.57681	0.998904	0.407426	0.0129947	0.0197924
ENSG00000244462	RBM12	25.8127	19.8064	-1.30325	0.768773	0.204508	0.00175621	0.00341308
ENSG00000086589	RBM22	30.9699	38.8813	1.25545	0.400967	0.699102	0.000115296	0.000317487
ENSG00000173933	RBM4	33.0024	40.8874	1.23892	0.893543	0.432465	0.0182557	0.0268195
ENSG00000100387	RBX1	32.7707	59.1578	1.8052	0.673258	0.889856	0.00865739	0.0138962
ENSG00000056586	RC3H2	17.385	12.2646	-1.41749	0.124475	0.273833	7.04e-06	2.93803e-05
ENSG00000179051	RCC2	6.80394	11.95	1.75634	0.659342	0.640383	6.55e-06	2.76218e-05
ENSG00000068615	REEP1	22.7038	17.5435	-1.29415	0.149045	0.0286856	0.00241285	0.00449983
ENSG00000157916	RER1	77.3444	92.2396	1.19258	0.918512	0.823272	0.0040982	0.00718397
ENSG00000079313	REXO1	42.3298	51.3541	1.21319	0.490841	0.228284	0.0141502	0.021379
ENSG00000148908	RGS10	10.2003	16.1324	1.58156	0.283994	0.288351	0.00690339	0.0113591
ENSG00000159788	RGS12	9.88133	17.5591	1.777	0.835533	0.510249	3.06e-05	0.000103544
ENSG00000116741	RGS2	12.7616	29.7913	2.33445	0.846653	0.0564635	0.0015664	0.00309218
ENSG00000100263	RHBDD3	14.1913	19.8602	1.39947	0.761791	0.21547	2.19e-06	1.11358e-05
ENSG00000164292	RHOBTB3	37.9094	27.0438	-1.40178	0.364606	0.920057	0.00180948	0.00350211
ENSG00000177105	RHOG	23.4653	34.5229	1.47124	0.905311	0.574233	1.07e-05	4.18347e-05
ENSG00000177963	RIC8A	62.9791	82.9651	1.31734	0.496107	0.974005	0.00136455	0.00272909
ENSG00000166532	RIMKLB	17.5843	23.0694	1.31193	0.483702	0.40134	0.0284332	0.0399582
ENSG00000204227	RING1	20.3723	28.313	1.38978	0.851473	0.509153	4.29e-05	0.000136553
ENSG00000155906	RMND1	18.7723	13.604	-1.37991	0.883016	0.129963	0.000116237	0.000319609
ENSG00000153561	RMND5A	59.6454	48.5295	-1.22906	0.367758	0.529121	0.0266977	0.0377737
ENSG00000145916	RMND5B	15.5355	21.9798	1.41481	0.411008	0.579651	1.08e-05	4.21088e-05
ENSG00000263432	RN7SL689P	11.2942	6.01612	-1.87732	0.548202	0.156861	0.000173148	0.000450377
ENSG00000172922	RNASEH2C	42.6269	52.336	1.22777	0.375638	0.463222	0.0209727	0.030391
ENSG00000026297	RNASET2	20.4656	30.532	1.49187	0.16726	0.822077	0.000906986	0.00190813
ENSG00000124226	RNF114	22.9491	31.2198	1.36039	0.88041	0.645612	1.59e-05	5.90901e-05
ENSG00000133874	RNF122	8.57551	16.5548	1.93047	0.537698	0.535723	0.00595508	0.00996759
ENSG00000170881	RNF139	11.3747	17.341	1.52453	0.993986	0.222856	4.19e-06	1.91455e-05
ENSG00000110315	RNF141	28.1064	20.6907	-1.35841	0.293635	0.0170256	9.82e-07	5.66864e-06
ENSG00000137075	RNF38	11.6532	17.3412	1.4881	0.602055	0.777488	4.55e-05	0.000143451
ENSG00000023191	RNH1	134.209	158.271	1.17929	0.390584	0.483256	0.0332003	0.045756
ENSG00000142327	RNPEPL1	48.7447	65.5613	1.34499	0.958721	0.127783	0.00040918	0.000949082
ENSG00000205937	RNPS1	59.182	64.5894	1.09137	0.948938	0.972831	0.0313201	0.043516
ENSG00000253071	RNU7-31P	350.603	72.801	-4.81591	0.924442	0.108553	0.0322208	0.0446058
ENSG00000067900	ROCK1	13.8486	8.54531	-1.6206	0.612347	0.622353	3.3e-05	0.000110013
ENSG00000143365	RORC	15.1769	9.42795	-1.60978	0.877081	0.47635	0.0344426	0.0472846
ENSG00000254953	RP11-100N3.2	105.953	68.8792	-1.53825	0.425414	0.0805103	0.00786502	0.012766
ENSG00000242660	RP11-1094M14.1	120.97	79.0411	-1.53047	0.514593	0.18091	0.00901541	0.0143807
ENSG00000225116	RP11-137F15.1	17.1634	11.9197	-1.43993	0.205607	0.119352	0.0289742	0.040587
ENSG00000269728	RP11-145M9.4	9.85881	15.8059	1.60323	0.321398	0.95867	0.0362878	0.0494666
ENSG00000255836	RP11-157G21.2	14.0145	8.74882	-1.60187	0.662331	0.915979	9.16e-07	5.34239e-06
ENSG00000228929	RP11-159C21.4	391.551	442.972	1.13133	0.462925	0.442111	0.0179508	0.0264473
ENSG00000238102	RP11-19D2.1	20.2742	13.2767	-1.52705	0.00837111	0.268076	0.0130784	0.0198931
ENSG00000236636	RP11-211A18.1	11.1938	6.01562	-1.86079	0.975838	0.456324	1.88e-05	6.82469e-05
ENSG00000249356	RP11-21I10.2	42.3089	33.3746	-1.2677	0.191958	0.878837	0.0108454	0.0168839
ENSG00000255639	RP11-234B24.6	15.7119	21.8487	1.39058	0.00277124	0.169495	1.02e-05	4.01866e-05
ENSG00000260490	RP11-265N6.3	20.7805	29.3752	1.41359	0.546066	0.302196	0.000218201	0.000549305
ENSG00000260772	RP11-311C24.1	8.77078	17.5539	2.0014	0.510152	0.389354	6.03e-06	2.5835e-05
ENSG00000240376	RP11-36C20.1	81.9781	100.652	1.22779	0.980139	0.94545	0.0288461	0.0404276
ENSG00000239219	RP11-379K17.4	5.72996	11.2564	1.96448	0.110956	0.0251961	0.000834346	0.0017772
ENSG00000213613	RP11-380G5.3	38.1187	46.7855	1.22736	0.376504	0.200872	0.036061	0.0492051
ENSG00000196951	RP11-425I13.3	13.9941	8.05214	-1.73793	0.204129	0.0844607	0.000597458	0.00132523
ENSG00000188971	RP11-427H3.3	27.3131	21.0078	-1.30014	0.475684	0.13925	0.00380032	0.00672475
ENSG00000249239	RP11-428L21.2	6.95675	16.0498	2.30708	0.958672	0.114453	4.99e-10	1.24895e-08
ENSG00000214380	RP11-457K10.2	15.4891	8.99912	-1.72118	0.171389	0.00878556	7.84e-07	4.70901e-06
ENSG00000228844	RP11-467I20.3	19.8687	13.5825	-1.46282	0.842934	0.393938	0.000402231	0.000936471
ENSG00000176043	RP1-146I3.1	84.1126	103.818	1.23427	0.206612	0.642757	0.0312508	0.0434411
ENSG00000261971	RP11-473M20.7	6.05287	12.3382	2.03841	0.992949	0.332237	1.95e-07	1.49473e-06
ENSG00000271207	RP11-475J5.5	18.4621	10.3015	-1.79218	0.486349	0.721776	0.000102881	0.000287516
ENSG00000242951	RP11-507E23.1	313.345	262.717	-1.19271	0.566658	0.963709	0.0315837	0.0438283
ENSG00000239809	RP11-51L5.2	9.34522	16.2949	1.74366	0.209317	0.176165	5.17e-06	2.27917e-05
ENSG00000235535	RP11-532N4.2	436.958	278.685	-1.56793	0.750205	0.852701	0.00273309	0.00501408
ENSG00000218483	RP11-554D15.2	5.08344	13.1905	2.5948	0.437863	0.0168634	5.49e-06	2.39216e-05
ENSG00000183298	RP11-556K13.1	21.4	32.7166	1.52881	0.925995	0.922282	2.02e-05	7.28131e-05
ENSG00000258802	RP11-589M4.2	16.1781	6.33207	-2.55495	0.328747	0.910371	0.0356479	0.0487358
ENSG00000226439	RP11-621K7.1	10.4597	5.38784	-1.94135	0.995893	0.103572	0.0036578	0.00650506
ENSG00000204272	RP11-622K12.1	36.1635	69.5247	1.92251	0.227736	0.71387	0.011665	0.0180204
ENSG00000249741	RP11-673E1.3	22.0173	16.2149	-1.35784	0.286326	0.276732	0.000517331	0.00117101
ENSG00000264920	RP11-6N17.4	153.683	124.835	-1.23108	0.865826	0.959118	0.015917	0.0237907
ENSG00000213331	RP11-713C19.2	10.0416	16.3578	1.629	0.171614	0.0793202	1.12e-05	4.34878e-05
ENSG00000269958	RP11-73M18.8	7.30615	14.6944	2.01123	0.118529	0.551778	2.67e-08	2.92093e-07
ENSG00000225484	RP11-773D16.1	34.7836	22.045	-1.57785	0.977594	0.681433	0.00129881	0.00261156
ENSG00000248113	RP11-791G16.4	14.2628	7.69833	-1.85272	0.043699	0.783419	1.13e-06	6.37279e-06
ENSG00000260104	RP11-817O13.1	17.8936	27.1193	1.51558	0.490906	0.652275	0.0360261	0.0491694
ENSG00000265982	RP11-927P21.4	7.30198	47.8418	6.5519	0.041517	0.204728	0.0317022	0.0439709
ENSG00000250090	RP13-401N8.3	13.281	7.58108	-1.75185	0.956245	0.703225	0.0157128	0.0235067
ENSG00000233558	RP3-486I3.4	79.3788	101.241	1.27542	0.82419	0.599698	0.000455669	0.00104657
ENSG00000261189	RP3-512B11.3	22.3148	15.9346	-1.40039	0.883335	0.054367	0.00145996	0.00290036
ENSG00000230084	RP4-613B23.1	11.2294	16.3715	1.45791	0.0877472	0.235893	0.0118067	0.0182075
ENSG00000223745	RP4-717I23.3	14.0913	19.8069	1.40561	0.810722	0.701157	0.0121602	0.0186576
ENSG00000213058	RP4-765C7.2	30.1879	59.5783	1.97358	0.369325	0.269104	0.0325559	0.0450332
ENSG00000254539	RP4-791M13.3	19.3404	25.851	1.33663	0.797909	0.362389	0.0085004	0.013666
ENSG00000253204	RP5-1009N12.1	6.19243	11.5337	1.86255	0.733142	0.0699495	0.000979178	0.00203643
ENSG00000225377	RP5-1103G7.4	24.9588	18.4191	-1.35505	0.198407	0.0516928	4.71e-06	2.1195e-05
ENSG00000228436	RP5-864K19.4	6.00181	11.3364	1.88883	0.410959	0.66641	0.000451039	0.00103721
ENSG00000225710	RP5-875O13.6	16.7611	10.3274	-1.62297	0.475556	0.975843	2.27e-07	1.69169e-06
ENSG00000147403	RPL10	433.229	989.549	2.28412	0.388502	0.623904	0.0317479	0.0440235
ENSG00000188873	RPL10AP2	5.17218	10.4517	2.02075	0.833759	0.732993	0.000114295	0.000315038
ENSG00000063177	RPL18	627.619	743.538	1.1847	0.895881	0.461348	0.0123993	0.0189676
ENSG00000105640	RPL18A	10.9485	19.5107	1.78205	0.327109	0.171365	7.08e-06	2.95035e-05
ENSG00000244485	RPL18P13	14.4592	8.58919	-1.68342	0.758192	0.699451	0.00114286	0.00233293
ENSG00000108298	RPL19	637.933	770.394	1.20764	0.55321	0.403535	0.010754	0.0167603
ENSG00000037241	RPL26L1	20.0986	13.9727	-1.43842	0.868443	0.796866	0.0167277	0.0248534
ENSG00000100316	RPL3	473.848	645.254	1.36173	0.336208	0.867777	0.00850186	0.013666
ENSG00000109475	RPL34	341.55	425.503	1.2458	0.56672	0.729475	0.0280655	0.0394908
ENSG00000140986	RPL3L	211.45	181.69	-1.1638	0.411681	0.854675	0.0254942	0.0362622
ENSG00000227939	RPL3P2	14.4689	23.9258	1.65361	0.68145	0.737573	0.00163418	0.0032041
ENSG00000148303	RPL7A	141.812	181.962	1.28312	0.732131	0.405808	0.00245327	0.00456011
ENSG00000255154	RPP14	16.2343	10.3863	-1.56304	0.299812	0.801338	0.000955335	0.00199199
ENSG00000148688	RPP30	25.4362	30.4904	1.1987	0.0690255	0.796699	0.000878813	0.00186137
ENSG00000142534	RPS11	971.064	1215.62	1.25184	0.701754	0.350619	0.00969641	0.0153603
ENSG00000112306	RPS12	269.252	333.025	1.23685	0.717575	0.248634	0.0334837	0.0460452
ENSG00000115268	RPS15	164.12	207.223	1.26263	0.760001	0.71607	0.00945872	0.0150123
ENSG00000234093	RPS15AP11	51.9305	70.6568	1.3606	0.927761	0.0516225	0.0236646	0.0338822
ENSG00000237668	RPS15AP38	38.5586	47.9155	1.24267	0.573561	0.811856	0.0134967	0.0204769
ENSG00000240463	RPS19P3	5.50318	12.9298	2.34951	0.831502	0.0534024	1.83e-09	3.44823e-08
ENSG00000145425	RPS3A	15.261	21.0897	1.38194	0.636376	0.320962	0.00752254	0.0122669
ENSG00000244073	RPS4XP6	10.4419	16.7301	1.60221	0.366609	0.000679333	1.45e-07	1.15877e-06
ENSG00000067533	RRP15	15.7479	10.4085	-1.51298	0.355716	0.308968	0.0001617	0.000423905
ENSG00000136444	RSAD1	30.1011	37.375	1.24165	0.893647	0.541947	0.000224909	0.000563673
ENSG00000048649	RSF1	16.7086	10.5942	-1.57715	0.763632	0.0313302	4.32e-05	0.000137353
ENSG00000114993	RTKN	14.964	22.2928	1.48976	0.3013	0.640252	0.000498501	0.00113203
ENSG00000133318	RTN3	30.4668	39.7403	1.30438	0.389785	0.149769	0.0193022	0.0282317
ENSG00000251333	RTN3P1	10.2947	15.3542	1.49147	0.528999	0.140162	0.000819887	0.0017537
ENSG00000079102	RUNX1T1	12.3081	6.63726	-1.8544	0.37683	0.679784	0.0001409	0.000377475
ENSG00000160753	RUSC1	10.5713	15.7363	1.48859	0.172908	0.485792	0.000201832	0.000514302
ENSG00000198853	RUSC2	11.2799	17.7093	1.56998	0.550664	0.512685	0.000177773	0.000461342
ENSG00000156253	RWDD2B	23.2145	15.875	-1.46233	0.653283	0.00478032	0.000169913	0.000443395
ENSG00000175741	RWDD4P2	19.8628	13.8695	-1.43212	0.311099	0.277934	3.47e-05	0.000114663
ENSG00000175467	SART1	39.6815	50.9501	1.28397	0.750291	0.0888508	0.00494919	0.00844707
ENSG00000126524	SBDS	452.838	378.631	-1.19599	0.484743	0.158508	0.0175133	0.0258732
ENSG00000100241	SBF1	38.1711	47.2976	1.23909	0.789136	0.103918	0.00872786	0.0139894
ENSG00000064932	SBNO2	16.2242	28.5424	1.75925	0.503065	0.526213	7.33e-05	0.00021509
ENSG00000116521	SCAMP3	81.0395	99.1235	1.22315	0.269802	0.476391	0.0002973	0.000722128
ENSG00000074660	SCARF1	11.4119	17.115	1.49975	0.959112	0.753308	2.28e-05	8.04353e-05
ENSG00000010803	SCMH1	65.9778	58.9763	-1.11872	0.0491444	0.540951	0.00866867	0.0139104
ENSG00000121064	SCPEP1	81.7548	100.677	1.23145	0.44394	0.806064	0.0293139	0.0409914
ENSG00000136021	SCYL2	18.49	12.5421	-1.47423	0.510212	0.87059	0.000866286	0.00183898
ENSG00000198301	SDAD1	23.204	16.5139	-1.40512	0.281951	0.876364	3.67e-05	0.000120005
ENSG00000162512	SDC3	13.4003	20.1355	1.50262	0.717702	0.403947	6.2e-05	0.000186099
ENSG00000128228	SDF2L1	8.15158	16.9927	2.08459	0.122682	0.974713	0.00135483	0.00271448
ENSG00000185986	SDHAP3	25.2394	12.3987	-2.03565	0.128827	0.912513	0.00208917	0.00397246
ENSG00000214549	SDHCP2	14.2674	9.12064	-1.5643	0.30186	0.592651	2.99e-06	1.44103e-05
ENSG00000223380	SEC22B	21.0883	27.027	1.28161	0.112353	0.347383	0.000646395	0.00141925
ENSG00000176986	SEC24C	31.0586	39.0648	1.25778	0.930662	0.776122	0.000185601	0.000479107
ENSG00000058262	SEC61A1	64.2908	81.0814	1.26117	0.324312	0.711231	0.0049072	0.00838809
ENSG00000106803	SEC61B	50.2886	64.2012	1.27666	0.350246	0.509073	0.00655242	0.0108386
ENSG00000184640	SEPT9	74.9634	94.9433	1.26653	0.254204	0.186855	0.00314049	0.005671
ENSG00000106366	SERPINE1	8.13111	23.8891	2.93799	0.813607	0.409622	0.0315061	0.0437421
ENSG00000149257	SERPINH1	34.9542	52.78	1.50998	0.477065	0.487815	0.0268341	0.0379286
ENSG00000197019	SERTAD1	6.97698	12.5097	1.793	0.454766	0.469828	2.73e-05	9.38427e-05
ENSG00000181555	SETD2	21.4495	15.4052	-1.39236	0.8376	0.955218	2.69e-06	1.32016e-05
ENSG00000115524	SF3B1	361.564	307.586	-1.17549	0.717513	0.350703	0.0165773	0.0246559
ENSG00000115128	SF3B14	100.534	85.8646	-1.17085	0.638286	0.740428	0.0107341	0.0167338
ENSG00000143368	SF3B4	24.7499	31.4796	1.27191	0.875509	0.643	0.00120521	0.00244691
ENSG00000198818	SFT2D1	30.1376	37.3965	1.24086	0.316217	0.781621	2.84e-05	9.69731e-05
ENSG00000170624	SGCD	34.203	28.2644	-1.21011	0.193311	0.382769	0.0292055	0.0408703
ENSG00000102683	SGCG	93.1075	114.52	1.22997	0.942176	0.898462	0.0185504	0.0272169
ENSG00000198964	SGMS1	18.8346	12.966	-1.45262	0.104976	0.0420583	0.000362575	0.000859019
ENSG00000104969	SGTA	64.9152	73.503	1.13229	0.460725	0.133476	0.0302224	0.0421886
ENSG00000141985	SH3GL1	22.8569	30.0541	1.31488	0.603256	0.814877	0.00672466	0.011091
ENSG00000174705	SH3PXD2B	7.90861	17.5936	2.22461	0.393836	0.996945	0.000472043	0.00107846
ENSG00000164054	SHISA5	60.8494	75.7084	1.24419	0.641341	0.377372	0.0187175	0.0274477
ENSG00000160410	SHKBP1	22.43	38.525	1.71756	0.815852	0.443368	0.000118946	0.000325312
ENSG00000198053	SIRPA	8.78785	15.5117	1.76513	0.158798	0.414256	0.000315136	0.000759075
ENSG00000101307	SIRPB1	12.4728	19.9973	1.60328	0.203393	0.631146	0.000403015	0.000937484
ENSG00000077463	SIRT6	11.9244	18.2899	1.53383	0.40695	0.762873	6.34e-08	6.01339e-07
ENSG00000157933	SKI	15.4664	23.061	1.49104	0.202462	0.73173	0.00195217	0.00374354
ENSG00000039123	SKIV2L2	43.9958	35.6392	-1.23448	0.938338	0.248102	0.0130563	0.0198702
ENSG00000139370	SLC15A4	15.2039	21.1854	1.39342	0.789019	0.41719	0.00126002	0.00254533
ENSG00000117479	SLC19A2	16.7844	30.4125	1.81195	0.293977	0.373148	0.0129406	0.0197154
ENSG00000079215	SLC1A3	101.565	72.3619	-1.40357	0.958384	0.043549	0.0168892	0.0250735
ENSG00000144136	SLC20A1	8.40226	16.5875	1.97417	0.276885	0.900971	0.000191485	0.000491667
ENSG00000092096	SLC22A17	10.1839	18.2025	1.78737	0.6622	0.346373	2.57e-05	8.89943e-05
ENSG00000100075	SLC25A1	17.6202	23.3597	1.32573	0.911928	0.446378	0.0014134	0.00281382
ENSG00000114120	SLC25A36	48.2985	40.2769	-1.19916	0.459028	0.173456	0.0303492	0.0423242
ENSG00000160785	SLC25A44	20.8368	26.969	1.2943	0.758423	0.262421	0.0137702	0.0208496
ENSG00000005022	SLC25A5	143.762	285.377	1.98507	0.464097	0.521077	0.0365716	0.0498053
ENSG00000059804	SLC2A3	5.91479	16.6864	2.82112	0.801079	0.877055	0.000363623	0.00086114
ENSG00000136856	SLC2A8	10.5208	17.3338	1.64758	0.233815	0.30666	1.05e-06	5.9815e-06
ENSG00000014824	SLC30A9	61.41	47.1851	-1.30147	0.156389	0.09452	0.000308565	0.000744839
ENSG00000112473	SLC39A7	47.194	55.7154	1.18056	0.249406	0.610727	0.0357888	0.0488901
ENSG00000164889	SLC4A2	46.268	62.8026	1.35737	0.219254	0.831236	0.00555546	0.00936549
ENSG00000169241	SLC50A1	14.041	19.4862	1.38781	0.498024	0.436207	0.00503086	0.00857606
ENSG00000185803	SLC52A2	9.11023	15.9314	1.74873	0.750109	0.953228	5.46e-06	2.38093e-05
ENSG00000065054	SLC9A3R2	175.558	238.111	1.35631	0.538652	0.794433	0.0103778	0.016282
ENSG00000184347	SLIT3	8.2081	15.5233	1.89122	0.606077	0.532934	0.00139157	0.00277428
ENSG00000164609	SLU7	100.859	70.2681	-1.43535	0.855182	0.737196	5.07e-06	2.23859e-05
ENSG00000127616	SMARCA4	30.9476	41.1142	1.32851	0.757239	0.445597	0.00039969	0.000931673
ENSG00000113810	SMC4	18.53	12.2929	-1.50737	0.651825	0.974369	0.00125719	0.00254054
ENSG00000105771	SMG9	19.1414	28.3441	1.48077	0.539276	0.570165	0.000134824	0.000364316
ENSG00000166311	SMPD1	50.8479	63.9923	1.25851	0.884121	0.0596699	0.00651309	0.0107799
ENSG00000174365	SNHG11	7.94301	13.5146	1.70144	0.241031	0.580817	2.25e-06	1.141e-05
ENSG00000197989	SNHG12	20.13	34.7088	1.72424	0.54529	0.59864	0.00513573	0.0087377
ENSG00000184602	SNN	17.7889	24.0376	1.35127	0.342832	0.460556	0.0236222	0.0338387
ENSG00000199744	SNORD36A	296.773	36.8482	-8.05393	0.545371	0.118573	0.00484629	0.00829909
ENSG00000209482	SNORD83A	6.34711	36.2225	5.70693	0.925461	0.681821	0.0180859	0.0265908
ENSG00000060688	SNRNP40	21.2419	28.5244	1.34283	0.987735	0.624396	8.89e-05	0.000253217
ENSG00000077312	SNRPA	45.1295	60.1579	1.333	0.758739	0.197479	0.001754	0.00340995
ENSG00000125835	SNRPB	51.344	64.5656	1.25751	0.782822	0.233257	0.00266048	0.00490001
ENSG00000256968	SNRPEP2	14.1659	20.128	1.42088	0.533796	0.00274978	0.000305494	0.000738375
ENSG00000205302	SNX2	42.1617	34.1706	-1.23386	0.838068	0.587854	0.0268594	0.0379549
ENSG00000106266	SNX8	23.7851	29.5524	1.24247	0.687936	0.334146	0.016135	0.0240744
ENSG00000184557	SOCS3	7.45569	24.5665	3.295	0.346027	0.804316	0.00414301	0.00724898
ENSG00000095637	SORBS1	528.507	414.512	-1.27501	0.267673	0.458896	0.000913687	0.00192074
ENSG00000134243	SORT1	86.9565	73.1179	-1.18926	0.0588997	0.898558	0.0312199	0.0434089
ENSG00000100485	SOS2	29.1706	22.4642	-1.29854	0.541511	0.288801	0.00223086	0.00420778
ENSG00000143842	SOX13	8.55717	15.1631	1.77198	0.7188	0.963716	5.78e-07	3.64256e-06
ENSG00000171056	SOX7	9.37622	17.6911	1.88681	0.419257	0.199779	7.59e-06	3.11223e-05
ENSG00000090487	SPG21	50.2321	60.163	1.1977	0.212011	0.147874	0.00947663	0.0150356
ENSG00000183018	SPNS2	8.63119	13.6894	1.58604	0.268242	0.273333	0.000571075	0.00127838
ENSG00000198369	SPRED2	14.2117	19.9684	1.40507	0.73432	0.956516	0.000117196	0.000321618
ENSG00000153914	SREK1	25.3588	19.1321	-1.32546	0.247663	0.907964	0.00514893	0.00875169
ENSG00000112658	SRF	50.5443	66.6527	1.3187	0.467215	0.254708	0.0144259	0.0217547
ENSG00000163486	SRGAP2	9.73466	15.777	1.62071	0.441881	0.222683	3.08e-05	0.000104033
ENSG00000122862	SRGN	36.7612	79.7105	2.16833	0.334177	0.370436	0.000110031	0.000305226
ENSG00000224953	SRIP3	8.62676	16.3218	1.892	0.439871	0.170866	0.000111411	0.000308144
ENSG00000174780	SRP72	25.8468	32.3422	1.25131	0.525911	0.468467	0.00758285	0.0123581
ENSG00000144867	SRPRB	17.8278	23.5245	1.31954	0.708821	0.582643	0.0024139	0.0045003
ENSG00000145687	SSBP2	50.4612	62.8172	1.24486	0.0414135	0.88508	0.0210168	0.0304471
ENSG00000176101	SSNA1	47.1357	58.3855	1.23867	0.436245	0.1145	0.018965	0.0277601
ENSG00000126091	ST3GAL3	19.5537	25.5368	1.30599	0.952343	0.0797889	8.3e-05	0.000237976
ENSG00000007341	ST7L	29.915	23.6767	-1.26348	0.852533	0.68038	0.00421929	0.00736188
ENSG00000010327	STAB1	43.222	64.8505	1.50041	0.894879	0.791438	0.00817701	0.0132117
ENSG00000010270	STARD3NL	17.0057	23.2893	1.3695	0.0713656	0.313645	0.000191553	0.000491667
ENSG00000126561	STAT5A	6.70241	13.1661	1.96438	0.603935	0.950084	3.2e-07	2.22853e-06
ENSG00000124214	STAU1	52.2808	57.7681	1.10496	0.153252	0.733633	0.0350465	0.0479834
ENSG00000144589	STK11IP	11.1162	16.1929	1.45669	0.758431	0.170414	0.000174463	0.000453378
ENSG00000130413	STK33	31.4607	24.9995	-1.25845	0.624279	0.150815	0.0257122	0.0365353
ENSG00000067221	STOML1	20.5586	25.778	1.25388	0.92269	0.486243	0.0161834	0.0241274
ENSG00000023734	STRAP	132.567	150.982	1.13891	0.728777	0.517406	0.0208526	0.0302325
ENSG00000115808	STRN	22.0385	16.7551	-1.31533	0.11103	0.862735	0.00591169	0.00990675
ENSG00000196792	STRN3	35.0049	26.8354	-1.30443	0.418731	0.87672	0.00174182	0.00338978
ENSG00000134910	STT3A	82.9572	103.155	1.24348	0.0720593	0.961156	0.0150897	0.0226587
ENSG00000117758	STX12	16.7307	22.3563	1.33625	0.590134	0.820176	0.00678094	0.0111772
ENSG00000168818	STX18	43.133	36.2815	-1.18884	0.307076	0.161973	0.0015692	0.00309553
ENSG00000136854	STXBP1	14.8883	19.9605	1.34069	0.931175	0.883316	0.000327507	0.000785849
ENSG00000064607	SUGP2	84.6526	99.1117	1.17081	0.880734	0.584363	0.00500756	0.00853893
ENSG00000109111	SUPT6H	26.0631	31.1302	1.19442	0.832985	0.47363	0.00544112	0.00919199
ENSG00000110066	SUV420H1	26.6814	18.6221	-1.43278	0.653736	0.436666	3.12e-06	1.48715e-05
ENSG00000117614	SYF2	73.9225	63.1799	-1.17003	0.707096	0.956557	0.0234217	0.0335771
ENSG00000125755	SYMPK	31.865	40.041	1.25659	0.531996	0.921156	0.000196303	0.00050203
ENSG00000101463	SYNDIG1	9.25295	15.4403	1.66869	0.681632	0.93048	1.39e-05	5.25588e-05
ENSG00000213463	SYNJ2BP	30.689	21.8187	-1.40655	0.347934	0.108237	7.46e-06	3.07234e-05
ENSG00000132718	SYT11	6.33158	11.3744	1.79645	0.147743	0.51054	3.03e-06	1.45657e-05
ENSG00000103168	TAF1C	40.7607	47.2128	1.15829	0.00901971	0.826615	0.0238221	0.0340903
ENSG00000130699	TAF4	20.2227	14.6358	-1.38173	0.297122	0.0957678	0.00232159	0.0043556
ENSG00000149591	TAGLN	226.914	423.91	1.86815	0.181774	0.400344	0.0142999	0.0215819
ENSG00000253676	TAGLN2P1	43.9957	55.728	1.26667	0.925591	0.134885	0.0360171	0.0491694
ENSG00000115183	TANC1	24.1086	32.1811	1.33484	0.686905	0.443796	0.0117304	0.0181066
ENSG00000168394	TAP1	20.4823	31.2213	1.52431	0.601587	0.699235	0.00134264	0.00269581
ENSG00000139192	TAPBPL	20.2881	28.6704	1.41316	0.156199	0.713106	0.0159416	0.023811
ENSG00000121749	TBC1D15	27.8006	19.2454	-1.44453	0.815467	0.202281	0.000161486	0.000423562
ENSG00000105254	TBCB	91.1789	114.473	1.25548	0.552837	0.655794	0.0134986	0.0204769
ENSG00000171703	TCEA2	36.9505	71.5548	1.9365	0.677798	0.987402	0.0061275	0.0102228
ENSG00000204219	TCEA3	82.3698	62.5783	-1.31627	0.811616	0.61	0.00908267	0.0144717
ENSG00000145022	TCTA	12.4923	17.5064	1.40137	0.593938	0.201944	3.31e-05	0.000110216
ENSG00000214121	TDPX2	24.3469	32.0184	1.31509	0.620794	0.00556511	0.0244269	0.0348672
ENSG00000205678	TECRL	1995.81	1277.63	-1.56212	0.237473	0.00893533	0.00230116	0.00432591
ENSG00000172171	TEFM	19.3103	12.9569	-1.49035	0.769625	0.0422153	2.08e-06	1.06923e-05
ENSG00000257949	TEN1	8.56009	17.1754	2.00645	0.778655	0.431294	4.08e-05	0.000130904
ENSG00000132604	TERF2	44.718	37.7398	-1.1849	0.886027	0.024072	0.012357	0.0189184
ENSG00000107140	TESK1	20.3839	26.1223	1.28152	0.908956	0.801135	0.0289079	0.0405041
ENSG00000114354	TFG	62.0828	79.6156	1.28241	0.904425	0.679184	0.000139394	0.000373796
ENSG00000100109	TFIP11	29.9737	24.1292	-1.24221	0.776425	0.19837	0.0132516	0.0201456
ENSG00000177426	TGIF1	9.27047	15.3131	1.65181	0.910312	0.539602	0.00407037	0.00714185
ENSG00000115970	THADA	12.7358	21.8168	1.71304	0.0428819	0.750678	1.83e-07	1.41624e-06
ENSG00000177683	THAP5	22.86	16.023	-1.4267	0.342365	0.393178	0.00024322	0.000605257
ENSG00000137801	THBS1	36.4307	74.1671	2.03584	0.37726	0.813609	0.0162713	0.0242456
ENSG00000125676	THOC2	49.1418	36.6794	-1.33977	0.533759	0.461767	0.000707049	0.00153804
ENSG00000131652	THOC6	6.81436	12.7069	1.86472	0.5436	0.270309	4.57e-06	2.06309e-05
ENSG00000137221	TJAP1	14.8987	20.8075	1.3966	0.463071	0.33066	8.95e-05	0.000254668
ENSG00000198586	TLK1	17.1073	10.7873	-1.58588	0.0442755	0.963919	1.03e-07	8.96912e-07
ENSG00000137076	TLN1	382.292	456.454	1.19399	0.474731	0.52517	0.00158962	0.00312816
ENSG00000162604	TM2D1	70.7519	58.9165	-1.20088	0.675728	0.842567	0.00544969	0.00920371
ENSG00000091947	TMEM101	15.0624	20.3554	1.3514	0.804021	0.00371937	5.57e-06	2.4214e-05
ENSG00000198270	TMEM116	57.8464	44.6747	-1.29483	0.12074	0.821083	0.00688906	0.0113422
ENSG00000171204	TMEM126B	74.0171	60.1467	-1.23061	0.787946	0.187242	0.0118087	0.0182075
ENSG00000075568	TMEM131	35.8505	29.0871	-1.23252	0.999068	0.172773	0.000399896	0.000931768
ENSG00000149483	TMEM138	19.933	28.7713	1.4434	0.875908	0.251766	6.87e-06	2.87347e-05
ENSG00000244187	TMEM141	47.2596	55.8196	1.18113	0.156547	0.552703	0.0179876	0.0264941
ENSG00000105677	TMEM147	55.2348	71.95	1.30262	0.623619	0.172852	0.000146643	0.000390817
ENSG00000064545	TMEM161A	29.0428	36.9597	1.27259	0.306392	0.479253	0.00376276	0.00666648
ENSG00000185475	TMEM179B	27.037	33.5164	1.23965	0.981212	0.483713	0.0185405	0.0272094
ENSG00000226479	TMEM185B	11.5379	18.4677	1.60061	0.911894	0.470295	5.64e-11	2.6261e-09
ENSG00000188807	TMEM201	6.06997	11.328	1.86624	0.854695	0.811871	6.36e-11	2.87109e-09
ENSG00000187713	TMEM203	33.7201	40.0283	1.18708	0.624098	0.347526	0.00169847	0.00331687
ENSG00000168701	TMEM208	12.372	20.4144	1.65005	0.521259	0.735732	8.63e-06	3.47048e-05
ENSG00000089063	TMEM230	42.8989	49.115	1.1449	0.282405	0.216748	0.0146314	0.0220247
ENSG00000106609	TMEM248	21.1251	28.4471	1.3466	0.372852	0.724866	0.000357789	0.000849466
ENSG00000184497	TMEM255B	6.94309	12.9038	1.8585	0.969975	0.218343	0.000108894	0.00030237
ENSG00000187838	TMEM256-PLSCR3	23.6324	31.4264	1.32981	0.644999	0.792417	6.53e-05	0.000194245
ENSG00000182087	TMEM259	236.773	261.187	1.10311	0.423166	0.341867	0.0102949	0.0161675
ENSG00000112697	TMEM30A	59.4452	48.5978	-1.22321	0.0903816	0.202202	0.0176303	0.0260229
ENSG00000169964	TMEM42	6.78075	12.3953	1.82801	0.424717	0.28666	6.87e-10	1.57982e-08
ENSG00000155099	TMEM55A	42.6579	33.7462	-1.26408	0.132678	0.0342092	0.0062836	0.0104461
ENSG00000165782	TMEM55B	44.6876	52.3469	1.1714	0.53251	0.531167	0.0161804	0.0241274
ENSG00000167874	TMEM88	36.7418	43.5453	1.18517	0.0031497	0.820726	0.011495	0.0177872
ENSG00000137103	TMEM8B	8.96607	15.1852	1.69363	0.326136	0.500394	6.81e-06	2.85473e-05
ENSG00000175348	TMEM9B	59.6573	69.2606	1.16097	0.065215	0.894275	0.00761653	0.0124022
ENSG00000144747	TMF1	26.6744	15.577	-1.71242	0.522916	0.910388	0.000138314	0.00037214
ENSG00000205542	TMSB4X	91.796	221.11	2.40871	0.67072	0.839098	0.00428589	0.00745729
ENSG00000168591	TMUB2	17.3121	23.2583	1.34347	0.864047	0.502295	0.000418227	0.000967676
ENSG00000166479	TMX3	36.1122	23.1408	-1.56054	0.479549	0.503758	0.000202823	0.00051636
ENSG00000041982	TNC	7.12512	28.9369	4.06125	0.927214	0.210559	0.000748234	0.00161763
ENSG00000109079	TNFAIP1	23.52	34.3302	1.45962	0.857231	0.511788	0.000471365	0.00107735
ENSG00000185215	TNFAIP2	40.5515	74.6563	1.84103	0.737203	0.642239	0.00232692	0.00436413
ENSG00000120889	TNFRSF10B	20.485	28.1991	1.37657	0.386383	0.61677	0.00343461	0.00614891
ENSG00000028137	TNFRSF1B	6.64271	14.5797	2.19484	0.313289	0.371542	5.27e-08	5.14579e-07
ENSG00000149115	TNKS1BP1	48.7063	63.8688	1.31131	0.981947	0.880819	0.0050887	0.00866942
ENSG00000079308	TNS1	327.235	246	-1.33022	0.344363	0.932562	0.00137404	0.00274614
ENSG00000130204	TOMM40	17.2144	23.4458	1.36199	0.0582602	0.806989	3.05e-05	0.00010333
ENSG00000163781	TOPBP1	19.5214	11.8696	-1.64466	0.786734	0.710419	1.51e-06	8.11769e-06
ENSG00000115129	TP53I3	14.6272	20.9531	1.43248	0.201245	0.442846	0.000994848	0.00206437
ENSG00000134779	TPGS2	51.4652	44.0724	-1.16774	0.0194761	0.106805	0.0109305	0.0169976
ENSG00000140416	TPM1	18112.7	22899.2	1.26426	0.984748	0.23898	0.00711111	0.0116533
ENSG00000163870	TPRA1	15.3712	22.7056	1.47715	0.820254	0.76474	3.23e-06	1.52794e-05
ENSG00000197253	TPSB2	19.342	31.08	1.60686	0.218627	0.173399	0.0197949	0.0288475
ENSG00000170638	TRABD	10.6806	16.0183	1.49975	0.253379	0.936489	0.0258805	0.0367559
ENSG00000131653	TRAF7	14.7666	20.2287	1.36989	0.537882	0.937069	0.0105388	0.0164812
ENSG00000135148	TRAFD1	15.2531	22.0301	1.4443	0.962562	0.150006	0.00130406	0.00262114
ENSG00000115993	TRAK2	95.0983	67.8341	-1.40193	0.0150766	0.0589064	7.19e-05	0.000211643
ENSG00000181029	TRAPPC5	71.8104	100.408	1.39824	0.971975	0.583939	4.28e-05	0.000136466
ENSG00000173334	TRIB1	9.00263	18.9971	2.11017	0.532814	0.235533	0.000636692	0.00140122
ENSG00000071575	TRIB2	23.8944	30.6719	1.28364	0.933138	0.238521	0.0198719	0.0289448
ENSG00000132274	TRIM22	21.387	32.0929	1.50058	0.782299	0.0769604	0.0196355	0.0286448
ENSG00000197323	TRIM33	21.5475	12.6066	-1.70923	0.467469	0.430886	2.32e-05	8.1591e-05
ENSG00000183718	TRIM52	19.1784	13.0013	-1.47512	0.724089	0.132627	0.000108655	0.000301855
ENSG00000100815	TRIP11	14.0741	8.47689	-1.66029	0.591327	0.979188	5.97e-06	2.56364e-05
ENSG00000205133	TRIQK	23.0425	14.7386	-1.56341	0.103922	0.708953	0.00142608	0.00283705
ENSG00000099899	TRMT2A	41.5174	52.9457	1.27527	0.864383	0.370547	0.000466378	0.00106725
ENSG00000187688	TRPV2	6.73321	14.1787	2.10578	0.567693	0.900228	5.32e-07	3.37532e-06
ENSG00000182173	TSEN54	8.06086	13.7812	1.70964	0.543694	0.198799	2.62e-05	9.04478e-05
ENSG00000108219	TSPAN14	22.6432	28.1809	1.24456	0.413832	0.909157	0.00571543	0.00960356
ENSG00000156298	TSPAN7	17.1945	28.2437	1.6426	0.42361	0.785315	0.0105267	0.0164743
ENSG00000100300	TSPO	62.7815	115.213	1.83514	0.512382	0.743096	0.0258173	0.0366754
ENSG00000198677	TTC37	42.2495	28.845	-1.46471	0.28423	0.100798	3.12e-05	0.000105195
ENSG00000136295	TTYH3	5.03375	10.1763	2.02161	0.625933	0.925855	1.76e-05	6.43886e-05
ENSG00000176014	TUBB6	60.0527	94.9477	1.58107	0.38147	0.298071	0.00242923	0.00452217
ENSG00000074935	TUBE1	47.8848	32.3187	-1.48164	0.902726	0.042979	0.000409095	0.000949082
ENSG00000130640	TUBGCP2	36.5568	43.7309	1.19625	0.73995	0.532536	0.000298667	0.000724361
ENSG00000128159	TUBGCP6	15.6922	22.6418	1.44286	0.397483	0.334209	2.28e-06	1.1531e-05
ENSG00000104723	TUSC3	52.7408	68.1135	1.29148	0.591125	0.121127	0.000274352	0.000674389
ENSG00000084652	TXLNA	7.92175	13.5594	1.71167	0.248093	0.802753	2.07e-07	1.56752e-06
ENSG00000164440	TXLNB	112.292	86.8359	-1.29315	0.998757	0.949723	0.00188679	0.00363177
ENSG00000129235	TXNDC17	49.1049	61.7227	1.25695	0.430164	0.186583	0.00416463	0.00728002
ENSG00000115514	TXNDC9	41.1175	31.6813	-1.29785	0.531392	0.0677997	0.00523307	0.00888581
ENSG00000221983	UBA52	494.872	641.807	1.29691	0.898689	0.678615	0.00150172	0.00297702
ENSG00000153443	UBALD1	27.0716	32.7921	1.21131	0.889322	0.135114	0.0229115	0.0328958
ENSG00000189136	UBE2Q2P1	15.1374	9.02796	-1.67672	0.288027	0.580558	0.000277041	0.000679221
ENSG00000107341	UBE2R2	22.2332	27.2466	1.22549	0.836337	0.517066	0.000138804	0.000372569
ENSG00000159202	UBE2Z	24.7441	32.123	1.29821	0.376274	0.555964	0.00212683	0.00403862
ENSG00000135018	UBQLN1	137.068	110.309	-1.24259	0.138251	0.692291	0.00031881	0.000766941
ENSG00000188021	UBQLN2	16.3457	24.7712	1.51545	0.364521	0.853637	0.0330417	0.045582
ENSG00000163960	UBXN7	12.0045	6.39346	-1.87762	0.576903	0.802347	1.03e-07	8.96912e-07
ENSG00000143179	UCK2	7.2488	12.7226	1.75513	0.0587421	0.690585	0.002857	0.00521254
ENSG00000151116	UEVLD	16.506	11.1584	-1.47925	0.590672	0.144284	2.34e-05	8.20383e-05
ENSG00000109775	UFSP2	113.081	92.3373	-1.22465	0.789771	0.0196091	0.00388324	0.00684763
ENSG00000140553	UNC45A	11.742	19.4607	1.65736	0.670196	0.624831	5.62e-09	8.11874e-08
ENSG00000076248	UNG	14.7741	20.702	1.40124	0.865142	0.222799	2.15e-05	7.66167e-05
ENSG00000226085	UQCRFS1P1	7.68105	15.1952	1.97827	0.36141	0.826634	0.00135619	0.00271527
ENSG00000105176	URI1	49.587	38.739	-1.28003	0.753892	0.568055	0.00870393	0.013955
ENSG00000103005	USB1	19.7632	26.2272	1.32707	0.405071	0.506122	0.00411436	0.00720557
ENSG00000136878	USP20	11.0458	16.7339	1.51495	0.449189	0.651242	9.5e-05	0.000267883
ENSG00000143258	USP21	17.0513	22.8902	1.34243	0.227528	0.387805	0.000992849	0.00206106
ENSG00000103404	USP31	13.5197	8.25888	-1.63698	0.959153	0.772827	4e-05	0.000128924
ENSG00000115464	USP34	87.598	64.7602	-1.35265	0.53717	0.0268946	0.000122611	0.000334685
ENSG00000168883	USP39	47.0448	53.0501	1.12765	0.104754	0.230789	0.0344438	0.0472846
ENSG00000108828	VAT1	64.8136	86.7234	1.33804	0.711257	0.744923	0.010649	0.0166241
ENSG00000144560	VGLL4	22.7218	28.81	1.26795	0.573695	0.210965	0.0076453	0.0124418
ENSG00000167397	VKORC1	47.2311	59.7955	1.26602	0.644742	0.843452	0.018773	0.0275149
ENSG00000197969	VPS13A	19.6544	14.2042	-1.3837	0.610163	0.196753	0.0132956	0.020207
ENSG00000215305	VPS16	11.9481	19.0278	1.59253	0.632286	0.224044	1.13e-05	4.37555e-05
ENSG00000131475	VPS25	33.4505	39.3535	1.17647	0.303194	0.275612	0.0105953	0.0165449
ENSG00000136100	VPS36	43.2028	33.5579	-1.28741	0.915377	0.224235	0.00798181	0.0129297
ENSG00000155975	VPS37A	46.7234	41.1052	-1.13668	0.967948	0.915841	0.0201303	0.0292531
ENSG00000006715	VPS41	54.1894	42.4834	-1.27554	0.621241	0.0507301	0.00116701	0.00237706
ENSG00000132612	VPS4A	45.591	55.1984	1.21073	0.580973	0.530481	0.00629128	0.0104558
ENSG00000119541	VPS4B	23.0998	18.0022	-1.28317	0.373536	0.458765	0.00329345	0.00592632
ENSG00000105053	VRK3	29.7731	24.4854	-1.21595	0.340525	0.699436	0.0065249	0.0107963
ENSG00000204396	VWA7	10.4896	15.7118	1.49785	0.229798	0.52688	0.000104857	0.000292458
ENSG00000250289	VWA8P1	35.8358	17.1449	-2.09017	0.341795	0.458319	0.00271857	0.00499068
ENSG00000163625	WDFY3	16.1476	9.12177	-1.77023	0.147625	0.414431	5.09e-07	3.26618e-06
ENSG00000196998	WDR45	204.635	170.384	-1.20102	0.24411	0.84551	0.00360579	0.00642678
ENSG00000227057	WDR46	39.4375	48.3154	1.22511	0.893691	0.0968799	0.00570153	0.00958878
ENSG00000164091	WDR82	45.2945	53.5899	1.18315	0.27526	0.324918	4.58e-05	0.000144316
ENSG00000147548	WHSC1L1	19.3078	13.975	-1.3816	0.303739	0.244458	3.27e-05	0.000109401
[truncated: 41 more rows]

## Sheet: DCM vs ICM
Additional File 5: Table S4d: DEGs for adjusted gene expression.
[truncated: 537 more rows]
