# Supplementary material for: Transcriptome analysis of human heart failure reveals dysregulated cell adhesion in dilated cardiomyopathy and activated immune pathways in ischemic heart failure
Source: BMC Genomics. 2018 Nov 12;19:812. doi: 10.1186/s12864-018-5213-9 (PMC6233272; doi:10.1186/s12864-018-5213-9)
Supplement: Supplementary file 6 — Table S5. Enriched IPA Canonical Pathways. IPA canonical pathways for p ≤ 0.05 for Analysis 1 (HF-DEGs), Analysis 2 (DCM-specific and ICM-specific), and Analysis 3 (DCM vs ICM). (XLSX 56 kb) [file 12864_2018_5213_MOESM6_ESM.xlsx]

## Sheet: HF
Additional File 6: Table S5a: Enriched IPA Canonical Pathways. IPA canonical pathways for p≤0.05
Analysis 1: HF-DEGs
Ingenuity Canonical Pathways	-log(p-value)	zScore	Molecules
Mitochondrial Dysfunction	19.6	NA	ATP5S,TRAK1,NDUFB7,NDUFAF1,NDUFA5,CYCS,SDHB,COX17,UQCRH,TXN2,GSR,NDUFA9,SDHD,NDUFS5,SDHC,MAPK9,ATP5E,NDUFB3,NDUFS7,COX7A2L,MAPK12,COX4I2,COX15,NDUFA2,VPS9D1,NDUFAB1,UQCRC2,NDUFA4,SOD2,VDAC2,PSENEN,NDUFA11,AIFM1,NDUFS6,UQCRB,VDAC1,NDUFA12,GLRX2,APH1A,COX7A2,GPX4,ATP5O,COX6B1,NDUFA6,ATP5G2,TXNRD2,NDUFS8,NDUFV2,UCP2,RHOT2,HSD17B10,NDUFV1,COX5B,ATP5I,ATP5D,NDUFB10,COX6C,NDUFS2,UQCRQ,CYB5A,NDUFS3,ATP5…
Oxidative Phosphorylation	17.2	NA	ATP5S,NDUFA12,NDUFB7,NDUFA5,CYCS,SDHB,COX7A2,ATP5O,COX6B1,COX17,UQCRH,NDUFA9,NDUFA6,SDHD,NDUFS5,ATP5G2,NDUFS8,NDUFV2,SDHC,ATP5E,NDUFB3,NDUFS7,COX7A2L,COX4I2,COX15,NDUFV1,NDUFA2,COX5B,ATP5I,ATP5D,VPS9D1,NDUFAB1,NDUFB10,COX6C,UQCRC2,NDUFA4,NDUFS2,UQCRQ,CYB5A,NDUFS3,ATP5L,NDUFA11,NDUFS6,ATP5J2,COX8A,NDUFB5,UQCRB,COX7C
EIF2 Signaling	12.7	-0.324443	RPL13A,RPL32,MRAS,RPS24,RPLP1,RPL23,RPS5,PIK3CB,RPL26,RPS19,RPS13,ACTB,AGO2,RPL14,PIK3C3,RPL30,RPS29,VEGFA,EIF3A,RPLP2,RAF1,RPL35,RPS7,RPL22,EIF1,EIF4G2,HNRNPA1,RPS9,CCND1,EIF2A,PPP1R15A,PAIP1,RPS27A,ACTA1,RPL15,EIF3F,RPS27L,EIF2S1,GSK3B,PPP1CC,EIF2B3,RPL35A,RPS20,RPL6,RPL28,EIF2S2,RPL38,RPL37,DDIT3,EIF4A3,RPL4,EIF3J,RPS25,IRS2,RRAS2,SREBF1,AKT2,SOS1,RPSA,RPL23A,RPL24,MAP2K2,RPL36AL,MAPK1,EIF4E
Protein Ubiquitination Pathway	11.1	NA	HSPA2,BIRC2,HSPA1A/HSPA1B,PSMD3,USP11,PSMD6,USP28,USP7,PSMB5,CUL2,PSMC4,HSPB2,DNAJB2,ANAPC5,FBXW7,DNAJC21,PSMB7,UCHL5,PSMA2,STUB1,USP48,USP32,ELOB,ANAPC2,UBE2G2,HSPB8,UBE2V1,ANAPC11,USO1,UBE2G1,HSPB1,DNAJC8,PSMD12,PSMB4,UBB,PSMD1,USP13,DNAJB11,HLA-C,HLA-B,RPS27A,PSMB10,PSMD7,DNAJC11,HSPD1,DNAJC1,HSPB3,HSPE1,UBE2E2,DNAJC19,USP36,SKP1,ELOC,USP24,TRAP1,HSP90AA1,UBE2F,UCHL1,PSMC3,UBE2D3,UBE3A,HSPA9,U…
mTOR Signaling	6.8	-0.730297	PLD3,MRAS,PRKAA1,EIF4B,RPS24,PRKAG2,RPS5,PLD1,PIK3CB,PPP2R5C,MAPKAP1,RPS19,RPS13,TSC2,RHOT1,RND3,PIK3C3,RPS29,VEGFA,EIF3A,DDIT4,RPS7,EIF4G2,RPS9,RPS6KA2,RHOB,RPS27A,EIF3F,RPS27L,PRKAB1,RPS20,ULK1,PPP2R1A,EIF4A3,VEGFB,EIF3J,EIF4EBP1,RPS25,IRS2,RHOT2,RRAS2,RPS6KA3,AKT2,RPSA,PRKAA2,MAPK1,RHEB,EIF4E,RAC1
Regulation of eIF4 and p70S6K Signaling	6.65	-1.38675	RPS27L,EIF2S1,MRAS,RPS24,EIF2B3,RPS5,PIK3CB,PPP2R5C,RPS20,RPS19,RPS13,EIF2S2,ITGB1,PPP2R1A,AGO2,EIF4A3,EIF3J,EIF4EBP1,PIK3C3,RPS25,RPS29,IRS2,RRAS2,EIF3A,MAPK12,RAF1,RPS7,EIF1,AKT2,SOS1,EIF4G2,RPSA,RPS9,EIF4EBP3,EIF2A,MAP2K2,PAIP1,MAPK1,RPS27A,EIF4E,EIF3F
IGF-1 Signaling	6.34	-1.2792	GRB10,JUN,YWHAQ,CYR61,MRAS,CSNK2A2,CTGF,PRKAG2,PIK3CB,YWHAE,STAT3,IGFBP3,YWHAB,PIK3C3,IGFBP6,PRKAR2A,IRS2,YWHAG,JAK2,RRAS2,CSNK2B,RAF1,PXN,IGFBP5,JAK1,SOCS2,PTK2,AKT2,SOS1,MAP2K2,MAPK1
PI3K/AKT Signaling	5.6	-0.179605	GSK3B,YWHAQ,MCL1,MRAS,CDC37,GSK3A,ILK,PIK3CB,YWHAE,PPP2R5C,ITGB1,TSC2,CDKN1A,PPP2R1A,HSP90AA1,YWHAB,EIF4EBP1,MAP3K5,YWHAG,JAK2,RRAS2,CTNNB1,RAF1,JAK1,AKT2,SOS1,THEM4,CCND1,MAP2K2,MAPK1,RHEB,EIF4E,HSP90AB1
NRF2-mediated Oxidative Stress Response	5.35	-0.218218	JUN,SQSTM1,GSK3B,DNAJC11,MAFK,MRAS,DNAJC1,NQO1,PRDX1,PIK3CB,DNAJB2,DNAJC19,GSTO1,DNAJC21,JUND,ACTB,GSR,GSTM2,PIK3C3,MAPK9,GCLC,IRS2,MAP3K5,RRAS2,RAF1,HSPB8,TXNRD1,MGST1,AKR7A2,SOD2,DNAJC8,SOD3,DNAJA3,UBB,MAP2K2,DNAJB11,GSTM4,MAPK1,AKR1A1,ACTA1,VCP,KEAP1,FTH1,JUNB
Sertoli Cell-Sertoli Cell Junction Signaling	4.77	NA	JUN,GSK3B,EPN3,CDC42,EPN2,YBX3,MRAS,PRKAG2,GSK3A,GUCY1A3,ILK,SPTBN1,ACTB,ITGB1,ACTN2,CLDN5,ACTN4,TUBA3E,MAP3K3,MAPK9,PRKAR2A,TUBA3C/TUBA3D,CTNNA1,TGFB3,MAP3K5,RRAS2,DLG1,CTNNB1,MAP3K11,MAPK12,RAF1,NECTIN2,JUP,AKT2,MAP2K2,MAPK1,JAM3,ACTA1,KEAP1,RAC1
Antigen Presentation Pathway	4.41	NA	HLA-DPB1,HLA-E,CD74,HLA-DQA1,HLA-DQB1,PSMB5,TAPBP,HLA-F,HLA-DRA,HLA-A,HLA-DRB1,HLA-DPA1,HLA-C,HLA-B
ERK/MAPK Signaling	4.29	-0.160128	PPP1CC,YWHAQ,MRAS,ELF2,PLA2G6,PRKAG2,PIK3CB,HSPB3,PPP2R5C,HSPB2,ELF1,STAT3,DUSP1,PPP1R14B,ITGB1,PPP2R1A,RAPGEF1,YWHAB,EIF4EBP1,PIK3C3,PRKAR2A,IRS2,YWHAG,RRAS2,PPP1R12A,RAF1,PXN,H3F3A/H3F3B,PTK2,SOS1,HSPB1,PLA2G4C,PPP1R14C,MAP2K2,MAPK1,PLCG1,PLA2G12A,DUSP6,EIF4E,PPP1R3A,RAC1,PLA2G2A
HGF Signaling	4.16	-0.392232	JUN,CDC42,MRAS,ELF2,PIK3CB,ELF1,STAT3,ITGB1,CDKN1A,RAPGEF1,MAP3K3,PIK3C3,MAPK9,IRS2,MAP3K5,RRAS2,MAP3K11,MAPK12,RAF1,PXN,PTK2,AKT2,SOS1,CCND1,MAP2K2,MAPK1,PLCG1,RAC1
ILK Signaling	4.11	1.33333	FLNB,JUN,GSK3B,CDC42,RSU1,DSP,GSK3A,ILK,PIK3CB,PPP2R5C,ILKAP,VIM,ACTB,PPP1R14B,ITGB1,ACTN2,PPP2R1A,FLNC,RHOT1,ACTN4,VEGFB,RND3,PIK3C3,MAPK9,FERMT2,IRS2,RHOT2,CTNNB1,VEGFA,PPP1R12A,MAPK12,PXN,MYL6B,MYH6,PTK2,AKT2,TGFB1I1,CCND1,RHOB,MAPK1,ACTA1
Insulin Receptor Signaling	4.03	-1.29987	GRB10,GSK3B,PPP1CC,VAMP2,MRAS,EIF2B3,PRKAG2,GSK3A,PIK3CB,PPP1R14B,TSC2,RAPGEF1,NCK1,EIF4EBP1,PIK3C3,PRKAR2A,IRS2,JAK2,RRAS2,PPP1R12A,RAF1,TRIP10,JAK1,AKT2,SOS1,PTPN1,PPP1R14C,MAP2K2,MAPK1,EIF4E,PPP1R3A,STX4
Germ Cell-Sertoli Cell Junction Signaling	3.98	NA	EPN3,CDC42,EPN2,MRAS,ILK,PIK3CB,ACTB,ITGB1,ACTN2,RHOT1,ACTN4,TUBA3E,RND3,MAP3K3,PIK3C3,MAPK9,TUBA3C/TUBA3D,CTNNA1,TGFB3,IRS2,RHOT2,MAP3K5,RRAS2,CTNNB1,MAP3K11,MAPK12,NECTIN2,JUP,PXN,PTK2,GSN,RHOB,MAP2K2,MAPK1,ACTA1,KEAP1,RAC1
Renal Cell Carcinoma Signaling	3.98	-0.534522	ELOB,JUN,CDC42,IRS2,RRAS2,VEGFA,FH,EGLN3,MRAS,RAF1,PIK3CB,AKT2,SOS1,CUL2,UBB,MAP2K2,ELOC,MAPK1,RPS27A,RAPGEF1,RAC1,PIK3C3
Hereditary Breast Cancer Signaling	3.85	NA	HDAC10,POLR2A,MRAS,PIK3CB,POLR2K,POLR2B,ACTB,POLR2J,CDKN1A,RPA1,RFC4,HDAC1,PIK3C3,GADD45G,CDK4,IRS2,RRAS2,SMARCD1,MLH1,POLR2C,HDAC3,SMARCC2,WEE1,AKT2,HDAC7,BLM,RFC1,CCND1,UBB,GADD45A,RPS27A,POLR2G
Sumoylation Pathway	3.85	-0.208514	JUN,PML,RHOT2,MAP3K5,MAPK12,GDI2,SERBP1,SUMO1,SUMO3,PCNA,RFC1,RANGAP1,UBE2I,RHOB,SENP2,ARHGDIA,RPA1,STUB1,RHOT1,RFC4,RND3,HDAC1,SUMO2,MAPK9
Methylmalonyl Pathway	3.78	NA	MUT,PCCA,PCCB,MCEE
VEGF Signaling	3.76	0.447214	EIF2S1,MRAS,EIF2B3,PIK3CB,YWHAE,EIF2S2,ACTB,ACTN2,ACTN4,VEGFB,PIK3C3,IRS2,RRAS2,KDR,VEGFA,RAF1,PXN,EIF1,PTK2,AKT2,SOS1,MAP2K2,MAPK1,PLCG1,ACTA1
Agrin Interactions at Neuromuscular Junction	3.75	0.727607	JUN,CDC42,RRAS2,CTTN,MAPK12,MRAS,PXN,LAMC1,PTK2,DVL1,ACTB,ITGB1,ERBB2,AGRN,MAPK1,ACTA1,RAC1,MAPK9,LAMA2
HIPPO signaling	3.65	0	SCRIB,CSNK1E,PPP1CC,YWHAQ,STK3,YWHAG,PARD3,DLG1,PPP1R12A,YWHAE,PPP2R5C,TEAD2,PPP1R14C,TEAD3,RASSF1,PPP1R14B,TP53BP2,SKP1,PPP2R1A,TEAD1,PPP1R3A,YWHAB
Integrin Signaling	3.63	0.648886	GSK3B,CDC42,MRAS,TSPAN4,ILK,PIK3CB,ILKAP,CAPN3,ACTB,ITGB1,ACTN2,GIT1,RHOT1,ACTN4,RAPGEF1,RND3,NCK1,PIK3C3,CAPNS1,IRS2,RHOT2,RRAS2,CTTN,MAP3K11,PPP1R12A,RAF1,MYL12A,PXN,ITGA11,PTK2,AKT2,SOS1,PPP1R12B,ARF1,GSN,RHOB,MAP2K2,RALA,MAPK1,PLCG1,ACTA1,TTN,RAC1
RAR Activation	3.44	NA	JUN,KAT2B,PML,RARA,CSNK2A2,SMAD6,PRKAG2,SCAND1,PIK3CB,ALDH1A2,SMAD7,RDH14,PPARGC1A,DUSP1,SNW1,ACTB,IGFBP3,NCOR1,DHRS7C,MAPK9,SRA1,PRKAR2A,TGFB3,MAP3K5,JAK2,CSNK2B,SMARCD1,VEGFA,MAPK12,ADH1A,RXRB,SMARCC2,AKT2,PARP1,MAPK1,TNIP1,RAC1,ADCY9
Amyloid Processing	3.42	1	CSNK1E,GSK3B,CSNK1A1,CSNK2B,MAPK12,CSNK2A2,PRKAG2,AKT2,APH1A,CAPN3,PSENEN,MARK1,MAPK1,CAPNS1,PRKAR2A
Clathrin-mediated Endocytosis Signaling	3.33	NA	CDC42,PDGFD,CSNK2A2,HGS,PIK3CB,RAB4B,DNM1L,F2R,RAB7A,ACTB,ITGB1,VEGFB,RAB11B,PIK3C3,TSG101,SH3KBP1,SH3GLB2,IRS2,CTTN,CSNK2B,VEGFA,AP2B1,PPP3CB,FGF7,AAK1,PCYOX1,NUMB,CLTA,CLU,DNM2,SH3GLB1,UBB,APOA1,RPS27A,ACTA1,AP2S1,AP2M1,RAC1,EPS15
Glucocorticoid Receptor Signaling	3.31	NA	HSPA2,KAT2B,HSPA1A/HSPA1B,POLR2A,MRAS,PRKAA1,PRKAG2,PIK3CB,POLR2K,GTF2A2,STAT3,HMGB1,ACTB,POLR2J,CDKN1C,PIK3C3,MAPK9,JAK2,SMARCD1,MAPK12,RAF1,JAK1,POLR2C,SMARCC2,JUN,TAF12,PRKAB1,SUMO1,NCOA3,POLR2B,DUSP1,GTF2F1,CDKN1A,NCOR1,HSP90AA1,SRA1,NPPA,TGFB3,TSG101,IRS2,RRAS2,PPP3CB,AKT2,SOS1,HSPA9,UBE2I,PRKAA2,MAP2K2,MAPK1,HSP90AB1,POLR2G,RAC1
Role of NFAT in Cardiac Hypertrophy	3.3	-1.26491	CAMK2B,GSK3B,CSNK1A1,HDAC10,MRAS,GNB1,PRKAG2,PIK3CB,GNAI2,HDAC1,PIK3C3,MAPK9,PRKAR2A,TGFB3,GNB3,IRS2,RRAS2,CTF1,RCAN1,MAPK12,RAF1,PPP3CB,HDAC3,RCAN2,AKT2,SOS1,HDAC7,IL6ST,GNB2,PLCD3,HAND1,GNAS,GNG5,MAP2K2,MAPK1,PLCG1,PLCL2,ADCY9
Signaling by Rho Family GTPases	3.26	1.1209	JUN,CDC42,PARD3,MRAS,GNB1,DES,PLD1,PIK3CB,VIM,GNAI2,ARHGEF17,CLIP1,ACTB,ITGB1,SEPT10,RHOT1,RND3,PIK3C3,MAPK9,GNB3,IRS2,RHOT2,MAP3K11,PPP1R12A,SLC9A1,MAPK12,RAF1,MYL12A,EZR,CDC42EP5,MYL6B,PTK2,CDH5,RDX,GNB2,PPP1R12B,GNAS,GNG5,SEPT4,RHOB,ARHGEF1,MAP2K2,MAPK1,ACTA1,RAC1,PIP5K1B
TCA Cycle II (Eukaryotic)	3.24	NA	IDH3A,SDHB,FH,DLST,SDHD,IDH3G,SUCLA2,SUCLG1,SDHC
Aldosterone Signaling in Epithelial Cells	3.24	-1.60357	HSPA2,HSPA1A/HSPA1B,DNAJC11,HSPD1,DNAJC1,PIK3CB,HSPB3,HSPE1,HSPB2,DNAJB2,DNAJC19,DNAJC21,DUSP1,TRAP1,HSP90AA1,PIK3C3,AHCY,IRS2,SLC9A1,RAF1,HSPB8,SOS1,PLCD3,HSPB1,DNAJC8,HSPA9,MAP2K2,DNAJB11,MAPK1,PLCG1,PLCL2,HSP90AB1,ICMT,PIP5K1B
Endometrial Cancer Signaling	3.22	NA	GSK3B,CTNNA1,IRS2,RRAS2,CTNNB1,MRAS,RAF1,MLH1,ILK,PIK3CB,AKT2,SOS1,CCND1,MAP2K2,ERBB2,MAPK1,PIK3C3
2-oxobutanoate Degradation I	3.12	NA	MUT,PCCA,PCCB,MCEE
Estrogen Receptor Signaling	2.98	NA	KAT2B,POLR2A,PELP1,MRAS,TAF12,HNRNPD,POLR2K,NCOA3,MED4,POLR2B,PPARGC1A,GTF2F1,POLR2J,NCOR1,DDX5,PRKDC,SRA1,RRAS2,RAF1,H3F3A/H3F3B,MED17,POLR2C,HDAC3,SOS1,MAP2K2,MAPK1,POLR2G
Hypoxia Signaling in the Cardiovascular System	2.88	-0.447214	JUN,UBE2F,VEGFA,UBE2G2,UBE2V1,NQO1,SUMO1,UBE2D3,UBE2G1,UBE2E2,UBE2B,COPS5,UBE2I,LDHA,UBE2Q1,HSP90AB1,UBE2Q2,HSP90AA1
Pancreatic Adenocarcinoma Signaling	2.83	-0.426401	CDC42,PLD3,PLD1,PIK3CB,STAT3,CDKN1A,ERBB2,VEGFB,PIK3C3,MAPK9,HBEGF,TGFB3,CDK4,IRS2,JAK2,VEGFA,MAPK12,RAF1,JAK1,AKT2,CCND1,MAP2K2,RALA,MAPK1,RAC1
14-3-3-mediated Signaling	2.82	0	JUN,GSK3B,YWHAQ,MRAS,GSK3A,PIK3CB,YWHAE,VIM,TSC2,TUBA3E,YWHAB,PIK3C3,MAPK9,TUBA3C/TUBA3D,IRS2,MAP3K5,YWHAG,RRAS2,MAPK12,RAF1,AKT2,PLCD3,MAP2K2,MAPK1,PLCG1,PLCL2,PDCD6IP
Glycolysis I	2.8	NA	PFKP,TPI1,ENO2,ALDOC,ALDOA,PKM,PGAM2,GPI,PFKL
GDNF Family Ligand-Receptor Interactions	2.74	0.242536	JUN,CDC42,IRS2,RRAS2,MAPK12,MRAS,RAF1,DOK7,PIK3CB,SOS1,PDLIM7,MAP2K2,MAPK1,PLCG1,RAC1,NCK1,PIK3C3,MAPK9
Caveolar-mediated Endocytosis Signaling	2.68	NA	FLNB,FLOT1,COPB2,CAVIN1,ITGA11,COPG1,PTPN1,HLA-A,ACTB,COPA,DNM2,ITGB1,FLNC,HLA-C,HLA-B,ACTA1,ARCN1
Ephrin Receptor Signaling	2.67	0	SH2D3C,CDC42,PDGFD,MRAS,GNB1,ADAM10,RGS3,GNAI2,STAT3,ITGB1,EFNA1,RAPGEF1,VEGFB,NCK1,KALRN,GNB3,JAK2,RRAS2,VEGFA,SDC2,RAF1,GRINA,PXN,PTK2,AKT2,SOS1,GNB2,GNAS,GNG5,ACP1,MAP2K2,MAPK1,RAC1
Cardiac Hypertrophy Signaling	2.67	-0.160128	JUN,GSK3B,MAPKAPK3,MRAS,GNB1,EIF2B3,PRKAG2,PIK3CB,GNAI2,RHOT1,RND3,MAP3K3,PIK3C3,MAPK9,PRKAR2A,TGFB3,GNB3,IRS2,RHOT2,MAP3K5,RRAS2,MAP3K11,MAPK12,RAF1,MYL12A,PPP3CB,MYL6B,HAND2,SOS1,GNB2,PLCD3,HAND1,HSPB1,GNAS,GNG5,RHOB,MAP2K2,MAPK1,PLCG1,EIF4E,PLCL2,ADCY9
AMPK Signaling	2.6	0.6	PFKP,KAT2B,PPM1A,MRAS,PRKAA1,AK6,PRKAB1,PRKAG2,AK4,PIK3CB,AK2,PPP2R5C,ILKAP,ULK1,AK3,PPARGC1A,ACTB,TSC2,CDKN1A,CKM,PPP2R1A,EIF4EBP1,PIK3C3,PRKAR2A,AK1,PPM1G,MLYCD,IRS2,SMARCD1,MAPK12,SMARCC2,AKT2,GNAS,CCND1,PRKAA2,MAPK1,PFKL
Pyrimidine Deoxyribonucleotides De Novo Biosynthesis I	2.55	NA	RRM1,NME3,AK9,DUT,NME4,AK4,RRM2B,AK1
p53 Signaling	2.52	0	JUN,GSK3B,KAT2B,PML,CDK4,IRS2,CCND2,CTNNB1,PIK3CB,AKT2,RRM2B,PCNA,PERP,CCND1,TP53BP2,CDKN1A,PLAGL1,GADD45A,COQ8A,PRKDC,HDAC1,PIK3C3,GADD45G
Telomerase Signaling	2.52	-1	POT1,IRS2,RRAS2,HDAC10,MRAS,RAF1,ELF2,HDAC3,PIK3CB,AKT2,SOS1,HDAC7,PPP2R5C,ELF1,CDKN1A,MAP2K2,PPP2R1A,MAPK1,HSP90AB1,HSP90AA1,HDAC1,PIK3C3,TERF2IP
ATM Signaling	2.48	-0.301511	JUN,HERC2,CBX1,CBX5,MAPK12,SMC1A,KAT5,USP7,BLM,TRIM28,CDKN1A,GADD45A,TP53BP1,PPP1R3A,BID,CBX3,GADD45G,MAPK9
GADD45 Signaling	2.45	NA	CDK4,CCND2,CCND1,CDKN1A,GADD45A,PCNA,GADD45G
Inhibition of Angiogenesis by TSP1	2.45	-0.377964	JUN,KDR,VEGFA,MAPK12,SDC2,MAPK1,HSPG2,GUCY1A3,AKT2,MAPK9
Acute Myeloid Leukemia Signaling	2.45	-1.60357	PML,IRS2,RARA,RRAS2,MRAS,RAF1,JUP,IDH3G,PIK3CB,AKT2,SOS1,CSF1R,STAT3,CCND1,MAP2K2,MAPK1,IDH1,EIF4EBP1,PIK3C3,IDH2
Oncostatin M Signaling	2.45	-1.89737	STAT3,JAK2,RRAS2,MRAS,RAF1,MAP2K2,MAPK1,JAK1,SOS1,IL6ST
Mouse Embryonic Stem Cell Pluripotency	2.44	0	GSK3B,IRS2,ID1,JAK2,RRAS2,CTNNB1,MAPK12,MRAS,RAF1,JAK1,ID3,PIK3CB,AKT2,DVL1,SOS1,IL6ST,STAT3,BMP4,FZD1,MAP2K2,MAPK1,PIK3C3
Remodeling of Epithelial Adherens Junctions	2.4	-1.34164	CTNNA1,CTNNB1,MAPRE1,HGS,DNM1L,RAB7A,MAPRE2,CLIP1,ACTB,DNM2,RALA,ACTN2,ACTA1,ACTN4,TUBA3E,TUBA3C/TUBA3D
CNTF Signaling	2.4	-1.80739	IRS2,JAK2,RRAS2,MRAS,RPS6KA3,RAF1,JAK1,PIK3CB,SOS1,IL6ST,STAT3,RPS6KA2,MAP2K2,MAPK1,PIK3C3
Aryl Hydrocarbon Receptor Signaling	2.39	-0.27735	JUN,RARA,NQO1,HSPB3,NCOA3,HSPB2,ALDH9A1,GSTO1,ALDH1A2,GSTM2,CDKN1A,HSP90AA1,CYP1B1,TGFB3,CDK4,ALDH1L1,CCND2,RXRB,MGST1,ALDH4A1,HSPB1,CCND1,NFIX,GSTM4,MAPK1,HSP90AB1,NEDD8
HER-2 Signaling in Breast Cancer	2.38	NA	GSK3B,CDC42,IRS2,MAP3K5,RRAS2,MMP2,PARD3,MRAS,GSK3A,PIK3CB,AKT2,SOS1,CCND1,ITGB1,TSC2,CDKN1A,ERBB2,PLCG1,PIK3C3
PAK Signaling	2.37	0.218218	CDC42,IRS2,PDGFD,RRAS2,MAPK12,MRAS,RAF1,MYL12A,PXN,MYL6B,PIK3CB,PTK2,SOS1,ITGB1,MAP2K2,MAPK1,GIT1,RAC1,NCK1,PIK3C3,MAPK9
Phagosome Maturation	2.34	NA	ATP6V1H,CTSK,ATP6V0E2,RILP,YKT6,TCIRG1,PRDX1,RAB7A,HLA-DRB1,TUBA3E,ATP6V0B,PIK3C3,TUBA3C/TUBA3D,TSG101,DYNC1H1,DYNC1I2,HLA-DRA,ATP6V0C,GPAA1,LAMP1,HLA-A,DYNLT1,CTSB,DYNC1I1,HLA-C,VTI1B,HLA-B,CTSZ
IL-6 Signaling	2.33	0.2	JUN,MCL1,MRAS,CSNK2A2,COL1A1,PIK3CB,HSPB3,HSPB2,STAT3,PIK3C3,IL33,MAPK9,IRS2,JAK2,RRAS2,CSNK2B,VEGFA,MAPK12,RAF1,AKT2,SOS1,IL6ST,HSPB1,MAP2K2,MAPK1
Virus Entry via Endocytic Pathways	2.31	NA	FLNB,CDC42,IRS2,RRAS2,MRAS,AP2B1,PIK3CB,HLA-A,CLTA,ACTB,DNM2,ITGB1,PLCG1,FLNC,HLA-C,HLA-B,ACTA1,AP2S1,AP2M1,RAC1,PIK3C3
IL-8 Signaling	2.31	0.685994	JUN,MMP2,PLD3,MRAS,GNB1,PLD1,PIK3CB,GNAI2,RHOT1,VEGFB,RND3,EIF4EBP1,PIK3C3,MAPK9,HBEGF,GNB3,IRS2,RHOT2,CCND2,RRAS2,KDR,VEGFA,MAPK12,RAF1,CSTB,PTK2,AKT2,GNB2,GNAS,GNG5,CCND1,RHOB,MAP2K2,MAPK1,RAC1
JAK/Stat Signaling	2.3	-1.88562	JUN,IRS2,JAK2,RRAS2,MRAS,RAF1,JAK1,SOCS2,CISH,PIK3CB,AKT2,SOS1,PTPN1,STAT3,CDKN1A,MAP2K2,MAPK1,PIK3C3
Actin Cytoskeleton Signaling	2.25	1.02899	CDC42,PDGFD,MRAS,PIK3CB,F2R,ACTB,SSH3,ITGB1,TRIO,ACTN2,GIT1,ACTN4,PIK3C3,DIAPH1,IRS2,RRAS2,PPP1R12A,SLC9A1,RAF1,MYL12A,EZR,PXN,FGF7,MYL6B,MYH6,PTK2,SOS1,BRK1,RDX,PPP1R12B,GSN,ARHGEF1,MAP2K2,MAPK1,ACTA1,TTN,RAC1,PIP5K1B,NCKAP1
Role of MAPK Signaling in the Pathogenesis of Influenza	2.21	NA	PAFAH1B1,MAP3K5,RRAS2,MAPK12,MRAS,RAF1,PLA2G6,AKT2,PLA2G4C,MAP2K2,MAPK1,LCAT,PLA2G12A,PNPLA8,MAPK9,PLA2G2A
Huntington's Disease Signaling	2.2	0.774597	JUN,HSPA2,HSPA1A/HSPA1B,HDAC10,POLR2A,YKT6,GNB1,CYCS,PIK3CB,POLR2K,PSME4,POLR2B,SDHB,DNM1L,CAPN3,POLR2J,NCOR1,HDAC1,PIK3C3,CAPNS1,MAPK9,GNB3,IRS2,DYNC1I2,POLR2C,HDAC3,AKT2,SOS1,HDAC7,GNB2,GPAA1,RCOR3,HSPA9,GNG5,CLTA,DNM2,UBB,MAPK1,VTI1B,RPS27A,POLR2G
Androgen Signaling	2.19	-1.41421	JUN,KAT2B,GNB3,POLR2A,MRAS,GNB1,POLR2C,PRKAG2,POLR2K,GNB2,POLR2B,GNAI2,GNAS,GNG5,GTF2F1,TGFB1I1,CCND1,POLR2J,MAPK1,POLR2G,HSP90AA1,PRKAR2A
HIF1α Signaling	2.18	NA	ELOB,JUN,IRS2,RRAS2,MMP2,VEGFA,MAPK12,EGLN3,MRAS,PIK3CB,AKT2,CUL2,P4HTM,COPS5,EGLN1,LDHA,ELOC,MAPK1,VEGFB,MMP15,HSP90AA1,PIK3C3,MAPK9
Ethanol Degradation II	2.17	NA	ALDH9A1,ALDH1A2,ACSL1,RDH14,ALDH1L1,HSD17B10,ADH1B,ADH1A,AKR1A1,ALDH4A1
Ephrin B Signaling	2.15	1	CDC42,GNB3,CTNNB1,MRAS,PXN,GNB1,PTK2,RGS3,GNB2,GNAI2,GNAS,GNG5,ACP1,MAPK1,RAC1,KALRN
GM-CSF Signaling	2.15	-0.774597	CAMK2B,IRS2,JAK2,RRAS2,MRAS,RAF1,PPP3CB,CISH,PIK3CB,AKT2,SOS1,STAT3,CCND1,MAP2K2,MAPK1,PIK3C3
Pyrimidine Ribonucleotides Interconversion	2.14	NA	BLM,HNRNPA1,NME3,AK9,SMARCA1,ENTPD4,NUDT5,NME4,AK4,ENTPD6,AK1
Tight Junction Signaling	2.13	NA	JUN,CDC42,YBX3,YKT6,PRKAG2,MPDZ,PPP2R5C,ACTB,CPSF1,PPP2R1A,CLDN5,SAFB,HSF1,PRKAR2A,CTNNA1,TGFB3,CDK4,CTNNB1,NECTIN2,MYL6B,MYH6,AKT2,CPSF6,GPAA1,RAB13,VTI1B,JAM3,ACTA1,RAC1,STX4
Cdc42 Signaling	2.13	0.471405	JUN,GSK3B,CDC42,PARD3,HLA-DQA1,HLA-F,HLA-DRB1,CLIP1,ITGB1,HLA-DPA1,MAPK9,HLA-DPB1,DIAPH1,HLA-E,MAP3K11,HLA-DQB1,PPP1R12A,CDC42SE1,MAPK12,RAF1,MYL12A,CDC42EP5,MYL6B,HLA-DRA,PPP1R12B,HLA-A,RALA,MAPK1,HLA-C,HLA-B
CDK5 Signaling	2.13	-0.229416	PPP1CC,RRAS2,PPP1R12A,MAPK12,MRAS,RAF1,LAMC1,PRKAG2,PPP2R5C,PPP1R14C,GNAS,PPP1R14B,ITGB1,MAP2K2,PPP2R1A,MAPK1,PPP1R3A,MAPK9,ADCY9,PRKAR2A
Fatty Acid β-oxidation I	2.12	NA	ACAA2,ACSL1,HSD17B10,HSD17B4,SLC27A3,HSD17B8,IVD,ECI2,HADHB
Superoxide Radicals Degradation	2.1	NA	SOD2,SOD3,TYRP1,NQO1
Systemic Lupus Erythematosus Signaling	2.09	NA	JUN,MRAS,HNRNPC,RNPC3,PIK3CB,PRPF19,HLA-F,LSM5,SNRNP200,PRPF8,SNRPA1,SNRNP35,PIK3C3,IL33,SNRPG,HLA-E,IRS2,RRAS2,SNRPE,LSM8,PRPF3,LSM4,LSM1,AKT2,SOS1,SNRPD2,HLA-A,LSM10,SNU13,TXNL4A,PRPF40A,MAPK1,PLCG1,HLA-C,EFTUD2,HLA-B,HNRNPA2B1,ZCRB1
STAT3 Pathway	2.09	-1	JAK2,RRAS2,KDR,MAP3K11,MAPK12,MRAS,RAF1,DDR1,SOCS2,CISH,STAT3,CDKN1A,MAP2K2,MAPK1,RAC1,MAPK9
Phospholipase C Signaling	2.07	1.21854	PEBP1,HDAC10,PLD3,MRAS,GNB1,PLA2G6,PLD1,ARHGEF17,ITGB1,RHOT1,RND3,HDAC1,GNB3,RHOT2,RRAS2,PPP1R12A,RPS6KA3,RAF1,MYL12A,PPP3CB,MYL6B,HDAC3,SOS1,HDAC7,GNB2,PPP1R12B,PLCD3,PLA2G4C,GNAS,GNG5,RHOB,ARHGEF1,MAP2K2,RALA,MAPK1,PLCG1,PLA2G12A,RAC1,ADCY9,PLA2G2A
Polyamine Regulation in Colon Cancer	2.05	NA	OAZ1,CTNNB1,ODC1,OAZ2,MAX,AZIN1,PSME4
Actin Nucleation by ARP-WASP Complex	2.05	1.1547	CDC42,RHOT2,RRAS2,PPP1R12A,MRAS,SOS1,PPP1R12B,RHOB,ITGB1,RHOT1,RAC1,RND3,NCK1
Colorectal Cancer Metastasis Signaling	2.05	0.324443	JUN,GSK3B,LRP5,MMP2,MRAS,GNB1,PRKAG2,PIK3CB,STAT3,FZD1,RHOT1,VEGFB,MMP15,RND3,PIK3C3,MAPK9,PRKAR2A,TGFB3,GNB3,IRS2,RHOT2,JAK2,RRAS2,CTNNB1,VEGFA,MAPK12,MLH1,JAK1,AKT2,DVL1,SOS1,IL6ST,GNB2,GNAS,GNG5,CCND1,RHOB,MAP2K2,MAPK1,RAC1,ADCY9
VEGF Family Ligand-Receptor Interactions	2.03	-0.471405	IRS2,RRAS2,KDR,VEGFA,MRAS,RAF1,PLA2G6,PIK3CB,AKT2,SOS1,PLA2G4C,MAP2K2,MAPK1,PLCG1,PLA2G12A,VEGFB,PIK3C3,PLA2G2A
G Beta Gamma Signaling	2.03	-0.727607	HBEGF,CDC42,GNB3,RRAS2,MRAS,RAF1,GNB1,PRKAG2,AKT2,SOS1,GNB2,GNAI2,GNAS,GNG5,DNM2,MAPK1,PLCG1,PRKAR2A
ErbB2-ErbB3 Signaling	2.02	-0.534522	JUN,GSK3B,IRS2,RRAS2,MRAS,RAF1,GSK3A,PIK3CB,SOS1,STAT3,CCND1,MAP2K2,ERBB2,MAPK1,PIK3C3
Molecular Mechanisms of Cancer	2.01	NA	CAMK2B,BIRC2,LRP5,CDC42,MRAS,SMAD6,PRKAG2,CYCS,PIK3CB,CFLAR,BMP4,FZD1,RHOT1,RND3,PIK3C3,MAPK9,PRKAR2A,JAK2,CCND2,CTNNB1,MAPK12,RAF1,JAK1,PTK2,CCND1,RHOB,PSENEN,BID,JUN,GSK3B,TAB2,GSK3A,MAX,APH1A,GNAI2,SMAD7,ARHGEF17,ITGB1,CDKN1A,RAPGEF1,PRKDC,CTNNA1,TGFB3,CDK4,IRS2,RHOT2,MAP3K5,RRAS2,AKT2,DVL1,SOS1,GNAS,ARHGEF1,MAP2K2,RALA,MAPK1,RAC1,ADCY9
tRNA Charging	2	NA	VARS2,NARS,AARS,YARS,TARSL2,DARS,LARS,FARSB,KARS,TARS2
Regulation of Cellular Mechanics by Calpain Protease	1.99	-0.707107	CDK4,RRAS2,MRAS,EZR,PXN,PTK2,CAPN3,CCND1,ITGB1,ACTN2,MAPK1,ACTN4,CAPNS1
Pyrimidine Ribonucleotides De Novo Biosynthesis	1.98	NA	BLM,HNRNPA1,NME3,AK9,SMARCA1,ENTPD4,NUDT5,NME4,AK4,ENTPD6,AK1
Myc Mediated Apoptosis Signaling	1.96	NA	YWHAQ,IRS2,YWHAG,RRAS2,MAPK12,MRAS,CYCS,PIK3CB,YWHAE,AKT2,SOS1,BID,YWHAB,PIK3C3,MAPK9
Glioma Invasiveness Signaling	1.96	0.774597	IRS2,RHOT2,RRAS2,MMP2,MRAS,PIK3CB,PTK2,TIMP2,F2R,VTN,RHOB,MAPK1,RHOT1,RND3,PIK3C3
IL-3 Signaling	1.95	-1.21268	JUN,IRS2,JAK2,RRAS2,MRAS,RAF1,PPP3CB,JAK1,PIK3CB,AKT2,SOS1,STAT3,MAP2K2,MAPK1,RAPGEF1,RAC1,PIK3C3
IL-2 Signaling	1.94	-1.50756	JUN,IRS2,RRAS2,CSNK2B,MRAS,RAF1,CSNK2A2,JAK1,PIK3CB,AKT2,SOS1,MAP2K2,MAPK1,PIK3C3
PDGF Signaling	1.93	0	JUN,IRS2,PDGFD,JAK2,RRAS2,CSNK2B,MRAS,RAF1,CSNK2A2,JAK1,PIK3CB,SOS1,STAT3,ACP1,MAP2K2,MAPK1,PLCG1,PIK3C3
Non-Small Cell Lung Cancer Signaling	1.93	-0.534522	CDK4,IRS2,RRAS2,MRAS,RAF1,RXRB,PIK3CB,AKT2,SOS1,RASSF1,CCND1,MAP2K2,ERBB2,MAPK1,PLCG1,PIK3C3
SAPK/JNK Signaling	1.9	0.229416	JUN,CDC42,GNB3,IRS2,MAP3K5,RRAS2,MAP3K11,MAPK12,MRAS,GNB1,MAPK8IP3,PIK3CB,SOS1,MAP4K3,GNG5,GADD45A,RAC1,MAP3K3,PIK3C3,MAPK9
Proline Degradation	1.89	NA	LOC102724788/PRODH,ALDH4A1
Breast Cancer Regulation by Stathmin1	1.88	NA	CAMK2B,PPP1CC,CDC42,MRAS,GNB1,PRKAG2,PIK3CB,PPP2R5C,GNAI2,ARHGEF17,PPP1R14B,CDKN1A,PPP2R1A,TUBA3E,PIK3C3,PRKAR2A,TUBA3C/TUBA3D,TSG101,GNB3,IRS2,RRAS2,PPP1R12A,RAF1,SOS1,GNB2,PPP1R14C,GNAS,GNG5,ARHGEF1,MAP2K2,MAPK1,PPP1R3A,RAC1,ADCY9
Heme Biosynthesis II	1.88	NA	PPOX,ALAS1,UROD,HMBS
Sucrose Degradation V (Mammalian)	1.88	NA	TKFC,TPI1,ALDOC,ALDOA
Glioblastoma Multiforme Signaling	1.88	0.57735	GSK3B,CDC42,PDGFD,MRAS,PIK3CB,FZD1,TSC2,CDKN1A,RHOT1,RND3,PIK3C3,CDK4,IRS2,RHOT2,RRAS2,CTNNB1,RAF1,AKT2,SOS1,IGF2,PLCD3,CCND1,RHOB,MAP2K2,MAPK1,PLCG1,PLCL2,RAC1
Thrombin Signaling	1.85	1.34715	CAMK2B,MRAS,GNB1,GATA6,PIK3CB,F2R,GNAI2,RHOT1,RND3,PIK3C3,GNB3,IRS2,RHOT2,RRAS2,PPP1R12A,MAPK12,RAF1,MYL12A,MYL6B,PTK2,AKT2,SOS1,GNB2,PPP1R12B,PLCD3,GNAS,GNG5,RHOB,ARHGEF1,MAP2K2,MAPK1,PLCG1,PLCL2,ADCY9
FAK Signaling	1.82	NA	IRS2,RRAS2,MRAS,RAF1,PXN,PIK3CB,PTK2,AKT2,SOS1,CAPN3,ACTB,ITGB1,MAP2K2,MAPK1,PLCG1,ACTA1,RAC1,PIK3C3,CAPNS1
Paxillin Signaling	1.81	0.894427	CDC42,IRS2,RRAS2,MAPK12,MRAS,PXN,ITGA11,PIK3CB,PTK2,SOS1,ARF1,ACTB,ITGB1,ACTN2,MAPK1,ACTA1,ACTN4,RAC1,NCK1,PIK3C3,MAPK9
α-Adrenergic Signaling	1.76	0.27735	PHKA2,GNB3,RRAS2,MRAS,RAF1,GNB1,PRKAG2,GNB2,GNAI2,GNAS,PYGB,GNG5,MAP2K2,MAPK1,PLCG1,ADCY9,PRKAR2A
Role of JAK family kinases in IL-6-type Cytokine Signaling	1.74	NA	STAT3,JAK2,MAPK12,MAPK1,JAK1,MAPK9,IL6ST
Role of NFAT in Regulation of the Immune Response	1.73	1.4	JUN,GSK3B,CSNK1A1,HLA-DQA1,MRAS,GNB1,GSK3A,PIK3CB,GNAI2,HLA-DRB1,PIK3C3,CSNK1E,GNB3,IRS2,RRAS2,RCAN1,HLA-DQB1,RAF1,PPP3CB,RCAN2,AKT2,SOS1,HLA-DRA,GNB2,HLA-A,GNAS,GNG5,MAP2K2,MAPK1,PLCG1,HLA-B
Antioxidant Action of Vitamin C	1.73	0.5	PAFAH1B1,NXN,JAK2,MAPK12,PLD3,TXNRD1,PLA2G6,PLD1,PLCD3,PLA2G4C,GSTO1,MAPK1,PLCG1,LCAT,PLA2G12A,PNPLA8,PLCL2,TXNRD2,MAPK9,PLA2G2A
Melanoma Signaling	1.72	NA	CDK4,IRS2,RRAS2,CCND1,MRAS,RAF1,CDKN1A,MAP2K2,MAPK1,PIK3CB,AKT2,PIK3C3
EGF Signaling	1.72	-0.534522	JUN,IRS2,CSNK2B,MAPK12,RAF1,CSNK2A2,JAK1,PIK3CB,AKT2,SOS1,STAT3,MAPK1,PLCG1,PIK3C3
GNRH Signaling	1.72	-0.625543	JUN,CAMK2B,CDC42,MAP3K5,RRAS2,MAP3K11,MAPK12,MRAS,RAF1,PRKAG2,PTK2,SOS1,DNM1L,GNAI2,GNAS,DNM2,MAP2K2,MAPK1,RAC1,MAP3K3,MAPK9,ADCY9,PRKAR2A
Cell Cycle: G2/M DNA Damage Checkpoint Regulation	1.71	1.41421	KAT2B,YWHAQ,YWHAG,CDKN1A,SKP1,TRIP12,GADD45A,PRKDC,YWHAE,YWHAB,WEE1
CXCR4 Signaling	1.71	0.96225	JUN,MRAS,GNB1,PIK3CB,GNAI2,RHOT1,RND3,PIK3C3,MAPK9,GNB3,IRS2,RHOT2,RRAS2,MAPK12,RAF1,MYL12A,PXN,MYL6B,PTK2,AKT2,GNB2,GNAS,GNG5,RHOB,MAP2K2,MAPK1,RAC1,ADCY9
DNA Methylation and Transcriptional Repression Signaling	1.69	NA	CHD4,RBBP7,RBBP4,SAP18,HDAC1,MBD2
PPARα/RXRα Activation	1.69	0.928477	JUN,MRAS,PRKAA1,ADIPOR1,PRKAB1,BCL3,GPD1,PRKAG2,NCOA3,PPARGC1A,NCOR1,CKAP5,HSP90AA1,PRKAR2A,TGFB3,JAK2,RRAS2,RAF1,SOS1,PLCD3,GNAS,PRKAA2,MAP2K2,APOA1,LPL,MAPK1,PLCG1,PLCL2,HSP90AB1,ADCY9
RhoGDI Signaling	1.68	-2.04124	CDC42,MRAS,GNB1,GDI2,GNAI2,ARHGEF17,ACTB,ITGB1,ARHGDIA,RHOT1,RND3,GNB3,RHOT2,PPP1R12A,MYL12A,EZR,ARHGAP1,MYL6B,CDH5,RDX,GNB2,PPP1R12B,GNAS,GNG5,RHOB,ARHGEF1,ACTA1,RAC1,PIP5K1B
Gluconeogenesis I	1.64	NA	ENO2,ALDOC,ME1,ALDOA,ME2,PGAM2,GPI
IL-15 Signaling	1.64	NA	IRS2,JAK2,RRAS2,MAPK12,MRAS,RAF1,JAK1,PIK3CB,PTK2,AKT2,STAT3,MAP2K2,MAPK1,PLCG1,PIK3C3
Neurotrophin/TRK Signaling	1.64	-0.774597	JUN,CDC42,IRS2,MAP3K5,RRAS2,MRAS,RAF1,SPRY2,PIK3CB,SPRY1,SOS1,MAP2K2,MAPK1,PLCG1,PIK3C3
G Protein Signaling Mediated by Tubby	1.62	NA	GNB3,GNAS,GNG5,JAK2,MRAS,GNB1,PLCG1,GNB2
p70S6K Signaling	1.61	-1.14708	YWHAQ,IRS2,YWHAG,RRAS2,MRAS,RAF1,JAK1,PLD1,PIK3CB,YWHAE,AKT2,SOS1,PPP2R5C,PLCD3,F2R,GNAI2,MAP2K2,PPP2R1A,MAPK1,PLCG1,PLCL2,YWHAB,PIK3C3
Type I Diabetes Mellitus Signaling	1.61	-1.66667	HLA-E,MAP3K5,JAK2,HLA-DQA1,HLA-DQB1,MAPK12,HSPD1,JAK1,SOCS2,CYCS,HLA-F,HLA-DRA,HLA-A,HLA-DRB1,CPE,MAPK1,HLA-C,HLA-B,BID,MAPK9
Protein Kinase A Signaling	1.59	-0.145865	CAMK2B,AKAP13,DUSP3,GNB1,PRKAG2,YWHAE,ANAPC5,FLNC,AKAP1,PRKAR2A,CDC27,ANAPC2,YWHAG,CTNNB1,RAF1,H3F3A/H3F3B,MYL6B,PTK2,ANAPC11,PTPN1,GNB2,PLCD3,CDC26,ACP1,DUSP6,FLNB,GSK3B,PPP1CC,YWHAQ,PHKA2,TNNI1,GSK3A,HIST1H1C,GNAI2,PYGB,DUSP1,PPP1R14B,TNNI3,ANAPC7,YWHAB,TGFB3,GNB3,PPP1R12A,TIMM50,MYL12A,PXN,PPP3CB,PPP1R14C,GNAS,GNG5,MAP2K2,PTPRU,MAPK1,PLCG1,PLCL2,PPP1R3A,TTN,ADCY9
Cell Cycle: G1/S Checkpoint Regulation	1.58	-1.50756	GSK3B,TGFB3,CDK4,CCND2,HDAC10,HDAC3,MAX,HDAC7,CCND1,CDKN1A,SKP1,BMI1,HDAC1
ErbB Signaling	1.57	NA	JUN,GSK3B,HBEGF,CDC42,IRS2,RRAS2,MAPK12,MRAS,RAF1,PIK3CB,SOS1,MAP2K2,ERBB2,MAPK1,PLCG1,NCK1,PIK3C3,MAPK9
TR/RXR Activation	1.57	NA	PFKP,UCP2,IRS2,SREBF1,THRA,RXRB,BCL3,HDAC3,RCAN2,PIK3CB,AKT2,NCOA3,PPARGC1A,ME1,NCOR1,AKR1C1/AKR1C2,GPS2,PIK3C3
PTEN Signaling	1.57	0.654654	GSK3B,CDC42,RRAS2,KDR,CSNK2B,MRAS,RAF1,DDR1,CSNK2A2,GSK3A,ILK,PIK3CB,PTK2,AKT2,SOS1,CCND1,ITGB1,CDKN1A,MAP2K2,MAPK1,RAC1
Glioma Signaling	1.57	0.242536	CAMK2B,CDK4,IRS2,PDGFD,RRAS2,MRAS,RAF1,IDH3G,PIK3CB,AKT2,SOS1,IGF2,CCND1,CDKN1A,MAP2K2,MAPK1,PLCG1,IDH1,PIK3C3,IDH2
Mismatch Repair in Eukaryotes	1.55	NA	RFC1,RPA1,MLH1,RFC4,PCNA
Cyclins and Cell Cycle Regulation	1.55	0.333333	GSK3B,TGFB3,CDK4,CCND2,HDAC10,RAF1,HDAC3,WEE1,HDAC7,PPP2R5C,CCND1,CDKN1A,SKP1,PPP2R1A,HDAC1
Granzyme B Signaling	1.55	-0.447214	PARP1,DFFA,CYCS,PRKDC,BID
NGF Signaling	1.54	-0.218218	CDC42,IRS2,MAP3K5,RRAS2,MAP3K11,MRAS,RPS6KA3,RAF1,MAPK12,PIK3CB,AKT2,SOS1,RPS6KA2,TRIO,MAP2K2,MAPK1,PLCG1,RAC1,MAP3K3,PIK3C3,MAPK9
FLT3 Signaling in Hematopoietic Progenitor Cells	1.54	-1.5	IRS2,RRAS2,MAPK12,MRAS,RPS6KA3,RAF1,PIK3CB,AKT2,SOS1,STAT3,RPS6KA2,MAP2K2,MAPK1,EIF4E,EIF4EBP1,PIK3C3
PCP pathway	1.53	0.632456	JUN,LGR4,MAPK12,SDC2,DAAM1,DVL1,HSPB1,JUND,FZD1,SDC4,RAC1,MAPK9,JUNB
Thrombopoietin Signaling	1.53	-0.27735	JUN,IRS2,JAK2,RRAS2,MRAS,RAF1,PIK3CB,SOS1,STAT3,MAP2K2,MAPK1,PLCG1,PIK3C3
Noradrenaline and Adrenaline Degradation	1.49	NA	ALDH9A1,ALDH1A2,RDH14,ALDH1L1,HSD17B10,ADH1B,ADH1A,AKR1A1,ALDH4A1
Death Receptor Signaling	1.49	0.5	BIRC2,TANK,MAP3K5,TNFSF12,DFFA,CYCS,TNFRSF25,CRADD,HSPB3,PARP6,HSPB1,HSPB2,CFLAR,PARP1,ACTB,ACTA1,BID
Mitotic Roles of Polo-Like Kinase	1.48	-1.13389	ANAPC2,SMC1A,ANAPC11,WEE1,PPP2R5C,ANAPC5,CDC26,STAG2,PPP2R1A,HSP90AB1,HSP90AA1,ANAPC7,CDC27
Semaphorin Signaling in Neurons	1.47	NA	RHOT2,RHOB,ITGB1,DPYSL3,ARHGAP1,MAPK1,RHOT1,PTK2,RAC1,RND3,PLXNB1
Renin-Angiotensin Signaling	1.47	-0.447214	JUN,IRS2,JAK2,RRAS2,MAPK12,MRAS,RAF1,SHC2,PRKAG2,PIK3CB,PTK2,SOS1,STAT3,MAP2K2,MAPK1,PLCG1,RAC1,PIK3C3,MAPK9,ADCY9,PRKAR2A
TGF-β Signaling	1.46	-0.774597	JUN,TGFB3,CDC42,RRAS2,MAPK12,MRAS,RAF1,SMAD6,SOS1,IRF7,SMAD7,BMP4,MAP2K2,MAPK1,HDAC1,MAPK9
L-carnitine Biosynthesis	1.45	NA	ALDH9A1,TMLHE
NADH Repair	1.45	NA	NAXE,NAXD
Leukocyte Extravasation Signaling	1.45	0.185695	CDC42,MMP2,SIPA1,PIK3CB,GNAI2,ACTB,ITGB1,ICAM3,ACTN2,CLDN5,ACTN4,MMP15,PIK3C3,MAPK9,CTNNA1,IRS2,CTTN,CTNNB1,MAPK12,CD99,EZR,PXN,ARHGAP1,PTK2,TIMP2,CDH5,RDX,MAP2K2,MAPK1,PLCG1,JAM3,ACTA1,RAC1
CCR3 Signaling in Eosinophils	1.44	NA	GNB3,IRS2,RRAS2,PPP1R12A,MAPK12,MRAS,RAF1,GNB1,PLA2G6,PIK3CB,GNB2,PPP1R12B,PLA2G4C,GNAI2,GNAS,GNG5,MAP2K2,MAPK1,PLA2G12A,RAC1,PIK3C3,PLA2G2A
RAN Signaling	1.44	NA	KPNA1,RANGAP1,KPNA3,KPNA4,TNPO1
Ubiquinol-10 Biosynthesis (Eukaryotic)	1.44	NA	BCKDHA,COQ3,COQ2,ECHDC1,MICAL3
Thioredoxin Pathway	1.44	NA	NXN,TXNRD1,TXNRD2
Nucleotide Excision Repair Pathway	1.41	NA	POLR2B,ERCC1,POLR2A,POLR2J,RPA1,POLR2C,POLR2G,POLR2K
Gα12/13 Signaling	1.41	0.426401	JUN,CDC42,IRS2,MAP3K5,RRAS2,CTNNB1,MAPK12,MRAS,RAF1,MYL12A,PXN,MYL6B,PIK3CB,PTK2,AKT2,CDH5,F2R,ARHGEF1,MAP2K2,MAPK1,PIK3C3,MAPK9
Graft-versus-Host Disease Signaling	1.39	NA	HLA-E,HLA-A,HLA-DRB1,HLA-DQA1,HLA-DQB1,HLA-C,HLA-B,HLA-F,IL33,HLA-DRA
Epithelial Adherens Junction Signaling	1.39	NA	CTNNA1,EPN3,CDC42,EPN2,RRAS2,PARD3,CTNNB1,MRAS,NECTIN2,JUP,MYL6B,NOTCH4,MYH6,AKT2,CLIP1,ACTB,ACTN2,ACTA1,ACTN4,RAPGEF1,KEAP1,TUBA3E,RAC1,TUBA3C/TUBA3D
Unfolded protein response	1.37	NA	HSPA2,HSPA1A/HSPA1B,HSPA9,MAP3K5,SREBF1,PDIA6,EIF2A,PPP1R15A,DDIT3,SEL1L,VCP
Chronic Myeloid Leukemia Signaling	1.35	NA	TGFB3,CDK4,IRS2,RRAS2,HDAC10,MRAS,RAF1,HDAC3,PIK3CB,AKT2,SOS1,HDAC7,CCND1,CDKN1A,MAP2K2,MAPK1,HDAC1,PIK3C3
Phospholipases	1.35	NA	PLA2G4C,PAFAH1B1,PLD3,PLCG1,LCAT,PLA2G12A,PLA2G6,PNPLA8,PLCL2,PLD1,PLA2G2A,PLCD3
Regulation of Actin-based Motility by Rho	1.34	2.32379	CDC42,RHOT2,PPP1R12A,MYL12A,MYL6B,PPP1R12B,GSN,ACTB,RHOB,ITGB1,ARHGDIA,RHOT1,ACTA1,RAC1,RND3,PIP5K1B
Apoptosis Signaling	1.34	0.5	BIRC2,MAP3K5,RRAS2,MCL1,MRAS,RAF1,DFFA,CYCS,CAPN3,PARP1,MAP2K2,MAPK1,PLCG1,AIFM1,BID,CAPNS1
CREB Signaling in Neurons	1.34	-0.942809	CAMK2B,POLR2A,MRAS,GNB1,PRKAG2,PIK3CB,POLR2K,POLR2B,GNAI2,POLR2J,PIK3C3,PRKAR2A,GNB3,IRS2,RRAS2,RAF1,POLR2C,AKT2,SOS1,GNB2,PLCD3,GNAS,GNG5,MAP2K2,MAPK1,PLCG1,PLCL2,POLR2G,ADCY9
BMP signaling pathway	1.34	-1.06904	JUN,RRAS2,MAPK12,MRAS,RAF1,SMAD6,PRKAG2,SOS1,SMAD7,BMP4,MAP2K2,MAPK1,MAPK9,PRKAR2A
Melanocyte Development and Pigmentation Signaling	1.34	-1.5	IRS2,RRAS2,MRAS,RPS6KA3,RAF1,PRKAG2,PIK3CB,SOS1,GNAS,RPS6KA2,MAP2K2,MAPK1,PLCG1,TYRP1,PIK3C3,ADCY9,PRKAR2A
p38 MAPK Signaling	1.33	0.471405	TGFB3,MAPKAPK3,MAP3K5,MAPK12,RPS6KA3,H3F3A/H3F3B,HMGN1,PLA2G6,TAB2,MAX,HSPB3,HSPB1,HSPB2,PLA2G4C,DUSP1,RPS6KA2,DDIT3,PLA2G12A,IL33,PLA2G2A
Gap Junction Signaling	1.32	NA	CSNK1A1,MRAS,PRKAG2,GUCY1A3,PIK3CB,GNAI2,ACTB,TUBA3E,PIK3C3,PRKAR2A,TUBA3C/TUBA3D,CSNK1E,IRS2,RRAS2,CTNNB1,RAF1,PPP3CB,AKT2,SOS1,PLCD3,GNAS,MAP2K2,MAPK1,PLCG1,ACTA1,PLCL2,ADCY9
IL-22 Signaling	1.32	-1.63299	STAT3,MAPK12,MAPK1,JAK1,AKT2,MAPK9
Adipogenesis pathway	1.31	NA	KAT2B,FABP4,SREBF1,HDAC10,RBBP7,SAP18,HDAC3,SIRT2,HDAC7,SIN3B,FBXW7,ARNTL,BMP4,FZD1,SENP2,CTNNBIP1,LPL,DDIT3,RBBP4,SAP30L,BSCL2,HDAC1
MIF Regulation of Innate Immunity	1.31	0.333333	JUN,PLA2G4C,CD74,MAPK12,MAPK1,PLA2G12A,PLA2G6,MAPK9,PLA2G2A

## Sheet: DCM-specific
Additional File 6: Table S5b: Enriched IPA Canonical Pathways. IPA canonical pathways for p≤0.05
Analysis 2a: DCM-specific
Ingenuity Canonical Pathways	-log(p-value)	zScore	Molecules
Germ Cell-Sertoli Cell Junction Signaling	3.33	NA	A2M,DIRAS3,TGFBR2,TJP1,PTPN11,RHOD,TUBG1,GRB2,TUBA1B,RHOF,EPN1,TUBB4B
AMPK Signaling	3.23	0	TBC1D1,PFKFB3,PFKFB2,SMARCA2,INSR,FASN,SLC2A1,CPT1B,BRD7,PTPN11,GRB2,CPT2,PFKM
Ketogenesis	2.95	NA	HMGCS2,HMGCL,BDH2
EIF2 Signaling	2.43	-1.13389	CDK11A,RPLP0,EIF3G,EIF2AK1,RPS10,PTPN11,INSR,GRB2,RPL22L1,EIF4A2,RPS2,EIF4G1
Vitamin-C Transport	2.32	NA	TXN,SLC2A1,SELENOT
mTOR Signaling	2.29	0	DIRAS3,EIF3G,RPS10,PTPN11,RHOD,INSR,GRB2,EIF4A2,RHOF,RPS2,EIF4G1
Phagosome Formation	2.23	NA	DIRAS3,PTPN11,RHOD,GRB2,FCER1G,INPPL1,RHOF,FCGR3A/FCGR3B
Actin Nucleation by ARP-WASP Complex	2.12	NA	DIRAS3,RHOD,NCK2,GRB2,RHOF
Interferon Signaling	2.11	0	IFNGR1,MX1,PTPN2,IFITM3
Complement System	2.07	-1	MASP1,C3,C1QB,CFH
Thioredoxin Pathway	2.03	NA	TXN,SELENOT
Integrin Signaling	2.02	-1.89737	TSPAN3,DIRAS3,PFN1,PTPN11,RHOD,NCK2,BCAR3,GRB2,RHOF,PFN2,CAPN2
Polyamine Regulation in Colon Cancer	1.92	NA	SAT2,PSME2,PSME3
Regulation of Actin-based Motility by Rho	1.84	-1.63299	DIRAS3,PFN1,RHOD,MYL3,RHOF,PFN2
Epithelial Adherens Junction Signaling	1.81	NA	TGFBR2,FGF1,TUBG1,MYL3,TUBA1B,MYH10,EPN1,TUBB4B
Phagosome Maturation	1.77	NA	PRDX6,ATP6V0D1,TUBG1,CTSC,TUBA1B,PRDX2,TUBB4B,M6PR
LXR/RXR Activation	1.75	0	S100A8,C3,SERPINF1,APOD,CD14,FASN,HPR
Glioma Invasiveness Signaling	1.72	-0.447214	DIRAS3,PTPN11,RHOD,GRB2,RHOF
Sumoylation Pathway	1.71	-0.816497	DIRAS3,SNCA,DNMT1,RHOD,RHOF,ARHGDIB
Sphingosine-1-phosphate Signaling	1.68	-0.816497	DIRAS3,PTPN11,ADCY6,RHOD,NAAA,GRB2,RHOF
Acetyl-CoA Biosynthesis III (from Citrate)	1.66	NA	ACLY,
Hypoxia Signaling in the Cardiovascular System	1.63	NA	UBE2L3,UBE2O,UBE2J2,UBE2K,P4HB
Assembly of RNA Polymerase I Complex	1.63	NA	UBTF,POLR1D
14-3-3-mediated Signaling	1.59	0	SNCA,PTPN11,TUBG1,GRB2,TUBA1B,BAD,TUBB4B
Glucocorticoid Receptor Signaling	1.58	NA	A2M,TGFBR2,BRD7,TSC22D3,PTPN11,PTGES3,SMARCA2,GRB2,CD163,POLR2J2/POLR2J3,PPP3CC,FKBP4
Docosahexaenoic Acid (DHA) Signaling	1.56	NA	PTPN11,SERPINF1,GRB2,BAD
NRF2-mediated Oxidative Stress Response	1.56	-1.63299	PTPN11,CAT,TXN,GSTM3,PMF1/PMF1-BGLAP,GRB2,UBE2K,PPIB,STIP1
Production of Nitric Oxide and Reactive Oxygen Species in Macrophages	1.55	-1.66667	DIRAS3,IFNGR1,S100A8,PTPN11,APOD,CAT,RHOD,GRB2,RHOF
ILK Signaling	1.52	-0.707107	DIRAS3,PTPN11,RHOD,NCK2,FBLIM1,GRB2,MYL3,MYH10,RHOF
Protein Kinase A Signaling	1.52	-2.3094	ANAPC13,PYGM,ADCY6,PTPN2,MYH10,PDE2A,PPP3CC,BAD,TGFBR2,KDELR2,PTPN11,MYL3,APEX1,H1F0,AKAP6
Clathrin-mediated Endocytosis Signaling	1.49	NA	S100A8,FGF1,PICALM,PTPN11,APOD,GRB2,EPN1,PPP3CC,ARRB1
Role of IL-17A in Psoriasis	1.49	NA	S100A8,S100A9
Gap Junction Signaling	1.45	NA	TJP1,PTPN11,ADCY6,TUBG1,GRB2,TUBA1B,PPP3CC,TUBB4B
Mitochondrial Dysfunction	1.45	NA	SNCA,COX7A1,CAT,COX6A1,CPT1B,ATPAF2,FURIN,CYC1
Coagulation System	1.39	NA	A2M,PROS1,F13A1
Glutaryl-CoA Degradation	1.38	NA	L3HYPDH,HACD1
Alanine Biosynthesis II	1.36	NA	GPT2,
Alanine Degradation III	1.36	NA	GPT2,
Fatty Acid Biosynthesis Initiation II	1.36	NA	FASN,
Formaldehyde Oxidation II (Glutathione-dependent)	1.36	NA	ADH5,
L-cysteine Degradation III	1.36	NA	GOT1,
Palmitate Biosynthesis I (Animals)	1.36	NA	FASN,
β-alanine Degradation I	1.36	NA	ABAT,
Extrinsic Prothrombin Activation Pathway	1.33	NA	PROS1,F13A1
HIF1α Signaling	1.33	NA	NAA10,PTPN11,EGLN2,GRB2,SLC2A1,APEX1
autophagy	1.32	NA	NBR1,WIPI1,CTSC,ATG9A
Colorectal Cancer Metastasis Signaling	1.31	0	DIRAS3,IFNGR1,TGFBR2,PTPN11,ADCY6,RHOD,GRB2,RHOF,BAD,ARRB1

## Sheet: ICM-specific
Additional File 6: Table S5c: Enriched IPA Canonical Pathways. IPA canonical pathways for p≤0.05
Analysis 2b: ICM-specific
Ingenuity Canonical Pathways	-log(p-value)	zScore	Molecules
ILK Signaling	6.07	0.96225	PPP2R5E,CREB1,PTPA,PGF,ACTC1,ACTA2,PARVA,GAB1,PIK3R1,TESK1,MYH9,FOS,ARHGEF6,ACTG1,ITGB6,CREB3,CREBBP,PIK3R4,ATM,VEGFD,MYL9,RHOG,NFKB2,MYC,CASP3,ITGB4,TMSB10/TMSB4X
Integrin Signaling	5.62	1	ASAP1,SOS2,NEDD9,ACTC1,ACTA2,TSPAN7,PARVA,ARPC5L,GAB1,PIK3R1,MYLK3,ARPC1B,ZYX,ACTG1,ITGB6,ARPC4,ARF5,ROCK1,ARPC1A,TLN1,PIK3R4,ATM,MYL9,RHOG,ABL1,BCAR1,ARF6,ITGB4
EIF2 Signaling	5.54	0.242536	UBA52,PTBP1,RPL7A,SOS2,ACTC1,ACTA2,GAB1,PIK3R1,ATF3,EIF3E,FAU,RPS11,RPL3,EIF4A1,RPS3A,RPL18A,RPL19,RPL26L1,PIK3R4,ATM,RPS12,RPL3L,MYC,RPL18,RPL34,EIF4G3,RPL10,RPS15
Clathrin-mediated Endocytosis Signaling	4.48	NA	SH3GL1,UBA52,GAK,CLTC,PIK3R4,ATM,PGF,ACTC1,VEGFD,ACTA2,ARPC5L,GAB1,PIK3R1,ARPC1B,LDLR,ACTG1,ITGB6,ARPC4,AP2A1,PIP5K1C,APOE,ARF6,ITGB4,ARPC1A
Death Receptor Signaling	4.45	2.32379	MAP2K7,TNFRSF1B,HTRA2,ACTC1,ACTA2,NFKBIA,LMNA,TNFRSF10B,NFKB2,PARP10,ACTG1,PARP3,NFKBIB,CASP3,ROCK1
Antigen Presentation Pathway	4.21	NA	HLA-DMA,NLRC5,HLA-DRB5,HLA-DMB,CANX,B2M,TAP1,PSMB9,PSMB8
Signaling by Rho Family GTPases	4.17	2.2	ARHGEF15,MAP2K7,MAP3K20,GNG11,ACTC1,ACTA2,ARPC5L,GAB1,PIK3R1,ARPC1B,FOS,ARHGEF6,ACTG1,ARPC4,ROCK1,PIP5K1C,ARPC1A,RACK1,PIK3R4,ATM,MSN,MYL9,RHOG,NFKB2,CDC42EP1,SEPT9,ARHGEF9
RhoA Signaling	4.03	2.32379	ACTC1,MSN,ACTA2,MYL9,ARPC5L,MYLK3,ARPC1B,CDC42EP1,ACTG1,KTN1,ARPC4,SEPT9,ROCK1,RTKN,PIP5K1C,RAPGEF2,ARPC1A
Paxillin Signaling	4	0.534522	SOS2,TLN1,PIK3R4,ATM,ACTC1,GIT2,ACTA2,PARVA,GAB1,PIK3R1,ARHGEF6,ACTG1,ITGB6,BCAR1,ARF6,ITGB4
ATM Signaling	3.97	0.333333	BRAT1,CREB1,RAD50,ATM,ZEB1,TLK1,GADD45B,MDC1,NFKBIA,ABL1,TOPBP1,CREB3,CREBBP
Valine Degradation I	3.86	NA	AUH,HIBADH,ALDH6A1,DBT,HADHA,EHHADH
Neurotrophin/TRK Signaling	3.59	-0.57735	FOS,MAP2K7,SOS2,CREB1,CREB3,PIK3R4,ATM,MAP2K3,CREBBP,GAB1,NGF,PIK3R1
RhoGDI Signaling	3.59	-2.82843	ARHGEF15,RACK1,GNG11,ACTC1,MSN,ACTA2,MYL9,ARPC5L,ARPC1B,CD44,RHOG,ARHGEF6,ACTG1,ARPC4,CREBBP,ROCK1,PIP5K1C,DGKZ,ARHGEF9,ARPC1A
FAK Signaling	3.56	NA	ASAP1,SOS2,TLN1,TNS1,PIK3R4,ATM,ACTC1,GIT2,ACTA2,GAB1,PIK3R1,ARHGEF6,ACTG1,BCAR1
Phagosome Maturation	3.56	NA	CTSS,ATP6V1D,VPS16,VPS37A,TUBB6,NAPA,BET1L,B2M,TUBE1,TAP1,ATP6V1G1,ATP6V1F,HLA-DRB5,DCTN4,VPS41,CANX,DYNC1LI2,ATP6V1E1
Superpathway of Inositol Phosphate Compounds	3.39	NA	PPP2R5E,MTMR4,DUSP8,SOCS3,ATP1A1,TMEM55A,PTPA,PIK3R4,ATM,PPP1R7,PPP1R1C,GAB1,PIK3R1,CILP,PI4K2A,TMEM55B,PPM1K,ITPKC,NT5C,PIP5K1C,SIRPA,PTPN20,PGAM5,PMPCA
Prolactin Signaling	3.22	0	IRF1,FOS,MYC,SOS2,SOCS3,CEBPB,PIK3R4,STAT5A,ATM,CREBBP,GAB1,PIK3R1
CD28 Signaling in T Helper Cells	3.21	1.50756	PIK3R4,ATM,ARPC5L,GAB1,PIK3R1,NFKBIA,ARPC1B,NFKB2,FOS,HLA-DMA,ARPC4,HLA-DRB5,NFKBIB,HLA-DMB,ITPR1,ARPC1A
Actin Cytoskeleton Signaling	3.2	1.70561	SOS2,TLN1,PIK3R4,ATM,ACTC1,MSN,ACTA2,MYL9,ARPC5L,GAB1,PIK3R1,MYLK3,ARPC1B,MYH9,ARHGEF6,ACTG1,ARPC4,BCAR1,ROCK1,IQGAP2,PIP5K1C,TMSB10/TMSB4X,ARPC1A
Prostate Cancer Signaling	3.17	NA	SOS2,CREB1,PIK3R4,ATM,GAB1,PIK3R1,NFKBIA,NFKB2,ABL1,CREB3,NFKBIB,CREBBP,GSTP1
mTOR Signaling	3.14	0.904534	PPP2R5E,PTPA,PIK3R4,ATM,PGF,FKBP1A,VEGFD,GAB1,PIK3R1,RPS12,RHOG,EIF3E,FAU,PLD2,RPS11,EIF4G3,EIF4A1,DGKZ,RPS3A,RPS15,PRKAB2
Hypoxia Signaling in the Cardiovascular System	3.1	1.13389	CSNK1D,CREB1,CREB3,CDC34,ATM,UBE2Z,NFKBIB,CREBBP,NOS3,NFKBIA,UBE2R2
IL-17A Signaling in Fibroblasts	2.92	NA	NFKB2,FOS,CEBPD,CEBPB,NFKBIB,NFKBIA,IL17RC
Virus Entry via Endocytic Pathways	2.92	NA	CLTC,PIK3R4,ATM,ACTC1,ACTA2,B2M,GAB1,PIK3R1,ABL1,ACTG1,ITGB6,AP2A1,ITGB4
IL-6 Signaling	2.9	1.29099	MAP2K7,SOS2,SOCS3,TNFRSF1B,PIK3R4,ATM,GAB1,PIK3R1,NFKBIA,NFKB2,FOS,SRF,CEBPB,NFKBIB,MAP2K3
Type II Diabetes Mellitus Signaling	2.9	0.57735	MAP2K7,SOCS3,TNFRSF1B,PIK3R4,ATM,SMPD1,GAB1,PIK3R1,NFKBIA,NFKB2,CEBPB,NFKBIB,ACSL3,ADIPOR2,PRKAB2
CD40 Signaling	2.86	0.301511	NFKB2,FOS,MAP2K7,PIK3R4,ATM,NFKBIB,MAP2K3,GAB1,PIK3R1,ICAM1,NFKBIA
Rac Signaling	2.83	2.13809	MAP2K7,PIK3R4,ATM,MCF2L,ARPC5L,GAB1,PIK3R1,ARPC1B,CD44,NFKB2,ARPC4,IQGAP2,PIP5K1C,ARPC1A
3-phosphoinositide Biosynthesis	2.82	NA	PPP2R5E,MTMR4,DUSP8,SOCS3,ATP1A1,PTPA,PIK3R4,ATM,PPP1R7,PPP1R1C,GAB1,PIK3R1,CILP,PI4K2A,PPM1K,NT5C,PIP5K1C,SIRPA,PTPN20,PGAM5
Remodeling of Epithelial Adherens Junctions	2.79	2.23607	ZYX,ACTG1,TUBB6,ARPC4,ACTC1,ACTA2,ARPC5L,ARF6,ARPC1B,ARPC1A
Erythropoietin Signaling	2.77	NA	NFKB2,FOS,SOS2,SOCS3,PIK3R4,STAT5A,ATM,NFKBIB,GAB1,PIK3R1,NFKBIA
Ephrin Receptor Signaling	2.73	0.83205	ARHGEF15,SOS2,CREB1,RACK1,EPHB4,GNG11,PGF,VEGFD,ARPC5L,ARPC1B,ABL1,CREB3,ARPC4,SORBS1,BCAR1,CREBBP,ROCK1,ARPC1A
NGF Signaling	2.72	-0.27735	SOS2,CREB1,PIK3R4,ATM,SMPD1,GAB1,PIK3R1,RHOG,NFKB2,CREB3,CREBBP,ROCK1,BAX,NGF
JAK/Stat Signaling	2.69	-0.301511	NFKB2,FOS,PIAS3,SOS2,SOCS3,CEBPB,PIK3R4,STAT5A,ATM,GAB1,PIK3R1
Role of Macrophages, Fibroblasts and Endothelial Cells in Rheumatoid Arthritis	2.63	NA	MAP2K7,CREB1,SOCS3,PGF,CAMK2D,GAB1,PIK3R1,NFKBIA,FZD7,FOS,CREB3,NFKBIB,LRP1,MAP2K3,CREBBP,ROCK1,MIF,CEBPD,TNFRSF1B,PIK3R4,ATM,LTBR,VEGFD,MYC,CEBPB,ICAM1,IL17RC
fMLP Signaling in Neutrophils	2.62	0.83205	RACK1,GNG11,PIK3R4,ATM,ARPC5L,GAB1,PIK3R1,NFKBIA,ARPC1B,NFKB2,ARPC4,NFKBIB,ITPR1,ARPC1A
Induction of Apoptosis by HIV1	2.61	1.66667	NFKB2,SLC25A5,MAP2K7,TNFRSF1B,HTRA2,NFKBIB,CASP3,BAX,NFKBIA
Production of Nitric Oxide and Reactive Oxygen Species in Macrophages	2.58	1.60591	IRF1,PPP2R5E,MAP2K7,TNFRSF1B,PTPA,PIK3R4,ATM,PPP1R7,GAB1,PIK3R1,NFKBIA,RHOG,NFKB2,FOS,NFKBIB,CREBBP,APOE,SIRPA,CYBA
Tight Junction Signaling	2.54	NA	PPP2R5E,TNFRSF1B,PTPA,NAPA,ACTC1,BET1L,ACTA2,MYL9,MYH9,NFKB2,FOS,EPB41,ACTG1,CNKSR3,SYMPK,CPSF2,NUDT21
LPS-stimulated MAPK Signaling	2.52	0.904534	NFKB2,FOS,SRF,CREB1,PIK3R4,ATM,NFKBIB,MAP2K3,GAB1,PIK3R1,NFKBIA
PEDF Signaling	2.52	-0.333333	NFKB2,SRF,PIK3R4,ATM,NFKBIB,ZEB1,ROCK1,GAB1,NGF,PIK3R1,NFKBIA
Mechanisms of Viral Exit from Host Cells	2.5	NA	VPS4A,SH3GL1,ACTG1,ACTC1,VPS36,ACTA2,VPS25
ERK/MAPK Signaling	2.45	0.688247	PPP2R5E,SOS2,TLN1,CREB1,PLA2G4B,PTPA,PIK3R4,ATM,PPP1R7,GAB1,PIK3R1,ETS2,FOS,MYC,SRF,CREB3,BCAR1,MKNK1,CREBBP
Estrogen-Dependent Breast Cancer Signaling	2.43	0	NFKB2,FOS,CREB1,CREB3,PIK3R4,STAT5A,ATM,CREBBP,GAB1,PIK3R1
3-phosphoinositide Degradation	2.42	NA	PPP2R5E,MTMR4,DUSP8,SOCS3,ATP1A1,TMEM55A,PTPA,PPP1R7,PPP1R1C,CILP,TMEM55B,PPM1K,NT5C,SIRPA,PTPN20,PGAM5
Regulation of eIF4 and p70S6K Signaling	2.42	-1.13389	PPP2R5E,SOS2,PTPA,PIK3R4,ATM,GAB1,PIK3R1,RPS12,EIF3E,FAU,RPS11,MKNK1,EIF4G3,EIF4A1,RPS3A,RPS15
Role of NFAT in Regulation of the Immune Response	2.41	0.301511	SOS2,RACK1,GNG11,PIK3R4,ATM,CSNK1G2,GAB1,PIK3R1,NFKBIA,MEF2C,NFKB2,FOS,CSNK1D,HLA-DMA,HLA-DRB5,NFKBIB,HLA-DMB,ITPR1
VEGF Signaling	2.41	0	SOS2,ACTG1,PIK3R4,ATM,PGF,ACTC1,VEGFD,ROCK1,ACTA2,NOS3,GAB1,PIK3R1
HIF1α Signaling	2.35	NA	SLC2A3,PIK3R4,ATM,PGF,SLC2A8,VEGFD,GAB1,PIK3R1,CREBBP,NOS3,RBX1,MMP14,LDHB
Epithelial Adherens Junction Signaling	2.34	NA	TUBB6,ACTC1,ACTA2,MYL9,ARPC5L,ARPC1B,FARP2,MYH9,ZYX,BMPR2,ACTG1,ARPC4,SORBS1,NOTCH3,ARPC1A
Lymphotoxin β Receptor Signaling	2.33	-0.377964	NFKB2,PIK3R4,ATM,LTBR,CASP3,CREBBP,GAB1,PIK3R1,NFKBIA
D-myo-inositol-5-phosphate Metabolism	2.32	NA	PPP2R5E,MTMR4,DUSP8,SOCS3,ATP1A1,TMEM55A,PTPA,PPP1R7,PPP1R1C,CILP,TMEM55B,PPM1K,NT5C,SIRPA,PTPN20,PGAM5
Gαq Signaling	2.32	-0.27735	RACK1,GNG11,PIK3R4,ATM,GAB1,PIK3R1,NFKBIA,RHOG,NFKB2,GRK2,NFKBIB,PLD2,RGS2,ITPR1,ROCK1,ADRA1A
Fcγ Receptor-mediated Phagocytosis in Macrophages and Monocytes	2.3	2.7136	ACTG1,TLN1,ARPC4,ACTC1,PLD2,ACTA2,ARPC5L,PIK3R1,ARF6,ARPC1B,ARPC1A
Acute Myeloid Leukemia Signaling	2.3	0.632456	NFKB2,MAP2K7,MYC,SOS2,PIM1,PIK3R4,STAT5A,ATM,MAP2K3,GAB1,PIK3R1
EGF Signaling	2.29	0.333333	FOS,MAP2K7,SOS2,SRF,PIK3R4,ATM,ITPR1,GAB1,PIK3R1
IL-9 Signaling	2.27	-0.377964	NFKB2,SOCS3,PIK3R4,STAT5A,ATM,GAB1,PIK3R1
Role of IL-17A in Arthritis	2.25	NA	NFKB2,PIK3R4,ATM,NFKBIB,MAP2K3,GAB1,PIK3R1,NFKBIA,IL17RC
Triacylglycerol Biosynthesis	2.22	NA	MBOAT7,GPAM,DBT,PLPP5,DGAT1,LPIN3,AGPAT1
Caveolar-mediated Endocytosis Signaling	2.17	NA	ABL1,ACTG1,ITGB6,COPE,ACTC1,ACTA2,B2M,FLOT2,ITGB4
IL-8 Signaling	2.16	0.774597	RACK1,GNG11,PIK3R4,ATM,PGF,VEGFD,RAB11FIP2,MYL9,LASP1,GAB1,PIK3R1,RHOG,FOS,NFKBIB,PLD2,ROCK1,BAX,ICAM1
Type I Diabetes Mellitus Signaling	2.15	2.33333	NFKB2,IRF1,MAP2K7,SOCS3,TNFRSF1B,HLA-DMA,HLA-DRB5,NFKBIB,HLA-DMB,MAP2K3,CASP3,NFKBIA
Huntington's Disease Signaling	2.15	-1.50756	MAP2K7,UBA52,SOS2,CREB1,RACK1,GNG11,CLTC,PIK3R4,NAPA,ATM,BET1L,GAB1,PIK3R1,POLR2H,TAF4,CREB3,CASP3,ITPR1,CREBBP,BAX,NGF
Hepatic Fibrosis / Hepatic Stellate Cell Activation	2.14	NA	IGFBP4,COL4A1,BAMBI,TNFRSF1B,PGF,VEGFD,ACTA2,MYL9,CCL21,MYH9,AGT,NFKB2,COL4A2,IL4R,BAX,SERPINE1,ICAM1
Small Cell Lung Cancer Signaling	2.12	NA	NFKB2,ABL1,PIAS3,MYC,PIK3R4,ATM,NFKBIB,GAB1,PIK3R1,NFKBIA
Colorectal Cancer Metastasis Signaling	2.05	0.471405	SOS2,RACK1,GNG11,PIK3R4,ATM,PGF,VEGFD,GAB1,PIK3R1,FZD7,RHOG,NFKB2,FOS,E2F4,GRK2,MYC,APPL1,LRP1,CASP3,BAX,MMP14
Wnt/β-catenin Signaling	2.05	0	PPP2R5E,UBA52,PTPA,CSNK1G2,FZD7,CD44,SOX13,CSNK1D,BMPR2,MYC,APPL1,APPL2,LRP1,CREBBP,SOX7,DVL3
D-myo-inositol (1,4,5,6)-Tetrakisphosphate Biosynthesis	2.04	NA	PPP2R5E,MTMR4,DUSP8,SOCS3,ATP1A1,PTPA,PPP1R7,PPP1R1C,CILP,PPM1K,NT5C,SIRPA,PTPN20,PGAM5
D-myo-inositol (3,4,5,6)-tetrakisphosphate Biosynthesis	2.04	NA	PPP2R5E,MTMR4,DUSP8,SOCS3,ATP1A1,PTPA,PPP1R7,PPP1R1C,CILP,PPM1K,NT5C,SIRPA,PTPN20,PGAM5
Breast Cancer Regulation by Stathmin1	2.03	NA	PPP2R5E,ARHGEF15,SOS2,RACK1,GNG11,TUBB6,PTPA,PIK3R4,ATM,PPP1R7,CAMK2D,GAB1,PIK3R1,E2F4,ARHGEF6,ITPR1,ROCK1,ARHGEF9
VEGF Family Ligand-Receptor Interactions	2.02	0	FOS,SOS2,PLA2G4B,PIK3R4,ATM,PGF,VEGFD,NOS3,GAB1,PIK3R1
IL-4 Signaling	1.98	NA	SOS2,HLA-DMA,PIK3R4,HLA-DRB5,ATM,HLA-DMB,IL4R,NR3C2,GAB1,PIK3R1
Regulation of Actin-based Motility by Rho	1.95	2.52982	RHOG,ARPC4,ACTC1,ROCK1,ACTA2,MYL9,PIP5K1C,ARPC5L,ARPC1B,ARPC1A
Apoptosis Signaling	1.95	1.89737	NFKB2,MAP2K7,TNFRSF1B,HTRA2,NFKBIB,CASP3,ROCK1,BAX,NFKBIA,LMNA
FGF Signaling	1.95	-0.632456	SOS2,CREB1,CREB3,PIK3R4,ATM,MAP2K3,ITPR1,CREBBP,GAB1,PIK3R1
Dendritic Cell Maturation	1.94	1.69775	CREB1,TNFRSF1B,PIK3R4,ATM,LTBR,B2M,GAB1,PIK3R1,NFKBIA,NFKB2,CREB3,HLA-DMA,HLA-DRB5,NFKBIB,HLA-DMB,CREBBP,ICAM1
Docosahexaenoic Acid (DHA) Signaling	1.93	NA	PIK3R4,ATM,CASP3,APP,BAX,GAB1,PIK3R1
HMGB1 Signaling	1.93	1.73205	MAP2K7,TNFRSF1B,PIK3R4,ATM,PLAT,GAB1,PIK3R1,RHOG,NFKB2,FOS,MAP2K3,SERPINE1,ICAM1
PKCθ Signaling in T Lymphocytes	1.93	0.83205	SOS2,PIK3R4,ATM,CAMK2D,GAB1,PIK3R1,NFKBIA,NFKB2,FOS,HLA-DMA,HLA-DRB5,NFKBIB,HLA-DMB
NRF2-mediated Oxidative Stress Response	1.92	0.447214	MAP2K7,PIK3R4,ATM,ACTC1,ACTA2,GAB1,PIK3R1,DNAJB5,FOS,ACTG1,DNAJA2,CDC34,MAP2K3,CREBBP,DNAJB6,GSTP1,RBX1
Glucocorticoid Receptor Signaling	1.91	NA	MAP2K7,SOS2,CREB1,PBRM1,PIK3R4,ATM,NR3C2,SMARCA4,GAB1,PIK3R1,NFKBIA,AGT,FOS,POLR2H,TAF4,CEBPB,STAT5A,NFKBIB,CREBBP,SERPINE1,ICAM1,NCOA2,PRKAB2
Angiopoietin Signaling	1.91	0.447214	NFKB2,PIK3R4,STAT5A,ATM,NFKBIB,NOS3,GAB1,PIK3R1,NFKBIA
ERK5 Signaling	1.91	-0.707107	FOS,MYC,CREB1,CREB3,CREBBP,GAB1,NGF,MEF2C
Pentose Phosphate Pathway (Oxidative Branch)	1.89	NA	H6PD,PGLS
Reelin Signaling in Neurons	1.89	NA	ARHGEF15,MAP2K7,ARHGEF6,PIK3R4,ATM,APP,APOE,ARHGEF9,GAB1,PIK3R1
Role of PKR in Interferon Induction and Antiviral Response	1.89	NA	NFKB2,IRF1,NFKBIB,MAP2K3,CASP3,NFKBIA
CD27 Signaling in Lymphocytes	1.88	1.34164	NFKB2,FOS,MAP2K7,NFKBIB,MAP2K3,CASP3,NFKBIA
IGF-1 Signaling	1.88	-0.707107	FOS,IGFBP4,SOS2,IGFBP7,SRF,SOCS3,PIK3R4,ATM,IGFBP2,GAB1,PIK3R1
TNFR2 Signaling	1.87	2.23607	NFKB2,FOS,TNFRSF1B,NFKBIB,NFKBIA
Th2 Pathway	1.87	0.632456	SOCS3,PIK3R4,ATM,GAB1,PIK3R1,JAG2,BMPR2,HLA-DMA,STAT5A,HLA-DRB5,HLA-DMB,IL4R,ICAM1,NOTCH3
Ceramide Signaling	1.86	1.66667	NFKB2,FOS,PPP2R5E,TNFRSF1B,PTPA,PIK3R4,ATM,SMPD1,GAB1,PIK3R1
Cdc42 Signaling	1.82	2.12132	CDC42BPA,MYL9,B2M,ARPC5L,EXOC3,ARPC1B,FOS,ARHGEF6,HLA-DMA,ARPC4,HLA-DRB5,HLA-DMB,EXOC5,IQGAP2,ARPC1A
iCOS-iCOSL Signaling in T Helper Cells	1.81	0.333333	NFKB2,HLA-DMA,PIK3R4,HLA-DRB5,ATM,NFKBIB,HLA-DMB,CAMK2D,ITPR1,GAB1,PIK3R1,NFKBIA
Role of CHK Proteins in Cell Cycle Checkpoint Control	1.8	-0.816497	PPP2R5E,E2F4,RAD50,PTPA,ATM,TLK1,MDC1
MIF Regulation of Innate Immunity	1.79	2.44949	NFKB2,FOS,PLA2G4B,NFKBIB,NFKBIA,MIF
Fatty Acid β-oxidation I	1.76	NA	AUH,ACSL3,HADHA,EHHADH,ACAA1
Acute Phase Response Signaling	1.76	2.13809	MAP2K7,ITIH4,SOS2,SOCS3,TNFRSF1B,PIK3R1,NFKBIA,AGT,NFKB2,FOS,NOLC1,CEBPB,NFKBIB,MAP2K3,SERPINE1
Actin Nucleation by ARP-WASP Complex	1.76	1.13389	RHOG,SOS2,ARPC4,ROCK1,ARPC5L,ARPC1B,ARPC1A
Protein Ubiquitination Pathway	1.75	NA	UBA52,B2M,DNAJC2,TAP1,USP21,DNAJB5,USP39,USP34,CDC34,UBE2Z,USP31,DNAJB6,USP20,PAN2,FZR1,RBX1,PSMB9,UBE2R2,HSPB6,PSMB8,PSMA5
p53 Signaling	1.75	1.66667	CSNK1D,TOPBP1,PIK3R4,ATM,BAX,GADD45B,THBS1,GAB1,PIK3R1,TNFRSF10B,TP53I3
Telomerase Signaling	1.75	-0.632456	ABL1,PPP2R5E,MYC,SOS2,TERF2,PTPA,PIK3R4,ATM,GAB1,PIK3R1,ETS2
Renal Cell Carcinoma Signaling	1.74	-0.816497	FOS,UBA52,SOS2,PIK3R4,ATM,CREBBP,GAB1,PIK3R1,RBX1
Myc Mediated Apoptosis Signaling	1.72	NA	MYC,SOS2,PIK3R4,ATM,CASP3,BAX,GAB1,PIK3R1
iNOS Signaling	1.7	1.34164	NFKB2,IRF1,FOS,NFKBIB,CREBBP,NFKBIA
Role of JAK1 and JAK3 in γc Cytokine Signaling	1.69	NA	SOCS3,PIK3R4,STAT5A,ATM,IL4R,FES,GAB1,PIK3R1
FLT3 Signaling in Hematopoietic Progenitor Cells	1.68	-1	SOS2,CREB1,CREB3,PIK3R4,STAT5A,ATM,CREBBP,GAB1,PIK3R1
B Cell Receptor Signaling	1.67	0	MAP2K7,SOS2,CREB1,PIK3R4,ATM,CAMK2D,GAB1,PIK3R1,NFKBIA,MEF2C,NFKB2,ABL1,CREB3,NFKBIB,MAP2K3,CREBBP
Oleate Biosynthesis II (Animals)	1.66	NA	ALDH6A1,FADS2,UFSP2
Cholecystokinin/Gastrin-mediated Signaling	1.63	1.26491	RHOG,FOS,CREM,SOS2,SRF,BCAR1,MAP2K3,ITPR1,ROCK1,MEF2C
GM-CSF Signaling	1.62	-0.707107	SOS2,RACK1,PIM1,PIK3R4,ATM,CAMK2D,GAB1,PIK3R1
MIF-mediated Glucocorticoid Regulation	1.6	2.23607	NFKB2,PLA2G4B,NFKBIB,NFKBIA,MIF
Tumoricidal Function of Hepatic Natural Killer Cells	1.58	NA	SRGN,CASP3,BAX,ICAM1
DNA Double-Strand Break Repair by Homologous Recombination	1.57	NA	ABL1,RAD50,ATM
Isoleucine Degradation I	1.57	NA	AUH,HADHA,EHHADH
P2Y Purigenic Receptor Signaling Pathway	1.57	0.301511	NFKB2,FOS,MYC,CREB1,RACK1,CREB3,GNG11,PIK3R4,ATM,CREBBP,GAB1,PIK3R1
Crosstalk between Dendritic Cells and Natural Killer Cells	1.56	NA	NFKB2,ACTG1,TLN1,TNFRSF1B,HLA-DRB5,ACTC1,LTBR,CAMK2D,ACTA2
Chronic Myeloid Leukemia Signaling	1.55	NA	NFKB2,ABL1,E2F4,MYC,SOS2,PIK3R4,STAT5A,ATM,GAB1,PIK3R1
Interferon Signaling	1.55	2.23607	IRF1,IFI35,BAX,TAP1,PSMB8
PDGF Signaling	1.54	-0.333333	FOS,ABL1,MYC,SOS2,SRF,PIK3R4,ATM,GAB1,PIK3R1
GDNF Family Ligand-Receptor Interactions	1.53	-1.13389	FOS,SOS2,CREB1,PIK3R4,ATM,ITPR1,GAB1,PIK3R1
GDP-mannose Biosynthesis	1.52	NA	GMPPA,PMM1
Mouse Embryonic Stem Cell Pluripotency	1.5	-0.632456	BMPR2,MYC,SOS2,PIK3R4,ATM,CREBBP,GAB1,PIK3R1,FZD7,DVL3
Glutaryl-CoA Degradation	1.48	NA	PARK7,HADHA,EHHADH
Lipid Antigen Presentation by CD1	1.47	NA	AP2A1,CANX,B2M,ARF6
Phosphatidylglycerol Biosynthesis II (Non-plastidic)	1.47	NA	MBOAT7,GPAM,PGS1,AGPAT1
Th1 and Th2 Activation Pathway	1.47	NA	IRF1,SOCS3,PIK3R4,ATM,GAB1,PIK3R1,JAG2,BMPR2,HLA-DMA,STAT5A,HLA-DRB5,HLA-DMB,IL4R,ICAM1,NOTCH3
Role of BRCA1 in DNA Damage Response	1.47	0.447214	E2F4,TOPBP1,RAD50,PBRM1,ATM,MDC1,SMARCA4,FAAP100
IL-2 Signaling	1.47	-0.377964	FOS,SOS2,PIK3R4,STAT5A,ATM,GAB1,PIK3R1
IL-17A Signaling in Airway Cells	1.47	-0.707107	NFKB2,PIK3R4,ATM,NFKBIB,GAB1,PIK3R1,NFKBIA,IL17RC
Relaxin Signaling	1.46	-0.301511	CREB1,RACK1,GNG11,PIK3R4,ATM,GAB1,PIK3R1,NFKBIA,NFKB2,FOS,NFKBIB,PDE1C,NOS3
Tec Kinase Signaling	1.45	1.73205	RACK1,GNG11,PIK3R4,ATM,ACTC1,ACTA2,GAB1,PIK3R1,TNFRSF10B,RHOG,NFKB2,FOS,ACTG1,STAT5A
Thrombopoietin Signaling	1.44	0.377964	FOS,MYC,PIK3R4,STAT5A,ATM,GAB1,PIK3R1
April Mediated Signaling	1.42	0.447214	NFKB2,FOS,MAP2K7,NFKBIB,NFKBIA
Thrombin Signaling	1.42	-0.534522	ARHGEF15,CREB1,RACK1,GNG11,PIK3R4,ATM,CAMK2D,MYL9,GAB1,PIK3R1,RHOG,NFKB2,ARHGEF6,ITPR1,ROCK1,ARHGEF9
Germ Cell-Sertoli Cell Junction Signaling	1.4	NA	MAP2K7,TUBB6,PIK3R4,ATM,ACTC1,ACTA2,GAB1,PIK3R1,ZYX,RHOG,ACTG1,SORBS1,BCAR1,MAP2K3
Macropinocytosis Signaling	1.39	-0.447214	ITGB6,PIK3R4,ATM,GAB1,NGF,PIK3R1,ARF6,ITGB4
Adenine and Adenosine Salvage III	1.38	NA	PNP,ADA2
Glycoaminoglycan-protein Linkage Region Biosynthesis	1.38	NA	B4GALT7,B3GAT3
Molecular Mechanisms of Cancer	1.38	NA	ARHGEF15,SOS2,PTCH1,CAMK2D,GAB1,PIK3R1,NFKBIA,FZD7,FOS,E2F4,ARHGEF6,NFKBIB,LRP1,MAP2K3,CREBBP,PIK3R4,ATM,ZBTB17,RHOG,NFKB2,ABL1,BMPR2,MYC,CASP3,BAX,ARHGEF9
Protein Kinase A Signaling	1.36	-0.688247	DUSP8,ADD1,CREB1,GNG11,PTCH1,PPP1R7,CAMK2D,NFKBIA,MYLK3,PTPN18,CREM,KDELR1,CREB3,NFKBIB,ITPR1,CREBBP,PDE1C,ROCK1,NOS3,SIRPA,H1FX,PTPN9,RACK1,MYL9,ADD3,NFKB2,EPM2A
Adenosine Nucleotides Degradation II	1.34	NA	PNP,NT5C,ADA2
B Cell Activating Factor Signaling	1.34	NA	NFKB2,FOS,MAP2K7,NFKBIB,NFKBIA
Hereditary Breast Cancer Signaling	1.34	NA	POLR2H,UBA52,RAD50,PBRM1,PIK3R4,ATM,CREBBP,GADD45B,SMARCA4,FAAP100,GAB1,PIK3R1
Growth Hormone Signaling	1.34	0	FOS,SRF,SOCS3,PIK3R4,STAT5A,ATM,GAB1,PIK3R1
Osteoarthritis Pathway	1.33	1.5	CREB1,TNFRSF1B,PTCH1,PGF,VEGFD,ACVRL1,FZD7,MEF2C,NFKB2,BMPR2,CREB3,CEBPB,LRP1,CASP3,CREBBP,PRKAB2
Axonal Guidance Signaling	1.32	NA	ARHGEF15,SOS2,GNG11,PTCH1,TUBB6,PGF,SLIT3,ARPC5L,GAB1,PIK3R1,FZD7,ARPC1B,ARHGEF6,ARPC4,ROCK1,FES,NGF,ARPC1A,PLXNA2,RACK1,EPHB4,PIK3R4,ATM,VEGFD,MYL9,FARP2,ADAMTS1,ABL1,BCAR1,MKNK1
IL-10 Signaling	1.32	NA	NFKB2,FOS,SOCS3,NFKBIB,MAP2K3,IL4R,NFKBIA
Phosphatidylethanolamine Biosynthesis III	1.32	NA	PTDSS2,
Unfolded protein response	1.32	NA	INSIG1,MAP2K7,CEBPD,DNAJA2,CEBPB,CANX
Xanthine and Xanthosine Salvage	1.32	NA	PNP,
ErbB2-ErbB3 Signaling	1.32	-0.377964	MYC,SOS2,PIK3R4,STAT5A,ATM,GAB1,PIK3R1
CTLA4 Signaling in Cytotoxic T Lymphocytes	1.31	NA	PPP2R5E,PTPA,CLTC,PIK3R4,ATM,AP2A1,B2M,GAB1,PIK3R1
PI3K Signaling in B Lymphocytes	1.31	1.50756	NFKB2,FOS,ABL1,CREB1,NFKBIB,CAMK2D,ITPR1,IL4R,PIK3R1,NFKBIA,ATF3

## Sheet: DCM vs ICM
Additional File 6: Table S5d: Enriched IPA Canonical Pathways. IPA canonical pathways for p≤0.05
Analysis 3: DCM vs ICM
Ingenuity Canonical Pathways	-log(p-value)	zScore	Molecules
Actin Nucleation by ARP-WASP Complex	6.54	2.52982	RHOG,ARPC3,PPP1R12A,VASP,ARPC5L,RAC1,ITGA5,ARPC1B,SOS1,ARPC1A
Clathrin-mediated Endocytosis Signaling	6.46	NA	SH3GL1,GAK,ARPC3,AAK1,PPP3CB,HGS,ITGB2,ARPC5L,PIK3CB,ARPC1B,LDLR,ACTG1,ACTB,ARF6,RAC1,ITGA5,EPS15,ARPC1A
Regulation of Actin-based Motility by Rho	6.28	3.31662	RHOG,CFL1,PFN1,ARPC3,ACTB,PPP1R12A,ARHGDIA,ARPC5L,RAC1,ITGA5,ARPC1B,ARPC1A
CD28 Signaling in T Helper Cells	5.98	1	ARPC3,HLA-DQA1,PPP3CB,FCER1G,ARPC5L,PIK3CB,ARPC1B,HLA-DRA,NFKB2,HLA-DRB1,CSK,HLA-B,RAC1,ARPC1A
RhoGDI Signaling	5.94	-2.13809	ARPC3,PPP1R12A,ARPC5L,ARPC1B,CDH5,GNB2,RHOG,GNAI2,CFL1,ACTG1,ACTB,ARHGDIA,ARHGEF9,RAC1,ITGA5,ARPC1A
Integrin Signaling	5.85	1.69775	GSK3B,ARPC3,PPP1R12A,VASP,ITGB2,ARPC5L,PIK3CB,ARPC1B,SOS1,RHOG,PFN1,ACTG1,ACTB,ARF6,TTN,RAC1,ITGA5,ARPC1A
Signaling by Rho Family GTPases	5.68	2.5	ARPC3,PPP1R12A,ARPC5L,PLD1,PIK3CB,ARPC1B,CDH5,GNB2,NFKB2,RHOG,GNAI2,CFL1,ACTG1,ACTB,SEPT9,ARHGEF9,RAC1,ITGA5,ARPC1A
RhoA Signaling	5.54	2.3094	ARPC3,PPP1R12A,ARPC5L,PLD1,ARPC1B,CFL1,PFN1,ACTG1,ACTB,SEPT9,TTN,RAPGEF2,ARPC1A
Crosstalk between Dendritic Cells and Natural Killer Cells	5.47	NA	NFKB2,HLA-DRB1,ACTG1,ACTB,TNFRSF1B,TYROBP,NECTIN2,LTBR,HLA-C,HLA-B,HLA-DRA
Fcγ Receptor-mediated Phagocytosis in Macrophages and Monocytes	5.28	2.7136	RPS6KB2,ACTG1,ARPC3,ACTB,VASP,ARPC5L,PLD1,ARF6,RAC1,ARPC1B,ARPC1A
Antigen Presentation Pathway	4.83	NA	HLA-DRB1,CD74,HLA-DQA1,HLA-C,HLA-B,TAP1,HLA-DRA
Cdc42 Signaling	4.78	2.33333	GSK3B,ARPC3,HLA-DQA1,PPP1R12A,FCER1G,ARPC5L,ARPC1B,HLA-DRA,HLA-DRB1,CFL1,HLA-C,HLA-B,ITGA5,ARPC1A
mTOR Signaling	4.48	1	RPS6KB2,AKT1S1,EIF3A,PTPA,FKBP1A,RPS7,RPS5,PLD1,PIK3CB,RPSA,RHOG,EIF4A1,EIF4A3,RAC1,PRKAB2
Actin Cytoskeleton Signaling	4.44	2.32379	ARPC3,PPP1R12A,ARPC5L,PIK3CB,ARPC1B,SOS1,MYH9,CFL1,PFN1,ACTG1,ACTB,CSK,TTN,RAC1,ITGA5,ARPC1A
Tight Junction Signaling	4.15	NA	TNFRSF1B,VASP,PTPA,NECTIN2,MPDZ,MYH9,NFKB2,ACTG1,ACTB,SAFB,RAC1,STX4,NUDT21
Remodeling of Epithelial Adherens Junctions	3.93	2.44949	ACTG1,ARPC3,ACTB,HGS,ARPC5L,ARF6,ARPC1B,ARPC1A
PKCθ Signaling in T Lymphocytes	3.83	0.904534	NFKB2,HLA-DRB1,MAP3K5,HLA-DQA1,PPP3CB,HLA-B,FCER1G,PIK3CB,RAC1,SOS1,HLA-DRA
Type I Diabetes Mellitus Signaling	3.83	0.447214	NFKB2,HLA-DRB1,MAP3K5,HLA-DQA1,TNFRSF1B,SOCS3,HLA-C,HLA-B,FCER1G,HLA-DRA
Role of NFAT in Regulation of the Immune Response	3.68	1.50756	GSK3B,HLA-DQA1,PPP3CB,CSNK1G2,FCER1G,PIK3CB,SOS1,HLA-DRA,GNB2,NFKB2,GNAI2,HLA-DRB1,HLA-B
Rac Signaling	3.65	1.89737	NFKB2,CFL1,ARPC3,ARPC5L,PLD1,PIK3CB,RAC1,ITGA5,ARPC1B,ARPC1A
Agranulocyte Adhesion and Diapedesis	3.56	NA	ITGB2,CDH5,CX3CL1,MYH9,GNAI2,ACTG1,MMP19,ACTB,C5AR1,CCL2,CXCL16,ICAM1,ITGA5
Dendritic Cell Maturation	3.54	2.88675	IL32,HLA-DQA1,TNFRSF1B,LTBR,FCER1G,PIK3CB,HLA-DRA,NFKB2,HLA-DRB1,TYROBP,HLA-C,HLA-B,ICAM1
fMLP Signaling in Neutrophils	3.47	1.66667	NFKB2,GNAI2,ARPC3,PPP3CB,ARPC5L,PIK3CB,RAC1,ARPC1B,ARPC1A,GNB2
iCOS-iCOSL Signaling in T Helper Cells	3.47	1	NFKB2,HLA-DRB1,HLA-DQA1,CSK,PPP3CB,HLA-B,FCER1G,PIK3CB,RAC1,HLA-DRA
EIF2 Signaling	3.47	0	GSK3B,PTBP1,RPL13A,EIF3A,RPS7,RPS5,PIK3CB,SOS1,RPSA,ACTB,EIF4A1,EIF4A3,WARS,RPL14
Phagosome Maturation	3.42	NA	HLA-DRB1,CTSC,HLA-C,VPS41,HLA-B,TCIRG1,TAP1,ATP6V0B,DYNC1LI2,HLA-DRA,ATP6V0C
Ephrin Receptor Signaling	3.38	2.33333	GNAI2,CFL1,ARPC3,GRINA,ARPC5L,ADAM10,RAC1,ITGA5,ARPC1B,SOS1,ARPC1A,GNB2
Autoimmune Thyroid Disease Signaling	3.3	NA	HLA-DRB1,HLA-DQA1,HLA-C,HLA-B,FCER1G,HLA-DRA
Graft-versus-Host Disease Signaling	3.25	NA	HLA-DRB1,HLA-DQA1,HLA-C,HLA-B,FCER1G,HLA-DRA
IL-4 Signaling	3.17	NA	RPS6KB2,HLA-DRB1,HLA-DQA1,IL4R,HLA-B,PIK3CB,SOS1,HLA-DRA
Th1 Pathway	3.15	1.13389	LGALS9,HLA-DRB1,HLA-DQA1,SOCS3,HLA-B,ITGB2,ICAM1,PIK3CB,APH1A,HLA-DRA
Paxillin Signaling	3.11	0.707107	ACTG1,ACTB,CSK,ITGB2,ARF6,PIK3CB,RAC1,ITGA5,SOS1
T Helper Cell Differentiation	3	NA	HLA-DRB1,HLA-DQA1,TNFRSF1B,IL4R,HLA-B,FCER1G,HLA-DRA
Interferon Signaling	3	2.23607	IFITM1,IFITM2,BAX,IFITM3,TAP1
Hypusine Biosynthesis	2.86	NA	DHPS,EIF5A
Th2 Pathway	2.8	1	HLA-DRB1,HLA-DQA1,SOCS3,IL4R,HLA-B,ITGB2,ICAM1,PIK3CB,APH1A,HLA-DRA
Tumoricidal Function of Hepatic Natural Killer Cells	2.79	NA	SRGN,ENDOG,BAX,ICAM1
Nur77 Signaling in T Lymphocytes	2.78	NA	HLA-DRB1,HLA-DQA1,PPP3CB,HLA-B,FCER1G,HLA-DRA
Virus Entry via Endocytic Pathways	2.78	NA	ACTG1,ACTB,HLA-C,HLA-B,ITGB2,PIK3CB,RAC1,ITGA5
Granulocyte Adhesion and Diapedesis	2.74	NA	GNAI2,MMP19,TNFRSF1B,C5AR1,CCL2,CXCL16,ITGB2,ICAM1,ITGA5,CDH5,CX3CL1
Protein Ubiquitination Pathway	2.71	NA	ANAPC2,UBE2G2,USP7,TAP1,ANAPC11,UBE3A,USP36,USP34,PSMB4,USP13,HLA-C,STUB1,HLA-B,USP24
Leukocyte Extravasation Signaling	2.66	1.73205	GNAI2,ACTG1,MMP19,ACTB,VASP,ITGB2,ICAM1,PIK3CB,CYBA,RAC1,ITGA5,CDH5
Phospholipase C Signaling	2.65	0.333333	PPP1R12A,PPP3CB,FCER1G,PLD1,SOS1,GNB2,NFKB2,RHOG,ADCY3,PLA2G12A,ARHGEF9,RAC1,ITGA5
Regulation of eIF4 and p70S6K Signaling	2.65	-1	EIF3A,PTPA,RPS7,EIF4A1,RPS5,EIF4A3,PIK3CB,ITGA5,SOS1,RPSA
Th1 and Th2 Activation Pathway	2.63	NA	LGALS9,HLA-DRB1,HLA-DQA1,SOCS3,IL4R,HLA-B,ITGB2,ICAM1,PIK3CB,APH1A,HLA-DRA
RAR Activation	2.54	NA	NFKB2,DHRS3,PML,MAP3K5,ADCY3,ACTB,CSK,SCAND1,PIK3CB,RAC1,PRMT1
Calcium-induced T Lymphocyte Apoptosis	2.53	1.34164	HLA-DRB1,HLA-DQA1,PPP3CB,HLA-B,FCER1G,HLA-DRA
OX40 Signaling Pathway	2.45	NA	NFKB2,HLA-DRB1,HLA-DQA1,HLA-C,HLA-B,FCER1G,HLA-DRA
ILK Signaling	2.44	1.66667	NFKB2,RHOG,GSK3B,CFL1,ACTG1,ACTB,PPP1R12A,PTPA,ITGB2,PIK3CB,MYH9
Tec Kinase Signaling	2.41	2.12132	NFKB2,RHOG,GNAI2,ACTG1,ACTB,FCER1G,PIK3CB,ITGA5,TNFRSF10B,GNB2
Death Receptor Signaling	2.4	1.88982	NFKB2,MAP3K5,ACTG1,ACTB,TNFRSF1B,LMNA,TNFRSF10B
Caveolar-mediated Endocytosis Signaling	2.37	NA	ACTG1,ACTB,HLA-C,HLA-B,ITGB2,ITGA5
PTEN Signaling	2.37	-1.41421	RPS6KB2,NFKB2,GSK3B,PDGFRB,PIK3CB,RAC1,ITGA5,SOS1
Epithelial Adherens Junction Signaling	2.35	NA	ACTG1,ARPC3,ACTB,NECTIN2,ARPC5L,RAC1,ARPC1B,MYH9,ARPC1A
NGF Signaling	2.34	0.707107	RPS6KB2,NFKB2,RHOG,MAP3K5,BAX,PIK3CB,RAC1,SOS1
Axonal Guidance Signaling	2.33	NA	GSK3B,ARPC3,VASP,PPP3CB,ADAM15,ARPC5L,ADAM10,PIK3CB,ARPC1B,SOS1,GNB2,CHMP1A,GNAI2,CFL1,PFN1,ABLIM1,RAC1,ITGA5,ARPC1A
Breast Cancer Regulation by Stathmin1	2.32	NA	E2F4,GNAI2,ADCY3,PPP1R12A,PTPA,ARHGEF9,PPP1R3A,PIK3CB,RAC1,SOS1,GNB2
Sumoylation Pathway	2.32	-0.377964	NFKB2,RHOG,RFC1,PML,MAP3K5,ARHGDIA,STUB1
FAK Signaling	2.25	NA	ACTG1,ACTB,CSK,PIK3CB,RAC1,ITGA5,SOS1
PI3K/AKT Signaling	2.24	0.707107	RPS6KB2,NFKB2,GSK3B,MAP3K5,PTPA,PIK3CB,ITGA5,SOS1
B Cell Development	2.18	NA	HLA-DRB1,HLA-DQA1,HLA-B,HLA-DRA
IL-17A Signaling in Fibroblasts	2.18	NA	NFKB2,GSK3B,CEBPB,CCL2
Hepatic Fibrosis / Hepatic Stellate Cell Activation	2.18	NA	NFKB2,IGFBP4,PDGFRB,TNFRSF1B,CCL2,COL4A2,IL4R,BAX,ICAM1,MYH9
Colorectal Cancer Metastasis Signaling	2.1	0.632456	NFKB2,RHOG,GSK3B,E2F4,GRK2,ADCY3,MMP19,BAX,PIK3CB,RAC1,SOS1,GNB2
Gαq Signaling	2.08	-0.707107	NFKB2,RHOG,GSK3B,GRK2,CSK,PPP3CB,PLD1,PIK3CB,GNB2
B Cell Receptor Signaling	2.07	0	RPS6KB2,NFKB2,GSK3B,CFL1,MAP3K5,CSK,PPP3CB,PIK3CB,RAC1,SOS1
Allograft Rejection Signaling	2.02	NA	HLA-DRB1,HLA-DQA1,HLA-C,HLA-B,FCER1G,HLA-DRA
tRNA Charging	2.01	NA	NARS,TARSL2,LARS,WARS
Production of Nitric Oxide and Reactive Oxygen Species in Macrophages	2.01	1.26491	NFKB2,RHOG,MAP3K5,TNFRSF1B,PPP1R12A,PTPA,PPP1R3A,PIK3CB,CYBA,RAC1
IL-8 Signaling	1.97	0.707107	RHOG,GNAI2,VASP,BAX,ITGB2,PLD1,ICAM1,PIK3CB,RAC1,GNB2
Mechanisms of Viral Exit from Host Cells	1.94	NA	SH3GL1,ACTG1,ACTB,CHMP3
HIPPO signaling	1.94	NA	SCRIB,DLG1,PPP1R12A,PTPA,SAV1,PPP1R3A
Insulin Receptor Signaling	1.94	-1.13389	RPS6KB2,GSK3B,SOCS3,PPP1R12A,PPP1R3A,PIK3CB,STX4,SOS1
Altered T Cell and B Cell Signaling in Rheumatoid Arthritis	1.88	NA	NFKB2,HLA-DRB1,HLA-DQA1,HLA-B,FCER1G,HLA-DRA
Apoptosis Signaling	1.88	0.816497	NFKB2,MAP3K5,ENDOG,TNFRSF1B,BAX,LMNA
Thrombin Signaling	1.87	0	NFKB2,RHOG,GNAI2,ADCY3,PPP1R12A,ARHGEF9,GATA6,PIK3CB,SOS1,GNB2
Sucrose Degradation V (Mammalian)	1.82	NA	TPI1,ALDOA
IL-9 Signaling	1.8	-1	NFKB2,SOCS3,BCL3,PIK3CB
Agrin Interactions at Neuromuscular Junction	1.78	2.23607	ACTG1,ACTB,ITGB2,RAC1,ITGA5
Molecular Mechanisms of Cancer	1.77	NA	GSK3B,MAP3K5,ZBTB17,PIK3CB,SOS1,APH1A,NFKB2,RHOG,E2F4,GNAI2,ADCY3,BAX,ARHGEF9,RAC1,ITGA5
Glycolysis I	1.75	NA	TPI1,ALDOA,GAPDH
Role of Macrophages, Fibroblasts and Endothelial Cells in Rheumatoid Arthritis	1.74	NA	GSK3B,IL32,TNFRSF1B,SOCS3,LTBR,PPP3CB,PIK3CB,C5AR1,RYK,CEBPB,CCL2,ICAM1,RAC1
Sphingosine-1-phosphate Signaling	1.72	0.377964	RHOG,GNAI2,PDGFRB,ADCY3,CASP4,PIK3CB,RAC1
MSP-RON Signaling Pathway	1.71	NA	ACTG1,ACTB,CCL2,ITGB2,PIK3CB
Xanthine and Xanthosine Salvage	1.67	NA	PNP,
Type II Diabetes Mellitus Signaling	1.67	0	NFKB2,MAP3K5,TNFRSF1B,SOCS3,CEBPB,PIK3CB,PRKAB2
PAK Signaling	1.65	0.447214	PDGFRB,CFL1,PIK3CB,RAC1,ITGA5,SOS1
CCR3 Signaling in Eosinophils	1.64	NA	GNAI2,CFL1,PPP1R12A,PLA2G12A,PIK3CB,RAC1,GNB2
TREM1 Signaling	1.64	2.23607	NFKB2,TYROBP,CCL2,ICAM1,ITGA5
p70S6K Signaling	1.61	-0.377964	GNAI2,PTPA,IL4R,PLD1,PIK3CB,SOS1,BCAP31
HMGB1 Signaling	1.59	1.88982	NFKB2,RHOG,TNFRSF1B,CCL2,ICAM1,PIK3CB,RAC1
Dopamine-DARPP32 Feedback in cAMP Signaling	1.59	1.41421	GNAI2,ADCY3,PPP1R12A,PTPA,GRINA,PPP3CB,CSNK1G2,PPP1R3A
Role of PI3K/AKT Signaling in the Pathogenesis of Influenza	1.55	1.34164	NFKB2,GSK3B,GNAI2,IRF3,PIK3CB
ATM Signaling	1.53	NA	TRIM28,CBX5,RAD50,USP7,PPP1R3A
ERK/MAPK Signaling	1.53	1	PPP1R12A,PTPA,PLA2G12A,PPP1R3A,PIK3CB,RAC1,ITGA5,SOS1,ETS2
Cytotoxic T Lymphocyte-mediated Apoptosis of Target Cells	1.51	NA	HLA-C,HLA-B,FCER1G
T Cell Receptor Signaling	1.51	NA	NFKB2,CSK,PPP3CB,PIK3CB,RAC1,SOS1
Role of CHK Proteins in Cell Cycle Checkpoint Control	1.51	NA	E2F4,RFC1,RAD50,PTPA
Macropinocytosis Signaling	1.51	1	ITGB2,ARF6,PIK3CB,RAC1,ITGA5
Gap Junction Signaling	1.49	NA	GNAI2,ACTG1,ADCY3,ACTB,PPP3CB,CSNK1G2,PIK3CB,SOS1
p53 Signaling	1.48	0.816497	GSK3B,PML,BAX,SCO2,PIK3CB,TNFRSF10B
JAK/Stat Signaling	1.47	-0.447214	NFKB2,SOCS3,CEBPB,PIK3CB,SOS1
Germ Cell-Sertoli Cell Junction Signaling	1.46	NA	RHOG,CFL1,MAP3K5,ACTG1,ACTB,NECTIN2,PIK3CB,RAC1
Glycogen Degradation III	1.45	NA	TYMP,GAA
Cell Cycle Regulation by BTG Family Proteins	1.41	NA	E2F4,PTPA,PRMT1
MIF-mediated Glucocorticoid Regulation	1.41	NA	NFKB2,CD74,PLA2G12A
HGF Signaling	1.41	-0.447214	MAP3K5,PIK3CB,RAC1,ITGA5,SOS1,ETS2
Sertoli Cell-Sertoli Cell Junction Signaling	1.4	NA	GSK3B,MAP3K5,ACTG1,DLG1,ACTB,NECTIN2,RAC1,ITGA5
Ephrin A Signaling	1.39	NA	CFL1,ADAM10,PIK3CB,RAC1
HER-2 Signaling in Breast Cancer	1.38	NA	GSK3B,MAP3K5,ITGB2,PIK3CB,SOS1
Adenine and Adenosine Salvage I	1.37	NA	PNP,
GDP-L-fucose Biosynthesis I (from GDP-D-mannose)	1.37	NA	TSTA3,
Guanine and Guanosine Salvage I	1.37	NA	PNP,
Spliceosomal Cycle	1.37	NA	U2AF2,
Induction of Apoptosis by HIV1	1.37	1	NFKB2,MAP3K5,TNFRSF1B,BAX
Complement System	1.35	NA	C1QC,C5AR1,ITGB2
autophagy	1.35	NA	CTSC,VPS41,MAP1LC3A,BECN1
Dermatan Sulfate Degradation (Metazoa)	1.34	NA	IDS,MGEA5
Natural Killer Cell Signaling	1.31	NA	TYROBP,FCER1G,HCST,PIK3CB,RAC1,SOS1
Reelin Signaling in Neurons	1.31	NA	GSK3B,ITGB2,ARHGEF9,PIK3CB,ITGA5
Renin-Angiotensin Signaling	1.31	0.816497	NFKB2,ADCY3,CCL2,PIK3CB,RAC1,SOS1
