# Supplementary material for: Transcriptome analysis of human heart failure reveals dysregulated cell adhesion in dilated cardiomyopathy and activated immune pathways in ischemic heart failure
Source: BMC Genomics. 2018 Nov 12;19:812. doi: 10.1186/s12864-018-5213-9 (PMC6233272; doi:10.1186/s12864-018-5213-9)
Supplement: Supplementary file 7 — Table S6. Enriched IPA Toxicity. IPA toxicity lists for p ≤ 0.05 for Analysis 1 (HF-DEGs). (XLSX 15 kb) [file 12864_2018_5213_MOESM7_ESM.xlsx]

## Sheet: HF-DEGs Toxicity
Additional File 7: Table S6: Enriched IPA Toxicity. IPA toxicity lists for p≤0.05 for Analysis 1 (HF-DEGs).
Analysis 1: HF-DEGs Toxicity
Ingenuity Toxicity Lists	-log(p-value)	Ratio	Molecules
Mitochondrial Dysfunction	18.9	0.375	ATP5S,TRAK1,NDUFB7,NDUFAF1,NDUFA5,CYCS,SDHB,COX17,UQCRH,TXN2,GSR,NDUFA9,SDHD,NDUFS5,SDHC,MAPK9,ATP5E,NDUFB3,NDUFS7,COX7A2L,MAPK12,COX4I2,COX15,NDUFA2,VPS9D1,NDUFAB1,UQCRC2,NDUFA4,SOD2,VDAC2,PSENEN,NDUFA11,AIFM1,NDUFS6,UQCRB,VDAC1,NDUFA12,GLRX2,APH1A,COX7A2,GPX4,ATP5O,COX6B1,NDUFA6,ATP5G2,TXNRD2,NDUFS8,NDUFV2,UCP2,RHOT2,HSD17B10,NDUFV1,COX5B,ATP5I,ATP5D,NDUFB10,COX6C,NDUFS2,UQCRQ,CYB5A,NDUFS3,ATP5…
Cardiac Necrosis/Cell Death	8.16	0.233	MMP2,PRKAA1,ADIPOR1,GNB1,FSTL3,SGCA,STAT3,JUND,PPARGC1A,TBX20,ABCC9,PNPLA2,HMOX2,CTF1,CTNNB1,VEGFA,RAF1,HSPB8,NECTIN2,CYP2J2,RTN4,TIMP2,THBS4,BECN1,HSPB1,SOD2,GSN,RASSF1,THBS2,RPS6KA2,NCL,FBXO32,APOA1,PPP1R15A,AIFM1,GSK3B,CYR61,MCL1,NUB1,DSP,HSPD1,GSK3A,CACNB2,HSPE1,PTN,GNAI2,NOL3,EGLN1,CDKN1A,PIN1,VEGFB,IL33,NPPA,MAP3K5,CDK9,MYH6,IL6ST,RPSA,HAND1,PTH1R,PARP1,THBD,NAMPT,PRKAA2,MAPK1,RAC1,HK1
Hypoxia-Inducible Factor Signaling	5.25	0.314	JUN,EIF2S1,KDR,VEGFA,UBE2G2,PXN,EIF2B3,EIF1,NQO1,PTK2,SUMO1,UBE2D3,UBE2G1,UBE2B,EIF2S2,COPS5,UBE2I,LDHA,PLCG1,ASPH,HSP90AB1,HSP90AA1
Renal Necrosis/Cell Death	4.86	0.175	GRB10,BIRC2,LRP5,CDC42,IRF9,HSPA1A/HSPA1B,PPM1A,PRKAA1,CTGF,DCTN2,CYCS,ILK,STAT3,CFLAR,TMEM214,PTGR1,RNF31,ERBB2,STUB1,RHOT1,CA4,FAT1,SDHC,HBEGF,IL32,JAK2,CTNNB1,VEGFA,IRF3,RAF1,KAT5,EZR,TRPM7,AAK1,MAP1LC3A,PAWR,PTK2,BECN1,NDUFAB1,GNB2,HSPB1,SOD2,BCL6,MOAP1,TGFB1I1,GSN,RASSF1,CLU,PPP1R15A,VCP,BID,GSK3B,YWHAQ,VDAC1,MCL1,PKD1,TNFRSF25,TMEM123,DPM3,SMAD7,DUSP1,IER3,SPNS1,NOL3,ITGB1,TP53BP2,CDKN1A,PP…
Cardiac Fibrosis	4.54	0.213	GSK3B,DSP,DES,GSK3A,FSTL3,SGCA,STAT3,TRDN,ACSL1,PNPLA2,NOL3,ITGB1,COQ9,HOPX,TNNI3,VEGFB,PNKD,CAPNS1,SGCB,CTNNA1,HBEGF,STK3,MAP3K5,VEGFA,IRF3,RAF1,HSPB8,NECTIN2,MYH6,PTK2,XIRP1,RRM2B,BECN1,SOD2,BCL6,GNAS,RASSF1,THBS2,APOA1,LPL,TEAD1,NDUFS6,CSRP3,PLA2G2A
Cardiac Hypertrophy	4.14	0.184	AKAP13,EDNRA,MMP2,CTGF,PRKAG2,GUCY1A3,FSTL3,F2R,STAT3,PPARGC1A,HMGB1,BMP4,CKM,S100A10,DMD,AKAP1,TCAP,HBEGF,IRX4,CTF1,RCAN1,RAF1,HSPB8,HAND2,PTK2,TIMP2,ERAP1,GPX3,FBXO32,LCAT,JUN,GSK3B,CACNB2,FXN,GATA6,SMAD7,DUSP1,IER3,EGLN1,TNNI3,VEGFB,IL33,NPPA,STK3,MAP3K5,SLC9A1,PLIN5,PPP3CB,CDK9,GAA,MYH6,IL6ST,PARP1,MLIP,CASQ2,CKMT2,GALT,CTSB,PRKAA2,MAPK1,CSRP3,TTN,RAC1
Hepatic Fibrosis	3.76	0.243	MMP2,COL1A1,SMAD7,IGFBP3,IL33,LTBP2,LTBP4,IGFBP6,TGFB3,SREBF1,VEGFA,COL3A1,FGF7,IGFBP5,COL1A2,ELN,CXCL2,COL5A1,LTBP3,VTN,THBS2,HSPG2,LUM,LTBP1,BGN
NRF2-mediated Oxidative Stress Response	3.66	0.192	JUN,SQSTM1,GSK3B,DNAJC11,MAFK,MRAS,DNAJC1,NQO1,PRDX1,PIK3CB,DNAJB2,DNAJC19,GSTO1,DNAJC21,JUND,ACTB,GSR,GSTM2,HSP90AA1,PIK3C3,MAPK9,GCLC,IRS2,MAP3K5,RRAS2,RAF1,HSPB8,CYP2J2,TXNRD1,MGST1,AKR7A2,SOD2,DNAJC8,SOD3,DNAJA3,UBB,MAP2K2,DNAJB11,GSTM4,MAPK1,AKR1A1,ACTA1,HSP90AB1,VCP,KEAP1,FTH1,JUNB
RAR Activation	3.44	0.2	JUN,KAT2B,PML,RARA,CSNK2A2,SMAD6,PRKAG2,SCAND1,PIK3CB,ALDH1A2,SMAD7,RDH14,PPARGC1A,DUSP1,SNW1,ACTB,IGFBP3,NCOR1,DHRS7C,MAPK9,SRA1,PRKAR2A,TGFB3,MAP3K5,JAK2,CSNK2B,SMARCD1,VEGFA,MAPK12,ADH1A,RXRB,SMARCC2,AKT2,PARP1,MAPK1,TNIP1,RAC1,ADCY9
Oxidative Stress	3.35	0.281	JUN,GCLC,GLRX2,NQO1,PRDX1,MGST1,SOD2,SOD3,STAT3,GPX4,GPX3,DUSP1,GSR,GSTM2,ME1,TXNRD2
Liver Proliferation	2.93	0.182	JUN,GSK3B,ERCC1,PML,EDNRA,PIK3IP1,RARA,SULF2,TNFSF12,PRKAA1,CTGF,COL1A1,CCNDBP1,SPTBN1,PTN,CFLAR,JUND,SMAD7,BMP4,ITGB1,CDKN1A,NCOR1,HDAC1,MAPK9,HBEGF,STK3,CTNNB1,VEGFA,DDB1,RAF1,FGF7,ODC1,YY1AP1,TIMP2,CERS2,IGF2,IL6ST,CCND1,CTSB,MAPK1,TNFRSF12A,CBS/CBSL,BID
Decreases Depolarization of Mitochondria and Mitochondrial Membrane	2.91	0.333	DNM1L,HSPA1A/HSPA1B,PPARGC1A,VDAC1,MCL1,SH3GLB1,CDKN1A,HMOX2,CSTB,COL1A1
Increases Cardiac Dilation	2.49	0.282	F2R,GNAS,JUND,ACSL1,PPARGC1A,TBX20,MAP3K5,TNFSF12,LPL,MYH6,RAC1
p53 Signaling	2.47	0.205	JUN,GSK3B,KAT2B,PML,CDK4,IRS2,CCND2,CTNNB1,PIK3CB,AKT2,RRM2B,PCNA,PERP,CCND1,TP53BP2,CDKN1A,PLAGL1,GADD45A,COQ8A,PRKDC,HDAC1,PIK3C3,GADD45G
Mechanism of Gene Regulation by Peroxisome Proliferators via PPARα	2.34	0.211	JUN,HSPA1A/HSPA1B,RAF1,SCAND1,SOS1,PPARGC1A,DUSP1,DUT,HSD17B4,MAP2K2,APOA1,LPL,MAPK1,ME1,NCOR1,HSP90AB1,HSP90AA1,FAT1,SRA1,PRKAR2A
Decreases Transmembrane Potential of Mitochondria and Mitochondrial Membrane	2.16	0.192	UCP2,CISD1,VDAC1,DFFA,IFI6,PLA2G6,CDK9,PAWR,BCL2L2,RTN4,EBAG9,HSPB1,SOD2,SLC25A6,IMMT,PARP1,AGA,CCND1,TP53BP2,LDHA,DDIT3,CHMP5,BID,MAPK9
Long-term Renal Injury Anti-oxidative Response Panel (Rat)	1.93	0.333	SOD2,SOD3,GCLC,GSTM2,CBS/CBSL,BLVRA
Genes Upregulated in Response to Proteinuria-induced Oxidative Stress in Renal Proximal Tubule Cells (Human)	1.7	0.4	SOD3,MAPK12,MGST1,HSP90AA1
Aryl Hydrocarbon Receptor Signaling	1.67	0.17	JUN,RARA,NQO1,HSPB3,NCOA3,HSPB2,ALDH9A1,GSTO1,ALDH1A2,GSTM2,CDKN1A,HSP90AA1,CYP1B1,TGFB3,CDK4,ALDH1L1,CCND2,RXRB,MGST1,ALDH4A1,HSPB1,CCND1,NFIX,GSTM4,MAPK1,HSP90AB1,NEDD8
Fatty Acid Metabolism	1.65	0.179	ACAA2,HSD17B10,ACADS,CYP2J2,ADH1A,ACAD10,ALDH4A1,IWS1,HADHB,ALDH9A1,ALDH1A2,ACSL1,ACAD8,ADH1B,ACAD11,HSD17B4,AKR1A1,SLC27A3,IVD,CYP1B1,ECI2
Increases Transmembrane Potential of Mitochondria and Mitochondrial Membrane	1.65	0.22	SOD2,CFLAR,PPARGC1A,GSN,NOL3,MSRB2,SERPINA3,CYCS,FXN,YWHAE,RAC1
TGF-β Signaling	1.62	0.189	JUN,TGFB3,CDC42,RRAS2,MAPK12,MRAS,RAF1,SMAD6,SOS1,IRF7,SMAD7,BMP4,UBB,MAP2K2,MAPK1,HDAC1,MAPK9
PPARα/RXRα Activation	1.6	0.164	JUN,MRAS,PRKAA1,ADIPOR1,PRKAB1,BCL3,GPD1,PRKAG2,NCOA3,PPARGC1A,NCOR1,CKAP5,HSP90AA1,PRKAR2A,TGFB3,JAK2,RRAS2,RAF1,SOS1,PLCD3,GNAS,PRKAA2,MAP2K2,APOA1,LPL,MAPK1,PLCG1,PLCL2,HSP90AB1,ADCY9
TR/RXR Activation	1.57	0.184	PFKP,UCP2,IRS2,SREBF1,THRA,RXRB,BCL3,HDAC3,RCAN2,PIK3CB,AKT2,NCOA3,PPARGC1A,ME1,NCOR1,AKR1C1/AKR1C2,GPS2,PIK3C3
Primary Glomerulonephritis Biomarker Panel (Human)	1.55	0.364	HBEGF,MCL1,IER3,COL1A1
Cell Cycle: G2/M DNA Damage Checkpoint Regulation	1.53	0.212	KAT2B,YWHAQ,YWHAG,CDKN1A,SKP1,TRIP12,GADD45A,PRKDC,YWHAE,YWHAB,WEE1
Nongenotoxic Hepatocarcinogenicity Biomarker Panel	1.49	0.273	BTG2,CDKN1A,CITED4,SEL1L,LOC102724788/PRODH,CES2
Cell Cycle: G1/S Checkpoint Regulation	1.48	0.197	GSK3B,TGFB3,CDK4,CCND2,HDAC10,HDAC3,MAX,HDAC7,CCND1,CDKN1A,SKP1,BMI1,HDAC1
Increases Renal Proliferation	1.39	0.164	GAS6,JUN,CSNK1E,VDAC1,ZMIZ2,CTNNB1,VEGFA,TNFSF12,YBX3,HSPD1,SUMO1,IGF2,CSF1R,NDUFAB1,SDHB,STAT3,LARP1,ITGB1,NCL,CDKN1A,PPP2R1A,STT3B,MAPK9,NINL
Persistent Renal Ischemia-Reperfusion Injury (Mouse)	1.33	0.233	HSPB1,CLU,COL3A1,DPYSL3,COL1A1,CXCL2,LTBP2
