# Supplementary material for: Transcriptome analysis of human heart failure reveals dysregulated cell adhesion in dilated cardiomyopathy and activated immune pathways in ischemic heart failure
Source: BMC Genomics. 2018 Nov 12;19:812. doi: 10.1186/s12864-018-5213-9 (PMC6233272; doi:10.1186/s12864-018-5213-9)
Supplement: Supplementary file 9 — Table S7. Predicted biofunctions. IPA biofunctions predicted to be increased or decreased for Analysis 2 (DCM-specific and ICM-specific). (XLSX 34 kb) [file 12864_2018_5213_MOESM9_ESM.xlsx]

## Sheet: DCM-specific Biounctions
Additional File 9: Table S7a: Predicted biofunctions. IPA biofunctions predicted to be increased or decreased for Analysis 2 (DCM-specific and ICM-specific DEGs).
Analysis 2a: DCM-specific biofunctions
Categories	Functions	Diseases or Functions Annotation	p-Value	Predicted Activation State	Activation z-score	Molecules
Organismal Survival	morbidity or mortality	morbidity or mortality	2.57e-07	Increased	3.023	PRMT5,SFRP1,SLC25A19,FCER1G,ARHGDIB,SNCA,H2AFZ,WDR1,SPP1,APBB1,CTDNEP1,UBE2L3,APOD,NPR3,PRRX1,ARAP3,VCAN,PTGES3,SORBS2,H1F0,SERPINB1,UBTF,DNMT1,PCSK6,FASN,MORF4L1,FKBP4,PEA15,ARRB1,MB,DHRS3,EIF2AK1,PFN1,SLC5A1,PTPN11,FBLIM1,SIGMAR1,PFKM,YBX1,MLF2,AKAP6,SRSF1,S100A8,NUP98,DHX36,TXN,HEY2,S100A9,HMGCL,EPN1,CD276,ARIH2,CSK,TADA3,APEX1,FURIN,CDK11A,C3,B9D1,TUBG1,ABCC8,PHC2,FLII,SULF1,IFNGR1,CDKN2D,ATG…
Organismal Survival	organismal death	organismal death	4.02e-07	Increased	3.148	PRMT5,SFRP1,SLC25A19,FCER1G,ARHGDIB,SNCA,H2AFZ,WDR1,SPP1,APBB1,CTDNEP1,UBE2L3,APOD,NPR3,PRRX1,ARAP3,VCAN,PTGES3,SORBS2,H1F0,UBTF,DNMT1,PCSK6,FASN,MORF4L1,FKBP4,PEA15,ARRB1,MB,DHRS3,EIF2AK1,PFN1,SLC5A1,PTPN11,FBLIM1,SIGMAR1,PFKM,YBX1,MLF2,AKAP6,SRSF1,S100A8,NUP98,DHX36,TXN,HEY2,S100A9,HMGCL,EPN1,CD276,ARIH2,CSK,TADA3,APEX1,FURIN,CDK11A,C3,B9D1,TUBG1,PHC2,FLII,SULF1,IFNGR1,CDKN2D,ATG9A,ADAM9,MGP,IM…
Developmental Disorder, Embryonic Development, Organismal Survival	organismal death	death of embryo	0.000442	Increased	2.912	CDK11A,GNL3,S100A8,IMPDH2,KIF22,UBTF,PFN1,TUBG1,FASN,TADA3,FLII,CAPN2
Skeletal and Muscular Disorders	abnormality	abnormality of limb	0.0134	Increased	2	B9D1,PTPN2,SFRP1,PHC2,FCER1G,ATP2A2,SULF1,CD276,NPR3,PRRX1,MB,ARAP3,CAT,CSK,EGLN2,SPP1
Protein Synthesis	metabolism	metabolism of protein	4.68e-06	Decreased	-2.358	CDK11A,SELENOS,EIF3G,C3,INPPL1,PABPC4,PSME3,SNCA,H2AFZ,CAT,SPP1,COG7,CORIN,ADAM9,UBE2L3,IFI30,INSR,BAD,NECAB3,NPEPPS,PTGES3,NCK2,EGLN2,CTSC,TOMM7,MYBBP1A,SERPINB1,RPS10,TESC,DNMT1,PCSK6,SERPINE2,EIF4A2,STIP1,ARRB1,EIF2AK1,PFN1,PTPN11,CPNE1,PARL,YBX1,EIF4G1,CAPN2,MARCH6,PEX19,S100A9,PTPN2,TNIP2,PPIB,ARIH2,SPPL2A,UBE2K,TADA3,APEX1,PFN2,FURIN
Cell Death and Survival	survival	cell survival	1.4e-05	Decreased	-2.317	CDK11A,SELENOS,C3,SERPINF1,SFRP1,FCER1G,FLII,SULF1,PSME3,PRDX6,SNCA,XAF1,CAT,CDCA7L,CDKN2D,MX1,SPP1,CCNI,UBE2L3,DST,APOD,RCHY1,INSR,BAD,TGFBR2,ARAP3,BRD7,VCAN,CIAPIN1,BNIP3,MICAL2,P4HB,FGF1,DNMT1,HNRNPU,PFKFB2,SMARCA2,PCSK6,FASN,POLR1D,AQP3,CFH,PEA15,ARRB1,CDK2AP1,TSC22D3,PTPN11,GRB2,SIGMAR1,ADH5,PFKM,YBX1,PRDX2,EIF4G1,CAPN2,IRAK1,S100A8,ID2,TXN,ALKBH3,PAFAH2,S100A9,PTPN2,PFDN2,TNIP2,PDK4,PPIB,SL…
Cellular Function and Maintenance	endocytosis	endocytosis	0.000197	Decreased	-2.254	C3,ATP6V0D1,RHOD,INPPL1,FCER1G,IFITM3,PPP3CC,CFH,ARRB1,PROS1,SNCA,EIF2AK1,PFN1,NAA60,GRB2,ST6GAL1,PTRHD1,M6PR,RUFY1,CD14,ANK1,S100A9,EPN1,TGFBR2,PICALM,CSK,CD163,PFN2,FCGR3A/FCGR3B
Cellular Movement	cell movement	cell movement	0.000377	Decreased	-3.791	PRMT5,SFRP1,INPPL1,FCER1G,ARHGDIB,SNCA,ST6GAL1,MYOC,SPP1,APBB1,PRRX1,TARS,ARAP3,VCAN,CTSC,CD34,SERPINB1,PLA2G16,DNMT1,RHOD,PCSK6,SERPINE2,FASN,AQP3,DIO2,FKBP4,ARRB1,MB,PFN1,PTPN11,FBLIM1,SIGMAR1,BCAR3,YBX1,PRDX2,TPD52L1,SRSF1,MPP1,S100A8,TXN,HEY2,S100A9,PDE2A,CD276,TM4SF1,ARRDC3,TSPAN3,CSK,NAAA,FURIN,FCGR3A/FCGR3B,C3,SERPINF1,IFITM3,SULF1,RASGRP2,PATJ,PRDX6,IFNGR1,CAT,CDCA7L,MX1,ATG9A,ADAM9,MGP,D…
Cardiovascular Disease, Cell Death and Survival, Connective Tissue Disorders, Hematological Disease, Organismal Injury and Abnormalities	hemolysis	hemolysis	0.000484	Decreased	-2.385	IMPDH2,C3,CAT,ANK1,FCER1G,PRDX2,PPP3CC,CFH,FCGR3A/FCGR3B
Infectious Diseases	infection	Viral Infection	0.000681	Decreased	-3.564	EIF3G,C3,GPT2,TUBG1,FLII,IFITM3,MYEF2,DDX23,ARHGDIB,IFNGR1,GABRA4,STX10,AP3D1,CAT,MID1IP1,MX1,ST6GAL1,NUDCD3,SPP1,NAA10,UBE2L3,IMPDH2,CD14,LAPTM5,INSR,ANXA2,CRIM1,TUBB4B,GABARAPL1,TGFBR2,NECAB3,PICALM,SPATS2L,PTGES3,KCNJ11,COX6A1,TALDO1,SAMHD1,RPS10,HNRNPF,ATP6V0D1,HNRNPU,SMARCA2,PCSK6,SLCO3A1,FASN,F13A1,PSME2,PPP3CC,STIP1,ARRB1,PROS1,PTPN11,FBLIM1,GRB2,SIGMAR1,PFKM,YBX1,PRDX2,DDX17,SRSF1,S100A8,…
Cellular Movement	migration	migration of cells	0.000721	Decreased	-3.873	PRMT5,C3,SERPINF1,SFRP1,INPPL1,FCER1G,IFITM3,SULF1,RASGRP2,ARHGDIB,PATJ,IFNGR1,CAT,CDCA7L,ST6GAL1,MYOC,SPP1,APBB1,ATG9A,ADAM9,MGP,CD14,INSR,ANXA2,ATP2A2,CREB3L1,PRRX1,TGFBR2,TARS,ARAP3,VCAN,DDRGK1,NCK2,CTSC,CD34,NME2,SUN2,SERPINB1,FGF1,TJP1,PLA2G16,DNMT1,RHOD,PCSK6,SERPINE2,SF1,FASN,F13A1,AQP3,DIO2,CFH,FKBP4,ARRB1,A2M,PROS1,PFN1,TSC22D3,PTPN11,PLXNB2,FBLIM1,GRB2,BCAR3,YBX1,PRDX2,CAPN2,TPD52L1,MPP…
Cellular Function and Maintenance	endocytosis	endocytosis by eukaryotic cells	0.00105	Decreased	-2.851	RUFY1,C3,ATP6V0D1,CD14,S100A9,FCER1G,EPN1,CFH,PROS1,EIF2AK1,PFN1,NAA60,CSK,GRB2,CD163,PTRHD1,PFN2,M6PR,FCGR3A/FCGR3B
Infectious Diseases	infection	infection by RNA virus	0.00134	Decreased	-3.563	SAMHD1,EIF3G,C3,GPT2,HNRNPF,ATP6V0D1,HNRNPU,TUBG1,PCSK6,FLII,IFITM3,MYEF2,PSME2,DDX23,STIP1,PPP3CC,ARRB1,GABRA4,MID1IP1,FBLIM1,SIGMAR1,PFKM,YBX1,SPP1,UBE2L3,IMPDH2,NUP98,CD14,ALKBH3,LAPTM5,SNRPC,INSR,ANXA2,PPIB,SLC2A1,EPN1,CRIM1,TUBB4B,NECAB3,PICALM,SPATS2L,PTGES3,KCNJ11,FURIN,FCGR3A/FCGR3B
Cellular Function and Maintenance	engulfment	engulfment of cells	0.00193	Decreased	-2.84	RUFY1,C3,ATP6V0D1,CD14,RHOD,RAB35,S100A9,FCER1G,EPN1,CFH,PROS1,SNCA,EIF2AK1,PFN1,PICALM,NAA60,CSK,CAT,GRB2,CD163,PTRHD1,PFN2,M6PR,FCGR3A/FCGR3B
Cellular Function and Maintenance	internalization	internalization by kidney cell lines	0.00299	Decreased	-2.19	RUFY1,C3,CD163,EPN1,ARRB1
Infectious Diseases	HIV infection	HIV infection	0.00302	Decreased	-2.977	SAMHD1,GPT2,C3,HNRNPF,HNRNPU,TUBG1,PCSK6,FLII,MYEF2,PSME2,DDX23,STIP1,GABRA4,MID1IP1,FBLIM1,SIGMAR1,YBX1,PFKM,UBE2L3,IMPDH2,NUP98,CD14,ALKBH3,LAPTM5,SNRPC,ANXA2,PPIB,SLC2A1,TUBB4B,CRIM1,NECAB3,SPATS2L,PTGES3,KCNJ11,FURIN,FCGR3A/FCGR3B
Cellular Movement	cell movement	cell movement of tumor cell lines	0.00369	Decreased	-2.243	FGF1,PRMT5,C3,PLA2G16,DNMT1,SERPINF1,PCSK6,INPPL1,IFITM3,SULF1,ARHGDIB,ARRB1,A2M,MB,PFN1,PTPN11,CAT,CDCA7L,FBLIM1,MX1,ST6GAL1,SIGMAR1,GRB2,BCAR3,YBX1,PRDX2,SPP1,CAPN2,TPD52L1,ADAM9,S100A8,ID2,S100A9,ANXA2,MYH10,SLC2A1,CREB3L1,PRRX1,ARRDC3,POSTN,TGFBR2,ARAP3,CSK,VCAN,FURIN
Cell-To-Cell Signaling and Interaction, Tissue Development	adhesion	adhesion of extracellular matrix	0.00393	Decreased	-2	ADAM9,POSTN,NID1,VCAN,EMP2,SPP1,MYOC,SGCE
Hematological System Development and Function, Tissue Development	accumulation	accumulation of blood cells	0.00549	Decreased	-2.065	S100A8,FGF1,C3,S100A9,VSIR,BAD,POSTN,IFNGR1,TGFBR2,PFN1,SPPL2A,TSC22D3,CTSC,SPP1,FCGR3A/FCGR3B,P4HB
Infectious Diseases	infection	infection by HIV-1	0.0058	Decreased	-2.835	SAMHD1,GPT2,HNRNPF,HNRNPU,TUBG1,PCSK6,FLII,MYEF2,PSME2,DDX23,STIP1,GABRA4,MID1IP1,FBLIM1,YBX1,PFKM,UBE2L3,NUP98,ALKBH3,LAPTM5,SNRPC,PPIB,SLC2A1,TUBB4B,CRIM1,NECAB3,SPATS2L,PTGES3,KCNJ11,FURIN
Infectious Diseases	infection	infection of cells	0.00611	Decreased	-3.078	SAMHD1,EIF3G,GPT2,C3,HNRNPF,ATP6V0D1,HNRNPU,PCSK6,FLII,IFITM3,MYEF2,PSME2,DDX23,STIP1,ARRB1,MID1IP1,FBLIM1,MX1,ST6GAL1,YBX1,PFKM,UBE2L3,NUP98,ALKBH3,LAPTM5,SNRPC,ANXA2,PPIB,SLC2A1,EPN1,CRIM1,NECAB3,PICALM,SPATS2L,PTGES3,KCNJ11,FURIN
Cellular Movement	invasion	invasion of cells	0.00652	Decreased	-2.425	TJP1,PLA2G16,RHOD,PCSK6,SERPINE2,SFRP1,IFITM3,SULF1,CFH,A2M,DIRAS3,CAT,FBLIM1,MX1,ST6GAL1,SIGMAR1,GRB2,BCAR3,SPP1,CAPN2,ADAM9,CCNB1IP1,S100A8,CD14,ID2,ALKBH3,S100A9,STK25,ANXA2,MYH10,SLC2A1,PRRX1,ARRDC3,POSTN,TGFBR2,ARAP3,PICALM,CSK,VCAN,PTGES3,APEX1,FURIN,NME2
Connective Tissue Disorders, Organismal Injury and Abnormalities, Tissue Morphology	deterioration	deterioration of connective tissue	0.00677	Decreased	-2.003	TGFBR2,GABRA4,CD14,CSK,CTSC,PRDX2,FCER1G,SPP1,SULF1,CD276,ARRB1
Cell-To-Cell Signaling and Interaction	adhesion	adhesion of blood cells	0.0075	Decreased	-2.07	ADAM9,S100A8,C3,CD14,TXN,RHOD,S100A9,FCER1G,PPIB,RASGRP2,CFH,A2M,IFNGR1,TGFBR2,ARAP3,CSK,PRDX2,CD34,SPP1,FCGR3A/FCGR3B
Free Radical Scavenging	metabolism	metabolism of reactive oxygen species	0.00777	Decreased	-2.829	C3,SERPINF1,NMRAL1,CFH,ARHGDIB,PRDX6,MLPH,SNCA,PTPN11,CAT,SIGMAR1,PRDX2,SPP1,IRAK1,S100A8,CD14,TXN,INSR,ANXA2,SLC2A1,PDE2A,SLC25A27,ARAP3,BNIP3,FCGR3A/FCGR3B
Connective Tissue Disorders, Inflammatory Disease, Organismal Injury and Abnormalities, Skeletal and Muscular Disorders	rheumatic disease	Rheumatic Disease	0.00832	Decreased	-2.622	C3,TUBG1,FCER1G,PSME3,ARHGDIB,MLPH,IFNGR1,SNCA,GABRA4,CDKN2D,MX1,ST6GAL1,SPP1,ADAM9,UBE2L3,IMPDH2,PMF1/PMF1-BGLAP,C1QB,BAD,TUBB4B,CYC1,TGFBR2,ARAP3,TAP2,SPATS2L,EGLN2,CTSC,C6orf62,TALDO1,CD163,CD34,MAZ,SAMHD1,TJP1,DNMT1,FASN,F13A1,PPP3CC,ARRB1,SIGMAR1,PRDX2,STEAP4,CAPN2,SRSF1,S100A8,TXN,S100A9,CD276,POSTN,CSK,ACLY,FURIN,FCGR3A/FCGR3B
Cellular Development, Cellular Growth and Proliferation	cell proliferation	cell proliferation of breast cancer cell lines	0.00898	Decreased	-2.198	TPD52L1,FGF1,ID2,TXN,INSR,ANXA2,IFITM3,BAD,ARRDC3,MEMO1,DIRAS3,MB,TGFBR2,H2AFZ,PFN1,CAT,UBE2J2,GRB2,BCAR3,YBX1,PRDX2,TADA3,SPP1,APBB1
Free Radical Scavenging	synthesis	synthesis of reactive oxygen species	0.00914	Decreased	-2.792	IRAK1,S100A8,C3,CD14,SERPINF1,NMRAL1,INSR,ANXA2,SLC2A1,PDE2A,SLC25A27,CFH,ARHGDIB,PRDX6,MLPH,SNCA,ARAP3,PTPN11,CAT,SIGMAR1,PRDX2,BNIP3,SPP1,FCGR3A/FCGR3B
Gastrointestinal Disease, Hepatic System Disease, Organismal Injury and Abnormalities	liver lesion	liver lesion	0.013	Decreased	-2.597	SELENOS,GPT2,SFRP1,VSIR,SERF2,NOP16,FKBP2,VPS13D,SAT2,MYOC,SPP1,DGKG,RBM20,CHURC1,CORIN,HAGHL,RCHY1,RNF130,KBTBD12,ABI3BP,ARAP3,BRD7,NUDT8,VCAN,UBE2J2,CTSC,SORBS2,CD34,MICAL2,ATXN7L3,PYGM,SAMHD1,SLC6A6,ACSS2,HNRNPU,PFKFB2,SMARCA2,FASN,ARRB1,PET100,DIRAS3,HECW2,EIF2AK1,KIAA0100,PFN1,PTPN11,ASAP3,SIGMAR1,CPT2,AKAP6,STEAP4,CCNB1IP1,SRSF1,SYTL2,NUP98,DHX36,TXN,SRSF5,MOCS1,PAFAH2,PDE2A,ACTR1A,RABGAP1L…

## Sheet: ICM-specific Biofunctions
Additional File 9: Table S7b: Predicted biofunctions. IPA biofunctions predicted to be increased or decreased for Analysis 2 (DCM-specific and ICM-specific DEGs).
Analysis 2b: ICM-specific biofunctions
Categories	Functions	Diseases or Functions Annotation	p-Value	Predicted Activation State	Activation z-score	Molecules
Infectious Diseases	infection	Viral Infection	3.66e-09	Increased	3.624	PPP2R5E,IRF1,CDC42BPA,TERF2,SF3B1,HID1,HYAL2,ACTA2,RNPS1,TSPO,MAT2A,FLOT2,TRAFD1,TNFRSF10B,ZYX,EXOSC5,PNRC1,CREB3,UBE2Z,NFKBIB,RAD23A,NRBP1,PIP5K1C,FERMT3,SLC15A4,TRIM22,PMM1,TNFRSF1B,FBL,ST3GAL3,CAV2,CANT1,IFI35,BCAR1,IL4R,ARRDC1,BAX,LONP1,ATOX1,PSMB9,CREB1,SOCS3,NLRC5,KLHDC2,ZNF148,FKBP1A,EFHC2,PHF2,NBEAL2,PARVA,GAB1,MOV10,TAP1,SLU7,HUWE1,STAT5A,CREBBP,MAP2K3,ROCK1,RAN,RTN3,NUMBL,CLSTN3,R3HDM1,…
Infectious Diseases	infection	infection of cells	1.27e-08	Increased	4.279	PPP2R5E,IRF1,CCAR1,RAB1B,TERF2,SF3B1,THOC2,HID1,RNPS1,MAN1A1,ARPC1B,MAT2A,USP21,TRAFD1,ZYX,EXOSC5,PNRC1,CAD,STARD3NL,FAU,MED6,UBE2Z,NRBP1,RAD23A,RUSC2,SNRPA,PIP5K1C,ARPC1A,RBM10,DDO,CTSS,PMM1,UNG,TNFRSF1B,RNH1,CLTC,FBL,SMPD1,APP,ST3GAL3,CAV2,MUS81,CANT1,IFI35,EPS8,STT3A,ATOX1,ARF6,MT2A,KLHDC2,ZNF148,EFHC2,SLC20A1,COASY,NBEAL2,PHF2,STAB1,PARVA,PIK3R1,TAP1,ETS2,ACKR1,ETHE1,SLU7,XAB2,LDLR,HUWE1,RPL3…
Organismal Injury and Abnormalities	growth	growth of lesion	6.05e-07	Increased	2.223	IRF1,VPS37A,NEDD9,GALNT2,THBS1,NFKBIA,TNFRSF10B,ATF3,FOS,GRN,TXLNA,TNC,CXCL16,IQGAP2,SOX7,NGF,FERMT3,SLC9A3R2,CTSS,TRIM22,COL4A1,URI1,PARK7,LTBR,VEGFD,TRIM33,ADAMTS1,NFKB2,ABL1,SKI,BMPR2,NOLC1,MYC,PI4K2A,CASP3,IL4R,SERPINE1,CUL4A,ARF6,CYBA,NOTCH3,UFSP2,MAP2K7,CREB1,SRGN,PTCH1,SOCS3,PGF,PEAK1,TUSC3,CREM,ITGB6,HUWE1,STAT5A,BTG3,LZTS2,CREBBP,MAP2K3,TRIB2,DNAJB6,TPM1,MIF,SH3GL1,BAMBI,RACK1,EPHB4,NR4A…
Hematological System Development and Function, Lymphoid Tissue Structure and Development, Tissue Morphology	quantity	quantity of T lymphocytes	7.5e-07	Increased	2.223	IRF1,CORO1A,GADD45B,SMARCA4,THBS1,NFKBIA,SOX13,FOS,ARHGEF6,NFKBIB,SIRT6,CXCL16,CYP27A1,CTSS,CHST3,TNFRSF1B,NFATC2IP,SMPD1,LTBR,ZEB1,APP,NFKB2,ABL1,MYC,CASP3,IL4R,BAX,SCARF1,DGKA,PSMB9,NOTCH3,PSMB8,CREB1,SOCS3,NLRC5,LRRC32,PIK3R1,TAP1,ETS2,E2F4,LDLR,HLA-DMA,STAT5A,CREBBP,PNP,ARID5B,TRIB2,SIRPA,MIF,LRRC8A,ATM,NR4A1,MPG,B2M,CCL21,ZBTB17,JAG2,CD44,AGT,SCMH1,PIM1,APOE,RORC,ICAM1,ETV6,SPNS2
Cancer, Organismal Injury and Abnormalities	growth	growth of tumor	1.02e-06	Increased	2.278	IRF1,VPS37A,NEDD9,GALNT2,THBS1,NFKBIA,TNFRSF10B,ATF3,FOS,GRN,TXLNA,TNC,CXCL16,IQGAP2,SOX7,NGF,FERMT3,SLC9A3R2,CTSS,TRIM22,COL4A1,URI1,PARK7,LTBR,VEGFD,TRIM33,ADAMTS1,NFKB2,ABL1,SKI,BMPR2,NOLC1,MYC,PI4K2A,CASP3,IL4R,SERPINE1,CUL4A,ARF6,CYBA,NOTCH3,UFSP2,MAP2K7,CREB1,SRGN,PTCH1,SOCS3,PGF,PEAK1,TUSC3,CREM,ITGB6,HUWE1,STAT5A,BTG3,LZTS2,CREBBP,MAP2K3,TRIB2,DNAJB6,TPM1,MIF,SH3GL1,BAMBI,RACK1,EPHB4,NR4A…
Infectious Diseases	infection	infection by HIV-1	1.03e-06	Increased	3.712	PPP2R5E,CCAR1,RAB1B,TERF2,SF3B1,THOC2,HID1,RNPS1,MAN1A1,MAT2A,EXOSC5,ZYX,PNRC1,CAD,STARD3NL,MED6,UBE2Z,NRBP1,RAD23A,RUSC2,SNRPA,PIP5K1C,ARPC1A,RBM10,DDO,PMM1,UNG,RNH1,APP,ST3GAL3,CAV2,MUS81,CANT1,EPS8,STT3A,ATOX1,ARF6,MT2A,KLHDC2,ZNF148,EFHC2,COASY,NBEAL2,PHF2,STAB1,PARVA,TUBE1,ETS2,ETHE1,SLU7,XAB2,HUWE1,RTN3,NUMBL,PSMA5,VPS4A,R3HDM1,SFT2D1,STXBP1,CD44,GANAB,RAD21,GRK2,POLR2H,USP39,RPL18,DNAJA2,M…
Infectious Diseases	infection	infection by RNA virus	1.05e-06	Increased	4.156	PPP2R5E,IRF1,TERF2,SF3B1,HID1,ACTA2,RNPS1,TSPO,MAT2A,TRAFD1,EXOSC5,ZYX,PNRC1,UBE2Z,RAD23A,NRBP1,PIP5K1C,SLC15A4,PMM1,TNFRSF1B,FBL,ST3GAL3,CAV2,CANT1,IFI35,IL4R,ATOX1,KLHDC2,ZNF148,FKBP1A,EFHC2,PHF2,NBEAL2,PARVA,TAP1,SLU7,HUWE1,RTN3,NUMBL,R3HDM1,RACK1,B2M,CCL21,STAU1,RAD21,RPL18,MGAT1,PPM1K,KMT5B,AP2A1,APOE,MED15,RAB1B,CCAR1,THOC2,MAN1A1,ARPC1B,USP21,POR,CAD,STARD3NL,FAU,MED6,RUSC2,SNRPA,RBM10,ARP…
Cellular Function and Maintenance	endocytosis	endocytosis	1.18e-06	Increased	3.677	CORO1A,ATP6V1D,ADD1,NPC1,PPT1,THBS1,PLEKHF1,MYH9,GRN,LRP1,PIP5K1C,TLN1,CLTC,SMPD1,APP,SORT1,ABL1,MYC,CAV2,JOSD1,EPS8,BCAR1,SCARF1,SERPINE1,LRP3,ARF6,STX18,GAK,PLSCR1,G6PC3,SYNJ2BP,SIRPB1,ZFYVE16,STAB1,ETS2,ATP6V1F,LDLR,APPL2,CANX,SIRPA,MIF,ATP6V1E1,FMR1,TRPV2,RACK1,PLAUR,B2M,CCL21,OSTM1,CD44,SART1,RHOG,CEBPB,PLD2,AP2A1,PKN2,APOE,ICAM1,SF3B4
Infectious Diseases, Organismal Injury and Abnormalities	infection	infection of embryonic cell lines	1.64e-06	Increased	2.687	PPP2R5E,CCAR1,MT2A,SF3B1,ZNF148,HID1,COASY,PHF2,STAB1,RNPS1,MAN1A1,MAT2A,ETS2,ZYX,SLU7,XAB2,CAD,MED6,RPL3,SNRPA,RTN3,NUMBL,RBM10,PSMA5,R3HDM1,PMM1,RNH1,STXBP1,GANAB,ST3GAL3,RAD21,GRK2,RPL18,PPM1K,MUS81,CANT1,MED15
Infectious Diseases	infection	infection of epithelial cell lines	1.64e-06	Increased	2.687	PPP2R5E,CCAR1,MT2A,SF3B1,ZNF148,HID1,COASY,PHF2,STAB1,RNPS1,MAN1A1,MAT2A,ETS2,ZYX,SLU7,XAB2,CAD,MED6,RPL3,SNRPA,RTN3,NUMBL,RBM10,PSMA5,R3HDM1,PMM1,RNH1,STXBP1,GANAB,ST3GAL3,RAD21,GRK2,RPL18,PPM1K,MUS81,CANT1,MED15
Cellular Movement	cell movement	cell movement	1.75e-06	Increased	3.879	CORO1A,SOS2,RIC8A,ADD1,TERF2,NEDD9,MIIP,SLIT3,NR3C2,SH3PXD2B,GALNT2,ACTA2,SMARCA4,ZYX,FOS,GRN,EIF3E,CREB3,NFKBIB,TNC,ITPR1,LRP1,PIP5K1C,FES,SLC9A3R2,PIAS3,LTBR,VEGFD,GIT2,ST3GAL3,APPL1,SORBS1,BCAR1,RGS10,BAX,CUL4A,ZMYND8,SYNJ2BP,TSPAN7,GAB1,B4GALT1,RAMP3,MAP2K3,ARID5B,SERPINH1,NUMBL,OSBPL8,PLAT,ZBTB17,CEBPB,SEPT9,ZNF24,GLRB,AOC3,RORC,NCOA2,IL17RC,SPNS2,MMP14,CCAR1,THBS1,LMNA,DGKD,MYH9,SIRT6,MARCK…
Infectious Diseases	infection	infection of kidney cell lines	3.82e-06	Increased	2.687	PPP2R5E,CCAR1,MT2A,SF3B1,ZNF148,HID1,COASY,PHF2,STAB1,RNPS1,MAN1A1,MAT2A,ETS2,ZYX,SLU7,XAB2,CAD,MED6,RPL3,SNRPA,RTN3,NUMBL,RBM10,PSMA5,R3HDM1,PMM1,RNH1,STXBP1,GANAB,ST3GAL3,RAD21,GRK2,RPL18,PPM1K,MUS81,CANT1,MED15
Molecular Transport, Protein Trafficking	transport	transport of protein	1.39e-05	Increased	2.36	SYNDIG1,PEX7,PPT1,NAPA,SEC61B,HID1,HYAL2,TAP1,NFKBIA,MYH9,SCAMP3,CSNK1D,SLU7,KDELR1,HLA-DMA,ACD,LRP1,RAMP3,ARF5,VPS41,RAN,RBM22,ASPSCR1,VPS16,KPNA2,IPO13,EIF5A,TLK1,SORT1,SCYL2,NOLC1,SNX8,DNAJA2,AP2A1,ARF6,STX18,TOMM40
Cellular Assembly and Organization, Cellular Function and Maintenance	organization	organization of cytoplasm	1.47e-05	Increased	2.008	CDC42BPA,CORO1A,ADD1,MAP3K20,PPT1,NEDD9,SLIT3,SNX2,TMEM138,PLEKHF1,SBDS,FTO,DPYSL4,ATF3,KLHL24,FOS,GRN,RGS2,TNC,LRP1,ITPR1,PIP5K1C,FERMT3,FES,DYNC1LI2,RAPGEF2,SLC9A3R2,PIAS3,TLN1,TNFRSF1B,HTRA2,VEGFD,SLC25A36,CAV2,PARP3,SORBS1,RANBP10,BCAR1,BAX,SCARF1,LONP1,ARHGEF9,ZMYND8,NNMT,TUBGCP6,GNPTAB,CREB1,SYNJ2BP,PARVA,GAB1,TESK1,NIN,ACKR1,E2F4,TJAP1,BTG3,ROCK1,DNAJB6,RAN,RTN3,PTPN20,NUMBL,LRP4,PLAUR,PLA…
Cellular Movement	migration	migration of cells	1.48e-05	Increased	3.012	CDC42BPA,IGFBP4,CORO1A,SOS2,RIC8A,ADD1,TERF2,NEDD9,MIIP,SLIT3,NR3C2,SH3PXD2B,GALNT2,HYAL2,ACTA2,MCF2L,SMARCA4,TSPO,SBDS,ATF3,ZYX,FOS,GRN,EIF3E,CREB3,TNC,ITPR1,LRP1,NOS3,PIP5K1C,SOX7,FERMT3,FES,RAPGEF2,SLC9A3R2,PIAS3,TLN1,TNFRSF1B,LTBR,VEGFD,RCC2,GIT2,SORT1,ADAMTS1,NFKB2,APPL1,ADGRA2,BCAR1,IL4R,BAX,CUL4A,ZMYND8,TMEM201,SOCS3,SYNJ2BP,PARVA,GAB1,MYADM,B4GALT1,ACKR1,HUWE1,STAT5A,RAMP3,MAP2K3,ROCK1,SL…
Molecular Transport	transport	transport of molecule	2.12e-05	Increased	2.649	SYNDIG1,CORO1A,SLC52A2,ATP1A1,PPT1,NEDD9,C2CD5,HID1,NR3C2,HYAL2,DGAT1,TSPO,FLOT2,ATF3,DDX39A,ITPR1,ADGRL2,LRP1,NOS3,SLC15A4,SLC9A3R2,TNFRSF1B,TRIB1,SORT1,EXOC3,CADM1,NOLC1,APPL1,ASNA1,SORBS1,ATOX1,SEC24C,STX18,GNPTAB,SLC25A1,CREB1,PTCH1,SOCS3,NAPA,SLC20A1,GAB1,TAP1,B4GALT1,SLU7,HLA-DMA,ABCB8,RAMP3,MAP2K3,PNP,ROCK1,SLC1A3,ATP1B1,KIF16B,RAN,ASPSCR1,OSBPL8,LRRC8A,SLC2A3,IPO13,NR4A1,THOC6,LRP10,B2M,P…
Infectious Diseases	HIV infection	HIV infection	2.23e-05	Increased	3.712	PPP2R5E,CCAR1,RAB1B,TERF2,SF3B1,THOC2,HID1,RNPS1,TSPO,MAN1A1,MAT2A,EXOSC5,ZYX,POR,PNRC1,CAD,STARD3NL,MED6,UBE2Z,NRBP1,RAD23A,RUSC2,SNRPA,PIP5K1C,ARPC1A,RBM10,DDO,PMM1,UNG,TNFRSF1B,RNH1,APP,ST3GAL3,CAV2,MUS81,CANT1,EPS8,IL4R,STT3A,ATOX1,ARF6,MT2A,KLHDC2,ZNF148,FKBP1A,EFHC2,COASY,NBEAL2,PHF2,STAB1,PARVA,TUBE1,ETS2,ETHE1,SLU7,XAB2,HUWE1,RTN3,NUMBL,PSMA5,VPS4A,R3HDM1,SFT2D1,STXBP1,B2M,CD44,GANAB,RAD2…
Cellular Function and Maintenance	endocytosis	endocytosis by eukaryotic cells	2.79e-05	Increased	2.491	CORO1A,ATP6V1D,PLSCR1,G6PC3,SIRPB1,THBS1,ETS2,MYH9,ATP6V1F,APPL2,LRP1,PIP5K1C,SIRPA,MIF,ATP6V1E1,FMR1,TRPV2,RACK1,CLTC,PLAUR,SMPD1,APP,CD44,SART1,RHOG,MYC,CEBPB,JOSD1,PLD2,BCAR1,AP2A1,SCARF1,APOE,SERPINE1,PKN2,ARF6,SF3B4,STX18
Cardiovascular System Development and Function, Organismal Development	angiogenesis	angiogenesis	3.05e-05	Increased	2.27	IGFBP4,ADD1,SLIT3,MCF2L,SMARCA4,SBDS,ATF3,FOS,GRN,NFKBIB,TNC,LRP1,NOS3,FERMT3,FES,RAPGEF2,HSPB6,SLC9A3R2,WTAP,LTBR,VEGFD,FBXO42,ADAMTS1,CAV2,ADGRA2,IL4R,SETD2,IFI16,CYBA,ARHGEF15,CREB1,SRGN,SOCS3,SYNJ2BP,PARVA,GAB1,B4GALT1,STAT5A,CREBBP,MAP2K3,ROCK1,SERPINH1,NR4A1,PLAUR,PLAT,RHOG,SRF,MGAT1,PIM1,SEPT9,ZNF24,AOC3,APOE,PTP4A3,MMP14,THBS1,NFKBIA,MYH9,POR,ZFP36L1,ADIPOR2,NGF,CTSS,COL4A1,RNH1,SMPD1,ZEB…
Cell-To-Cell Signaling and Interaction, Nervous System Development and Function	long term depression	long term depression	3.14e-05	Increased	2.326	FMR1,SH3GL1,PARK7,UBQLN2,STXBP1,APP,B2M,TAP1,NFKBIA,RAB11FIP5,SRF,NFKBIB,ITPR1,AP2A1,PIP5K1C,BAX,DGKZ,ARHGEF9,FZR1
Infectious Diseases	replication	replication of Influenza virus	3.51e-05	Increased	2.525	CDC42BPA,GAK,SF3B1,CREB1,NLRC5,ACTC1,PHF2,STAB1,KANSL1,XAB2,CAD,FAU,MED6,DBT,NRBP1,MAP2K3,ROCK1,PIP5K1C,FERMT3,MAN2B1,CLSTN3,TRPV2,VPS16,PIK3R4,XPNPEP1,SF3B6,SUPT6H,B2M,ATP6V1G1,POLR2H,MYC,CANT1,PLD2,CASP3,LONP1
Cellular Assembly and Organization	development	development of cytoplasm	3.81e-05	Increased	2.454	CORO1A,ADD1,PACS2,SH3PXD2B,SMARCA4,MCF2L,THBS1,ZYX,CORO7/CORO7-PAM16,RGS2,TNC,LRP1,NOS3,RTKN,FES,KANK3,PARK7,APP,MYL9,ABL1,MYC,SORBS1,BCAR1,UBQLN1,BAX,DGKA,ARF6,ARHGEF15,CREB1,PIK3R1,TESK1,MYADM,NIN,ROCK1,SIRPA,TPM1,MIF,STX12,VPS4A,SLC4A2,TNFAIP1,PLAT,CCL21,CD44,AGT,FHOD1,ANKRD13D,SRF,MAP7D3,CAMSAP1,PLD2,PKN2,APOE,ICAM1,FZR1
Cellular Development, Connective Tissue Development and Function, Tissue Development	differentiation	differentiation of connective tissue cells	4.01e-05	Increased	2.475	CCAR1,RUNX1T1,NR3C2,HYAL2,SH3PXD2B,GADD45B,SMARCA4,LMNA,ATF3,POR,FOS,GRN,ZFP36L1,RPS11,RGS2,TNC,SIRT6,NOS3,INSIG1,CLTC,ALDH6A1,FBL,VEGFD,SBNO2,SORT1,ACVRL1,NFKB2,ABL1,BMPR2,SKI,MYC,CASP3,RGS10,IFI16,RPS15,PSMB8,MAP2K7,FOSL2,CREB1,SOCS3,PTCH1,PGF,IFT80,PIK3R1,CNOT3,ZFP36L2,MAP2K3,ARID5B,TRIB2,SIRPA,LRP4,OSBPL8,CEBPD,RACK1,EPHB4,ATM,NR4A1,PLAUR,OSTM1,MEF2C,FARP2,AGT,LOXL2,CEBPB,CAST,APOE,RORC,FZR1,…
Cell-To-Cell Signaling and Interaction, Nervous System Development and Function	long term depression	long term depression of hippocampus	4.36e-05	Increased	2.035	FMR1,SH3GL1,UBQLN2,APP,AP2A1,PIP5K1C,BAX,B2M,RAB11FIP5,TAP1
Cellular Assembly and Organization, Tissue Development	fibrogenesis	fibrogenesis	4.57e-05	Increased	2.002	CORO1A,ADD1,SH3PXD2B,SMARCA4,MCF2L,ZYX,CORO7/CORO7-PAM16,RGS2,TNC,LRP1,RTKN,FES,KANK3,TNFRSF1B,APP,ABL1,SORBS1,BCAR1,ARF6,MDM1,ARHGEF15,CREB1,ACTC1,STAB1,PIK3R1,TESK1,MYADM,NIN,ROCK1,SIRPA,TPM1,SERPINH1,MIF,SSNA1,TNFAIP1,PLAUR,PLAT,CCL21,CD44,AGT,FHOD1,SRF,MAP7D3,CAMSAP1,PLD2,APOE,PKN2,ICAM1,FZR1
Cellular Function and Maintenance	engulfment	engulfment of cells	6.22e-05	Increased	2.735	CORO1A,ATP6V1D,ADD1,PPT1,THBS1,PLEKHF1,MYH9,SYT11,LRP1,PIP5K1C,CLTC,SMPD1,APP,ABL1,MYC,JOSD1,EPS8,BCAR1,SCARF1,SERPINE1,ARF6,CYBA,STX18,GAK,PLSCR1,G6PC3,SYNJ2BP,SIRPB1,ZFYVE16,ETS2,ATP6V1F,APPL2,SIRPA,MIF,ATP6V1E1,FMR1,TRPV2,RACK1,PLAUR,CD44,SART1,RHOG,CEBPB,PLD2,AP2A1,PKN2,APOE,ICAM1,SF3B4
Cell Death and Survival	apoptosis	apoptosis of blood cells	6.49e-05	Increased	2.034	IRF1,CORO1A,CCAR1,SF3B1,NPC1,GADD45B,TPSAB1/TPSB2,THBS1,NFKBIA,SBDS,ATF3,FOS,NFKBIB,LRP1,MAD1L1,ITPR1,NGF,TNFRSF1B,SMPD1,LTBR,APP,FGL2,CUL9,ST3GAL3,NFKB2,ABL1,MYC,CASP3,BAX,ARF6,CREB1,G6PC3,PIK3R1,ETS2,E2F4,KDELR1,LDLR,STAT5A,CREBBP,MAP2K3,PNP,MIF,LRRC8A,ATM,NR4A1,PLAT,CCL21,CD44,PIM1,CEBPB,GPAM,CAST,APOE,RORC,ICAM1
Infectious Diseases	replication	replication of Influenza A virus	6.77e-05	Increased	2.402	CDC42BPA,GAK,SF3B1,CREB1,NLRC5,ACTC1,PHF2,STAB1,KANSL1,XAB2,CAD,FAU,MED6,DBT,NRBP1,MAP2K3,ROCK1,PIP5K1C,FERMT3,MAN2B1,CLSTN3,TRPV2,VPS16,PIK3R4,XPNPEP1,SF3B6,SUPT6H,B2M,ATP6V1G1,POLR2H,MYC,CANT1,PLD2,LONP1
Cellular Assembly and Organization, Tissue Development	formation	formation of filaments	7.08e-05	Increased	2.118	MDM1,CORO1A,ARHGEF15,ADD1,CREB1,ACTC1,SH3PXD2B,SMARCA4,MCF2L,PIK3R1,TESK1,MYADM,NIN,ZYX,CORO7/CORO7-PAM16,RGS2,TNC,LRP1,ROCK1,RTKN,SIRPA,TPM1,FES,SERPINH1,MIF,SSNA1,KANK3,TNFAIP1,PLAUR,APP,PLAT,CCL21,CD44,AGT,ABL1,FHOD1,SRF,MAP7D3,SORBS1,CAMSAP1,PLD2,BCAR1,APOE,PKN2,ICAM1,ARF6,FZR1
Cell Death and Survival	cell viability	cell viability of tumor cell lines	9.12e-05	Increased	3.262	CDC42BPA,CCAR1,CRBN,PACS2,PPP1R1C,SMARCA4,NFKBIA,TNFRSF10B,ATF3,GLUD1,EIF3E,XPA,NGF,FES,POMP,INSIG1,PARK7,TNFRSF1B,FBL,H6PD,SBF1,APP,PPM1M,ACVRL1,CUL9,CADM1,PRMT1,TRIM33,ADAMTS1,NFKB2,ABL1,MYC,PI4K2A,CNDP2,CASP3,BAX,DGKA,PGRMC1,CYBA,TUBGCP6,GAK,CREB1,CLK3,SOCS3,CAMK2D,GAB1,PIK3R1,STRAP,TOPBP1,STAT5A,MAP2K3,TRIB2,EIF4A1,DNAJB6,GSTP1,TP53I3,HNRNPUL2,TRPV2,PTPN9,CEBPD,RACK1,EPHB4,NR4A1,MPG,ATM,PLAUR…
Cellular Movement, Hematological System Development and Function, Immune Cell Trafficking	cell movement	cell movement of mononuclear leukocytes	9.94e-05	Increased	2.6	SOS2,TERF2,NEDD9,SLIT3,THBS1,NFKBIA,SBDS,MYH9,FOS,CREB3,LRP1,CXCL16,PIP5K1C,FERMT3,NGF,CTSS,COL4A1,TLN1,TNFRSF1B,CLTC,SMPD1,LTBR,APP,NFKB2,BMPR2,MYO9B,SERPINE1,NOTCH3,SOCS3,STAB1,PIK3R1,MYADM,ACKR1,LDLR,STAT5A,ROCK1,SIRPA,MIF,PON2,NR4A1,MSN,PLAUR,CCL21,CD44,AGT,CKLF,AOC3,APOE,RORC,ICAM1,ETV6,SPNS2,MMP14
Organismal Development	size	size of body	0.000128	Increased	4.976	TMEM203,IGFBP4,ADD1,SGCG,CRBN,MEOX1,SLC2A8,SH3PXD2B,DGAT1,SNX2,NFKBIA,FTO,LMNA,FOS,ACTG1,BACE2,XPA,SIRT6,NOS3,NGF,FADS2,INSIG1,HTRA2,H6PD,SMPD1,TRIB1,SGMS1,APP,FBXL12,SBNO2,LIN9,CUL9,ADAMTS1,NFKB2,ABL1,MTA2,MYC,CASP3,BAX,RGS10,SERPINE1,BBS2,GNPTAB,CREB1,MBOAT7,PTCH1,G6PC3,ACTC1,PIK3R1,LASP1,CNOT3,B4GALT1,ZFP36L2,E2F4,HLA-DMA,STAT5A,CREBBP,RAMP3,CANX,NAB2,ARID5B,SIRPA,MAN2B1,TRPV2,LIPA,SLC4A2,SH3G…
Cellular Movement, Hematological System Development and Function, Immune Cell Trafficking	transmigration	transmigration of lymphocytes	0.000134	Increased	2.359	CTSS,BMPR2,COL4A1,LDLR,STAB1,AOC3,MIF,ICAM1,CD44,MYH9
Cell Death and Survival	cell viability	cell viability	0.000135	Increased	3.74	PPP2R5E,CDC42BPA,PPP1R1C,SMARCA4,TNFRSF10B,ATF3,FOS,EIF3E,NFKBIB,LRP1,FES,HSPB6,POMP,WTAP,TNFRSF1B,FBL,SBF1,PPM1M,CADM1,ADAMTS1,NFKB2,APPL1,BCAR1,BAX,CYBA,TUBGCP6,CREB1,CLK3,PTCH1,SOCS3,PARVA,GAB1,E2F4,TOPBP1,STAT5A,CREBBP,MAP2K3,SLC1A3,TRIB2,EIF4A1,DNAJB6,GSTP1,PTPN9,RAD50,RACK1,NR4A1,PLAUR,IGFBP2,PLAT,B2M,CCL21,RAD51C,OSTM1,RSF1,RAD21,PIM1,CEBPB,PLD2,SEPT9,APOE,RORC,PTP4A3,MED15,CCAR1,NPC1,CRBN…
Cell-mediated Immune Response, Cellular Movement, Hematological System Development and Function, Immune Cell Trafficking	transmigration	transmigration of T lymphocytes	0.000141	Increased	2.158	CTSS,BMPR2,COL4A1,LDLR,STAB1,AOC3,ICAM1,CD44,MYH9
Organismal Development	mass	mass of organism	0.000142	Increased	2.703	IGFBP4,NPC1,SOCS3,PTCH1,NR3C2,HADHA,DGAT1,SPRED2,FTO,LMNA,FOS,CSNK1D,LDLR,STAT5A,CREBBP,LRP1,RAMP3,PNP,PLSCR3,NOS3,SIRPA,FES,NGF,PON2,LIPA,TNFRSF1B,ATM,ASIP,SGMS1,APP,ADAMTS1,AGT,MYC,GPAM,APOE,SERPINE1,BBS2,KDM6B,PGAM5
Cellular Assembly and Organization, Cellular Function and Maintenance	organization	microtubule dynamics	0.000149	Increased	2.039	CDC42BPA,CORO1A,NEDD9,SLIT3,SNX2,TMEM138,FTO,DPYSL4,ATF3,FOS,GRN,RGS2,TNC,LRP1,ITPR1,PIP5K1C,FERMT3,FES,DYNC1LI2,RAPGEF2,SLC9A3R2,PIAS3,TLN1,TNFRSF1B,VEGFD,RANBP10,BCAR1,BAX,SCARF1,ARHGEF9,ZMYND8,NNMT,TUBGCP6,CREB1,PARVA,GAB1,TESK1,NIN,ACKR1,E2F4,BTG3,ROCK1,RAN,RTN3,PTPN20,NUMBL,LRP4,PLAUR,PLAT,CCL21,FARP2,RHOG,RAD21,SRF,MAP7D3,CAMSAP1,TGIF1,PLD2,SEPT9,CAST,APOE,ATP6V1D,NPC1,UBQLN2,THBS1,NFKBIA,U…
Cell-To-Cell Signaling and Interaction	binding	binding of connective tissue cells	0.000168	Increased	2.062	SLC4A2,TLN1,CLTC,PLAUR,VEGFD,IGFBP2,APP,ACTA2,SBNO2,GAB1,OSTM1,CD44,CADM1,MYH9,ZYX,AGT,LDLR,TNC,BCAR1,LRP1,ROCK1,APOE,ICAM1
Cardiovascular System Development and Function	development	development of vasculature	0.00018	Increased	2.27	IGFBP4,RIC8A,ADD1,SLIT3,ACTA2,MCF2L,SMARCA4,SBDS,ATF3,FOS,GRN,NFKBIB,RGS2,TNC,LRP1,NOS3,FERMT3,FES,RAPGEF2,HSPB6,SLC9A3R2,WTAP,TNFRSF1B,LTBR,VEGFD,FBXO42,ADAMTS1,CAV2,ADGRA2,IL4R,SETD2,IFI16,CYBA,ARHGEF15,CREB1,SRGN,SOCS3,SYNJ2BP,PARVA,GAB1,B4GALT1,STAT5A,CREBBP,MAP2K3,ROCK1,SERPINH1,NR4A1,PLAUR,PLAT,RHOG,SRF,MGAT1,PIM1,SEPT9,ZNF24,AOC3,APOE,PTP4A3,MMP14,THBS1,NFKBIA,MYH9,POR,ZFP36L1,ADIPOR2,NGF,…
Cellular Movement, Skeletal and Muscular System Development and Function	cell movement	cell movement of vascular smooth muscle cells	0.000203	Increased	2.004	IGFBP4,PLAUR,TRIB1,IGFBP2,CAMK2D,THBS1,CD44,ATF3,AGT,BMPR2,GRK2,CKLF,CREB3,RAMP3,ROCK1,NOS3,SERPINE1
Cell Death and Survival	apoptosis	apoptosis of leukocytes	0.000215	Increased	2.058	IRF1,CORO1A,CCAR1,NPC1,GADD45B,TPSAB1/TPSB2,THBS1,NFKBIA,ATF3,FOS,NFKBIB,LRP1,ITPR1,NGF,TNFRSF1B,SMPD1,LTBR,APP,FGL2,CUL9,ST3GAL3,NFKB2,ABL1,MYC,CASP3,BAX,CREB1,G6PC3,PIK3R1,ETS2,KDELR1,LDLR,STAT5A,MAP2K3,PNP,MIF,LRRC8A,ATM,NR4A1,PLAT,CCL21,CD44,PIM1,CEBPB,GPAM,CAST,APOE,RORC,ICAM1
Cellular Movement	transmigration	transmigration of cells	0.00023	Increased	2.257	CTSS,LIPA,COL4A1,PGF,APP,STAB1,ACTA2,MYLK3,CD44,MYH9,ABL1,BMPR2,LDLR,TNC,AOC3,APOE,SERPINE1,FERMT3,SIRPA,ICAM1,MIF,MMP14
Cell-To-Cell Signaling and Interaction, Nervous System Development and Function	long term depression	long term depression of neurons	0.000247	Increased	2.07	FMR1,SH3GL1,PARK7,ITPR1,AP2A1,PIP5K1C,BAX,DGKZ,RAB11FIP5
Cellular Assembly and Organization, Cellular Function and Maintenance	organization	organization of cytoskeleton	0.000275	Increased	2.008	CDC42BPA,CORO1A,ADD1,MAP3K20,NEDD9,SLIT3,SNX2,TMEM138,SBDS,FTO,DPYSL4,ATF3,KLHL24,FOS,GRN,RGS2,TNC,LRP1,ITPR1,PIP5K1C,FERMT3,FES,DYNC1LI2,RAPGEF2,SLC9A3R2,PIAS3,TLN1,TNFRSF1B,VEGFD,PARP3,SORBS1,RANBP10,BCAR1,BAX,SCARF1,ARHGEF9,ZMYND8,NNMT,TUBGCP6,CREB1,PARVA,GAB1,TESK1,NIN,ACKR1,E2F4,BTG3,ROCK1,DNAJB6,RAN,RTN3,PTPN20,NUMBL,LRP4,PLAUR,PLAT,CCL21,FARP2,RHOG,RAD21,SRF,MAP7D3,FMNL3,CAMSAP1,TGIF1,PLD2…
Cardiovascular System Development and Function, Cellular Movement	migration	migration of endothelial cells	0.000277	Increased	2.12	SYNJ2BP,PGF,SLIT3,STAB1,GAB1,THBS1,GRN,ARHGEF6,STAT5A,MAP2K3,NOS3,MIF,LIPA,COL4A1,EPHB4,NR4A1,PLAUR,VEGFD,ACVRL1,CD44,ADAMTS1,AGT,CDC42EP1,BMPR2,MYC,LOXL2,ADGRA2,PIM1,COL4A2,PLD2,BCAR1,APOE,SERPINE1,ICAM1,ITGB4,TMSB10/TMSB4X,PTP4A3,MMP14
Cellular Movement, Hematological System Development and Function, Immune Cell Trafficking	transmigration	transmigration of mononuclear leukocytes	0.000288	Increased	2.212	CTSS,COL4A1,APP,STAB1,CD44,MYH9,BMPR2,LDLR,AOC3,SIRPA,MIF,ICAM1,MMP14
Cell Death and Survival	survival	cell survival	0.000296	Increased	3.945	PPP2R5E,CDC42BPA,NEDD9,PPP1R1C,SMARCA4,TNFRSF10B,ATF3,FOS,EIF3E,NFKBIB,LRP1,NOS3,FES,POMP,HSPB6,WTAP,TNFRSF1B,FBL,SBF1,PPM1M,CADM1,ADAMTS1,NFKB2,APPL1,BCAR1,IL4R,BAX,CYBA,TUBGCP6,CREB1,CLK3,PTCH1,SOCS3,PARVA,GAB1,E2F4,TOPBP1,STAT5A,CREBBP,MAP2K3,SLC1A3,TRIB2,EIF4A1,DNAJB6,GSTP1,PTPN9,RAD50,RACK1,NR4A1,PLAUR,IGFBP2,PLAT,B2M,CCL21,RAD51C,OSTM1,RSF1,RAD21,PIM1,CEBPB,PLD2,SEPT9,APOE,RORC,PTP4A3,MED15…
Cellular Movement	invasion	invasion of breast cancer cell lines	0.000348	Increased	3.639	ASAP1,PTBP1,PARVA,PIK3R1,NFKBIA,EIF3E,TNC,LRP1,RAMP3,DNAJB6,FERMT3,NUMBL,CTSS,PTPN9,EPHB4,MTA1,PLAUR,ZEB1,CCL21,CD44,ADAMTS1,PRMT1,ABL1,FHOD1,MYC,LOXL2,SEPT9,CASP3,DGKA,ARF6,ITGB4,KDM6B,MMP14
Cellular Movement	homing	homing of cells	0.000366	Increased	2.545	CORO1A,NEDD9,SLIT3,TPSAB1/TPSB2,THBS1,SBDS,GRN,CREB3,LRP1,CXCL16,NOS3,PIP5K1C,NGF,LTBR,VEGFD,TRIB1,GIT2,APP,NFKB2,ABL1,MYC,ADGRA2,BCAR1,MYO9B,IL4R,RGS10,SERPINE1,DGKA,SOCS3,G6PC3,PGF,GAB1,B4GALT1,ACKR1,LDLR,ROCK1,SIRPA,SERPINH1,MIF,PON2,TRPV2,NR4A1,PLAUR,PLAT,CCL21,JAG2,CD44,AGT,RHOG,GRK2,CKLF,SRF,CORO1B,PLD2,AOC3,GLRB,APOE,ICAM1,TMSB10/TMSB4X,IL17RC,MMP14
Cancer, Hematological Disease, Immunological Disease, Organismal Injury and Abnormalities	non-Hodgkin disease	non-Hodgkin disease	0.000405	Increased	2.083	SYNDIG1,IGFBP4,DUSP8,SF3B1,CRBN,TMEM161A,CHD1,GET4,PCNX3,GADD45B,SMARCA4,SSBP2,NFKBIA,TRAFD1,TNFRSF10B,ATF3,KLHL24,POR,CAD,ITPR1,BRD2,MYLIP,COL4A1,VWA7,H6PD,SKIV2L2,ZEB1,APP,ACVRL1,CUL9,TMEM30A,EDC4,ABL1,MYC,ITM2C,CAV2,TMEM131,COL4A2,IFI35,VPS13A,MED12,CASP3,IL4R,SETD2,BAX,LONP1,CIC,ITGB4,PCOLCE,RPS15,NNMT,ARHGEF15,TUBB6,ZNF148,PGF,FKBP1A,RBM4,TUBE1,RANBP6,CREM,HUWE1,CDC34,CREBBP,RHOBTB3,GTPBP2,S…
Cellular Movement, Hematological System Development and Function, Immune Cell Trafficking	migration	migration of mononuclear leukocytes	0.000422	Increased	2.521	SOS2,TERF2,SOCS3,STAB1,THBS1,SBDS,MYADM,ACKR1,MYH9,FOS,LDLR,LRP1,CXCL16,ROCK1,PIP5K1C,FERMT3,SIRPA,NGF,MIF,CTSS,COL4A1,TLN1,TNFRSF1B,CLTC,NR4A1,PLAUR,LTBR,SMPD1,MSN,APP,CCL21,CD44,AGT,NFKB2,BMPR2,AOC3,RORC,ICAM1,ETV6,NOTCH3,SPNS2,MMP14
Cardiovascular System Development and Function, Cellular Movement	cell movement	cell movement of endothelial cells	0.000467	Increased	2.491	SYNJ2BP,PGF,SLIT3,STAB1,GAB1,THBS1,GRN,ARHGEF6,STAT5A,MAP2K3,NOS3,MIF,LIPA,COL4A1,EPHB4,NR4A1,PLAUR,VEGFD,ACVRL1,CD44,ADAMTS1,AGT,CDC42EP1,BMPR2,MYC,LOXL2,ADGRA2,PIM1,COL4A2,PLD2,BCAR1,CSPG4,APOE,SERPINE1,DGKA,ICAM1,ITGB4,TMSB10/TMSB4X,PTP4A3,MMP14
Cell Death and Survival, Organismal Injury and Abnormalities	necrosis	necrosis of epithelial tissue	0.000471	Increased	2.355	IRF1,GADD45B,THBS1,NFKBIA,TNFRSF10B,ATF3,FOS,NFKBIB,LRP1,IQGAP2,NOS3,NGF,CTSS,PARK7,TNFRSF1B,HTRA2,SMPD1,ZEB1,APP,FGL2,ACVRL1,ADAMTS1,PRMT1,ABL1,BMPR2,SLC25A5,SKI,MYC,COL4A2,CASP3,BAX,SERPINE1,ARF6,PSMB8,MAP2K7,SOCS3,PTCH1,SLC20A1,PIK3R1,LDLR,MAP2K3,MIF,LIPA,ITIH4,CEBPD,CNNM4,ATM,NR4A1,PLAUR,PLAT,DAP3,CD44,AGT,RAD21,GRK2,PIM1,CEBPB,GAPDH,PKN2,ICAM1,NCOA2
Cellular Movement	chemotaxis	chemotaxis	0.000473	Increased	2.349	CORO1A,NEDD9,SLIT3,TPSAB1/TPSB2,THBS1,SBDS,GRN,CREB3,LRP1,CXCL16,NOS3,PIP5K1C,NGF,VEGFD,TRIB1,GIT2,APP,NFKB2,ABL1,ADGRA2,BCAR1,MYO9B,IL4R,RGS10,SERPINE1,DGKA,SOCS3,G6PC3,PGF,GAB1,B4GALT1,ACKR1,LDLR,ROCK1,SIRPA,SERPINH1,MIF,PON2,TRPV2,NR4A1,PLAUR,PLAT,CCL21,JAG2,CD44,AGT,RHOG,GRK2,CKLF,SRF,CORO1B,PLD2,GLRB,APOE,ICAM1,TMSB10/TMSB4X,IL17RC,MMP14
Cellular Movement, Immune Cell Trafficking	migration	leukocyte migration	0.000476	Increased	2.27	CORO1A,SOS2,TERF2,NPC1,NEDD9,SLIT3,NR3C2,TPSAB1/TPSB2,THBS1,MYLK3,NFKBIA,SBDS,MYH9,FOS,GRN,ARHGEF6,CREB3,TNC,LRP1,CXCL16,NOS3,PIP5K1C,NGF,FERMT3,CTSS,COL4A1,TLN1,TNFRSF1B,CLTC,SMPD1,LTBR,VEGFD,APP,GIT2,ACVRL1,NFKB2,ABL1,BMPR2,MYC,EPS8,MYO9B,IL4R,SERPINE1,NOTCH3,SOCS3,G6PC3,PGF,STAB1,PIK3R1,MYADM,B4GALT1,ACKR1,LDLR,COMMD5,STAT5A,MAP2K3,ROCK1,NAB2,SIRPA,MIF,PON2,TRPV2,LIPA,RACK1,NR4A1,MSN,PLAUR,PLA…
Cellular Movement	invasion	invasion of cells	0.000492	Increased	3.845	CDC42BPA,PTBP1,MAP3K20,NEDD9,CHD1,GALNT2,ACTA2,THBS1,NFKBIA,LMNA,ATF3,FOS,GRN,EIF3E,CREB3,TNC,LRP1,TAGLN,NOS3,SOX7,NGF,FERMT3,CTSS,PIAS3,PARK7,RNH1,SMPD1,VEGFD,ZEB1,APP,PRMT1,ADAMTS1,ABL1,BMPR2,MYC,CNDP2,EPS8,BCAR1,CSPG4,CASP3,SETD2,BAX,SERPINE1,DGKA,CD53,ARF6,ITGB4,NOTCH3,ASAP1,PGF,FKBP1A,PARVA,GAB1,LASP1,PIK3R1,ETS2,ITGB6,STAT5A,RAMP3,ROCK1,DNAJB6,MIF,NUMBL,TRPV2,PTPN9,RACK1,EPHB4,NR4A1,MTA1,PL…
Connective Tissue Development and Function, Tissue Morphology	quantity	quantity of adipose tissue	0.000598	Increased	2.84	MEOX1,SOCS3,PGF,RUNX1T1,SH3PXD2B,DGAT1,CNOT3,B4GALT1,LMNA,FTO,LDLR,GFPT1,SIRT6,ARID5B,NOS3,SDC3,INSIG1,LIPA,CEBPD,ATM,ASIP,SGMS1,ADAMTS1,AGT,MYC,CEBPB,CSPG4,APOE,SERPINE1,CFD,NCOA2
Cell-To-Cell Signaling and Interaction, Nervous System Development and Function	long term depression	long term depression of hippocampal cells	0.000609	Increased	2.433	FMR1,SH3GL1,AP2A1,PIP5K1C,BAX,RAB11FIP5
Cell-To-Cell Signaling and Interaction, Cellular Assembly and Organization	fusion	fusion of connective tissue cells	0.000715	Increased	2	SLC4A2,LDLR,CLTC,SBNO2,OSTM1
Cell-To-Cell Signaling and Interaction, Nervous System Development and Function	long term depression	long term depression of CA1 neuron	0.000715	Increased	2.236	SH3GL1,AP2A1,BAX,PIP5K1C,RAB11FIP5
Cellular Development, Connective Tissue Development and Function, Tissue Development	differentiation	differentiation of bone cells	0.00076	Increased	2.462	MAP2K7,FOSL2,CREB1,SOCS3,PTCH1,PGF,IFT80,PIK3R1,CNOT3,LMNA,FOS,TNC,RPS11,SIRT6,MAP2K3,NOS3,SIRPA,LRP4,CEBPD,EPHB4,RACK1,CLTC,ATM,FBL,VEGFD,SBNO2,OSTM1,MEF2C,FARP2,AGT,NFKB2,ABL1,BMPR2,SKI,MYC,CEBPB,RGS10,APOE,IFI16,FZR1,KDM6B,RPS15,MMP14
Cellular Movement, Hematological System Development and Function, Immune Cell Trafficking	cell movement	cell movement of lymphocytes	0.000881	Increased	2.112	SOS2,TERF2,SOCS3,NEDD9,STAB1,THBS1,PIK3R1,NFKBIA,MYADM,ACKR1,MYH9,FOS,LDLR,STAT5A,LRP1,CXCL16,ROCK1,PIP5K1C,FERMT3,MIF,CTSS,COL4A1,TLN1,TNFRSF1B,CLTC,NR4A1,SMPD1,MSN,LTBR,APP,CCL21,CD44,AGT,NFKB2,BMPR2,CKLF,AOC3,RORC,ICAM1,ETV6,NOTCH3,SPNS2,MMP14
Connective Tissue Development and Function, Tissue Morphology	quantity	quantity of connective tissue	0.000939	Increased	2.489	ADD1,MEOX1,RUNX1T1,HYAL2,SH3PXD2B,DGAT1,SMARCA4,FTO,LMNA,FOS,SIRT6,NOS3,FES,RAPGEF2,INSIG1,ASIP,LTBR,SGMS1,ADAMTS1,ADD3,NFKB2,ABL1,MYC,CSPG4,RGS10,SERPINE1,CUL4A,FOSL2,SOCS3,PGF,SLC20A1,NBEAL2,PIK3R1,CNOT3,B4GALT1,ZFP36L2,SLC19A2,E2F4,LDLR,STAT5A,GFPT1,CREBBP,NAB2,ARID5B,SDC3,LIPA,CEBPD,ATM,JAG2,CD44,FARP2,AGT,PIM1,CEBPB,NR2C1,APOE,CFD,FZR1,NCOA2,MMP14
Cellular Movement, Hematological System Development and Function, Immune Cell Trafficking	transmigration	transmigration of leukocytes	0.000979	Increased	2.334	CTSS,LIPA,COL4A1,APP,STAB1,MYLK3,CD44,MYH9,ABL1,BMPR2,LDLR,AOC3,FERMT3,SIRPA,ICAM1,MIF,MMP14
Cell-To-Cell Signaling and Interaction, Cellular Compromise	disassembly	disassembly of focal adhesions	0.001	Increased	2.397	TLN1,BCAR1,LRP1,ACTA2,PIP5K1C,THBS1,PEAK1
Cellular Movement	migration	migration of myeloid cells	0.00104	Increased	2.29	CTSS,LIPA,COL4A1,TLN1,PLAUR,APP,STAB1,PIK3R1,MYLK3,CD44,ACKR1,ABL1,BMPR2,LDLR,SRF,AOC3,ROCK1,SERPINE1,NAB2,SIRPA,ICAM1,MMP14
Cellular Movement	cell movement	cell movement of tumor cells	0.0011	Increased	2.191	NEDD9,PGF,PLAUR,VEGFD,ZEB1,SMARCA4,THBS1,CCL21,NFKBIA,CD44,PEAK1,TUSC3,SRF,TNC,BCAR1,CSPG4,BAX,SERPINE1,SOX7,SIRPA,MIF,MMP14
Cellular Development, Cellular Growth and Proliferation	cell proliferation	cell proliferation of breast cancer cell lines	0.00112	Increased	2.172	IRF1,PTBP1,NPC1,NFKBIA,FOS,GRN,EIF3E,TNC,RTKN,PIP5K1C,NGF,ZEB1,ADAMTS1,BMPR2,RABL6,MYC,BCAR1,CSPG4,CASP3,CUL4A,PGRMC1,RBX1,ITGB4,NOTCH3,CREB1,NELFA,ATAD2,PIK3R1,PEAK1,ESRRG,ETS2,HUWE1,MAP2K3,DNAJB6,TPM1,PTPN9,CEBPD,KPNA2,RACK1,ATM,MTA1,PLAUR,IGFBP2,CD44,IGFBP7,PIM1,CEBPB,SEPT9,MMP14
Cellular Movement, Hematological System Development and Function, Immune Cell Trafficking, Inflammatory Response	migration	migration of phagocytes	0.00161	Increased	2.352	STAB1,PIK3R1,MYLK3,SBDS,ACKR1,LDLR,LRP1,ROCK1,NAB2,SIRPA,NGF,MIF,CTSS,COL4A1,TLN1,PLAUR,APP,CCL21,CD44,AGT,ABL1,BMPR2,SRF,EPS8,AOC3,MYO9B,APOE,SERPINE1,ICAM1,MMP14
Organismal Survival	organismal death	organismal death	1.66e-06	Decreased	-6.251	IRF1,ADD1,TERF2,NR3C2,ACTA2,SMARCA4,SSBP2,FOS,GRN,BACE2,NFKBIB,TNC,ITPR1,LRP1,NRBP1,PIP5K1C,FES,SGCD,DVL3,HTRA2,FBL,LTBR,MTA2,ASNA1,PARP3,BCAR1,SETD2,RGS10,BAX,ATOX1,PTCH1,FKBP1A,GAB1,CNOT3,ESRRG,B4GALT1,E2F4,CREM,HLA-DMA,CREBBP,MAP2K3,EIF4A1,ARID5B,SERPINH1,GSTP1,SH3GL1,PLAT,ZBTB17,RAD51C,PPME1,MGAT1,CEBPB,TGIF1,SEPT9,ZNF24,RORC,NCOA2,MMP14,MTHFD2,SGCG,THBS1,LMNA,DGKD,MYH9,CSNK1D,ACTG1,DBT,ACD,S…
Organismal Survival	morbidity or mortality	morbidity or mortality	2.04e-06	Decreased	-6.036	IRF1,ADD1,TERF2,NR3C2,ACTA2,SMARCA4,SSBP2,FOS,GRN,BACE2,NFKBIB,TNC,ITPR1,LRP1,NRBP1,PIP5K1C,FES,SGCD,DVL3,HTRA2,FBL,LTBR,MTA2,ASNA1,PARP3,BCAR1,SETD2,RGS10,BAX,ATOX1,PTCH1,FKBP1A,GAB1,TAP1,CNOT3,ESRRG,B4GALT1,E2F4,CREM,HLA-DMA,CREBBP,MAP2K3,EIF4A1,ARID5B,SERPINH1,GSTP1,SH3GL1,PLAT,ZBTB17,RAD51C,PPME1,MGAT1,CEBPB,TGIF1,SEPT9,ZNF24,RORC,NCOA2,MMP14,MTHFD2,SGCG,THBS1,LMNA,DGKD,MYH9,CSNK1D,ACTG1,DBT,…
Developmental Disorder	growth failure	Growth Failure	9.01e-05	Decreased	-3.51	SGCG,HADHA,SNX2,NFKBIA,SOX13,FTO,LMNA,POR,XPA,TTC37,ZFP36L1,SIRT6,LRP1,NOS3,SOX7,FES,NGF,KDM2A,HTRA2,DAD1,TRIB1,FBXL12,ACVRL1,TRIM33,NFKB2,BMPR2,MYC,FBXL5,BCAR1,SETD2,RGS10,NOTCH3,GNPTAB,FOSL2,G6PC3,ZNF148,SLC20A1,EHHADH,B4GALT1,ORC4,ETHE1,E2F4,HUWE1,CREBBP,ARID5B,ADRA1A,SLC4A2,SH3GL1,PTPN9,LRRC8A,PREPL,ATM,PLAT,ZBTB17,SCYL2,MEF2C,KMT2C,GRK2,SRF,MGAT1,PIM1,TGIF1,ETV6,FZR1,MMP14
Cardiovascular Disease, Organismal Injury and Abnormalities	aneurysm	aneurysm of ascending aorta	0.000166	Decreased	-2	LDLR,MUS81,APOE,NOS3
Lipid Metabolism, Molecular Transport, Small Molecule Biochemistry	accumulation	accumulation of cholesterol	0.000187	Decreased	-2.039	INSIG1,CREM,NPC1,LDLR,CREB1,ATM,TGIF1,SMPD1,SLC2A8,APP,APOE
Cancer, Organismal Injury and Abnormalities	incidence	incidence of soft tissue sarcoma	0.000254	Decreased	-2.008	IRF1,FOS,PTCH1,MAD1L1,SMARCA4,THBS1,MIF,PSMB9
Hereditary Disorder, Organismal Injury and Abnormalities	autosomal dominant disease	autosomal dominant disease	0.000514	Decreased	-2.646	SOS2,NEDD9,AHDC1,NR3C2,ACTA2,SMARCA4,NFKBIA,LMNA,MYH9,KLHL24,POR,CSNK1D,GRN,KANSL1,ACTG1,ACD,TNC,SIRT6,TAGLN,NOS3,DVL3,PIAS3,CHST3,COL4A1,PARK7,HTRA2,ZEB1,APP,ERF,ACVRL1,SEC61A1,NFKB2,ABL1,BMPR2,SKI,MYC,APPL1,CAV2,COL4A2,CASP3,IL4R,SETD2,SRP72,PGRMC1,KLF11,NOTCH3,UFSP2,REEP1,NCLN,PTCH1,EMILIN1,ABCA5,ZNF148,ACTC1,FKBP1A,TUBE1,EHHADH,PIK3R1,ETS2,KCTD17,LDLR,GIGYF2,CREBBP,DNAJB6,SLC1A3,ARID5B,SERPIN…
Cancer, Organismal Injury and Abnormalities	incidence	incidence of malignant tumor	0.000714	Decreased	-2.455	IRF1,UNG,PTCH1,ATM,ZEB1,SMARCA4,B2M,SSBP2,THBS1,CUL9,CD44,FOS,SKI,MYC,XPA,MUS81,CREBBP,MAD1L1,IQGAP2,RORC,MIF,FZR1,PSMB9
Developmental Disorder	hypoplasia	Hypoplasia	0.00175	Decreased	-2.758	RIC8A,NEDD9,SLIT3,THBS1,SSBP2,LMNA,XPA,ZFP36L1,SIRT6,NOS3,FES,NGF,FADS2,CTSS,CHST3,VEGFD,ZEB1,LIN9,ERF,ACVRL1,NFKB2,ABL1,SKI,MYC,BAX,SETD2,ARF6,AMPD2,MBOAT7,PBRM1,SLC20A1,ORC4,E2F4,LDLR,ITGB6,ARID5B,LRP4,LRRC8A,CNNM4,TSEN54,ATM,MEF2C,GRK2,CEBPB,APOE,RORC,NCOA2,FZR1,SNRPB,MMP14
